# Supplementary material for: MELK is not necessary for the proliferation of basal-like breast cancer cells
Source: eLife. 2017 Sep 19;6:e26693. doi: 10.7554/eLife.26693 (PMC5605198; doi:10.7554/eLife.26693)
Supplement: Figure 3—source data 1. [file elife-26693-fig3-data1.xlsx]

## Sheet: Sheet1
Figure 3— source data 1
Genotype analysis of single cell clones selected from MDA-MB-468 cells transfected with Cas9/sgMELK-3.
Clone	Western Blot	PCR product	Genotypea	Cell growth
B6	WT	roughly right size	N.A.	Poor
B10	WT	roughly right size	N.A.	Poor
C9	KO	roughly right size	+1 and -3	Normal
D8	WT	roughly right size	0 and -24	Poor
D9	KO	roughly right size	-30 and -30	Poor
C7b	KO	roughly right size	-4 and -4	Normal
D2	KO	no PCR product	likely long deletion	Normal
D3	KO	roughly right size	-30 and -30	Poor
E3	KO	roughly right size	-16 and -16	Good, but slower growth
E9b	WT	roughly right size	0 and 0	Normal
a Positive numbers signify the number of nucleotide insertion. Negative numbers signify the number of nucleotide deletion. 0 is wild-type sequence.
b Clone E9 and clone C7 were the WT and MELK-/- clones evaluated in Figure 3, respectively.
