# Supplementary material for: MELK is not necessary for the proliferation of basal-like breast cancer cells
Source: eLife. 2017 Sep 19;6:e26693. doi: 10.7554/eLife.26693 (PMC5605198; doi:10.7554/eLife.26693)
Supplement: Figure 4—source data 1. [file elife-26693-fig4-data1.xlsx]

## Sheet: 100316_tc-d332_proteinquant
Figure 4—Source Data 1	Raw integrated ion intensities from quantitative multiplexed proteomics			Summed Signal to Noise
				DMSO 30	DMSO 30	DMSO 60	DMSO 60	d7 30	d7 30	d7 30	d7 60	d7 60	d7 60
Protein ID (Uniprot)	Gene Symbol	Description	# of quantified peptides	131	127C	126	129C	127N	128C	129N	128N	130N	130C
sp|P55011|S12A2_HUMAN	SLC12A2	Solute carrier family 12 member 2 OS=Homo sapiens GN=SLC12A2 PE=1 SV=1	75	8987.68	10186.9	12356.7	10129.2	8719.44	10499.1	10213.5	9281.09	9055.56	9758.05
sp|O60341|KDM1A_HUMAN	KDM1A	Lysine-specific histone demethylase 1A OS=Homo sapiens GN=KDM1A PE=1 SV=2	53	6252.71	6796.67	8243.8	6835.23	6215.38	7109.83	6955.58	6665.1	6438.44	6759.49
sp|Q96JP5|ZFP91_HUMAN	ZFP91	E3 ubiquitin-protein ligase ZFP91 OS=Homo sapiens GN=ZFP91 PE=1 SV=1	9	1170.29	1365.02	1609.29	1250.41	1012.06	1346.27	1252.67	1197.55	958.671	1239.15
sp|Q9Y4H2|IRS2_HUMAN	IRS2	Insulin receptor substrate 2 OS=Homo sapiens GN=IRS2 PE=1 SV=2	6	261.972	288.409	365.655	320.485	252.661	282.459	282.599	296.227	321.465	296.955
sp|Q9NYV4|CDK12_HUMAN	CDK12	Cyclin-dependent kinase 12 OS=Homo sapiens GN=CDK12 PE=1 SV=2	19	2298.92	2653.87	2996.52	2662.97	2186.85	2680.2	2592.31	2562.36	2265	2527.4
sp|A8MW92|P20L1_HUMAN	PHF20L1	PHD finger protein 20-like protein 1 OS=Homo sapiens GN=PHF20L1 PE=1 SV=2	8	826.703	847.708	951.203	823.235	744.736	827.983	920.389	873.126	768.155	834.444
sp|Q14004|CDK13_HUMAN	CDK13	Cyclin-dependent kinase 13 OS=Homo sapiens GN=CDK13 PE=1 SV=2	29	3408.01	3721.76	4372.14	3768.8	3283.33	3758.58	3785.37	3682.58	3479.52	3632.33
sp|Q14004-2|CDK13_HUMAN	CDK13	Isoform 2 of Cyclin-dependent kinase 13 OS=Homo sapiens GN=CDK13	1	23.0205	29.3315	28.3692	33.4473	33.7067	39.0427	33.3214	33.8446	33.5815	32.2086
sp|P07947|YES_HUMAN	YES1	Tyrosine-protein kinase Yes OS=Homo sapiens GN=YES1 PE=1 SV=3	29	2788.39	2787.97	3820.75	2888.08	2624.25	3007.09	2849.89	2820.28	2691.4	2950.37
sp|P12931-2|SRC_HUMAN	SRC	Isoform 2 of Proto-oncogene tyrosine-protein kinase Src OS=Homo sapiens GN=SRC	7	796.633	909.253	1056.13	903.847	766.826	959.27	917.458	849.82	776.338	863.116
sp|P08581-2|MET_HUMAN	MET	Isoform 2 of Hepatocyte growth factor receptor OS=Homo sapiens GN=MET	11	1181.73	1342.57	1612.77	1291.45	1164.08	1322.9	1319.58	1241.84	1254.54	1255.81
sp|P06493|CDK1_HUMAN	CDK1	Cyclin-dependent kinase 1 OS=Homo sapiens GN=CDK1 PE=1 SV=3	52	5932.51	6738.22	7865.63	6354.08	5010.52	6645.12	6283.7	5870.6	5397.54	6194.18
sp|Q00535|CDK5_HUMAN	CDK5	Cyclin-dependent kinase 5 OS=Homo sapiens GN=CDK5 PE=1 SV=3	19	2108.42	2314.13	2775.75	2288.5	1969.82	2336.86	2331.35	2297.72	2152.62	2195.12
sp|P24941|CDK2_HUMAN	CDK2	Cyclin-dependent kinase 2 OS=Homo sapiens GN=CDK2 PE=1 SV=2	24	2454.64	2738.39	3174.14	2676.11	2265.38	2733.28	2729.85	2567.32	2413.67	2603.86
sp|P11802|CDK4_HUMAN	CDK4	Cyclin-dependent kinase 4 OS=Homo sapiens GN=CDK4 PE=1 SV=2	10	1124.32	1159.72	1446.04	1180.39	1007.75	1221.49	1201.63	1166.26	1133.17	1189.78
sp|P07948|LYN_HUMAN	LYN	Tyrosine-protein kinase Lyn OS=Homo sapiens GN=LYN PE=1 SV=3	5	479.866	542.059	603.406	510.775	470.923	533.036	530.361	488.949	502.372	526.879
sp|Q04912|RON_HUMAN	MST1R	Macrophage-stimulating protein receptor OS=Homo sapiens GN=MST1R PE=1 SV=2	6	310.746	333.629	442.714	334.659	266.94	334.538	344.32	335.703	286.47	330.608
sp|Q00534|CDK6_HUMAN	CDK6	Cyclin-dependent kinase 6 OS=Homo sapiens GN=CDK6 PE=1 SV=1	5	570.167	655.721	785.106	667.637	574.216	659.423	641.265	634.74	644.301	621.629
sp|P50750-2|CDK9_HUMAN	CDK9	Isoform 2 of Cyclin-dependent kinase 9 OS=Homo sapiens GN=CDK9	10	1129.65	1239.69	1489.36	1268.28	1264.3	1347.18	1269.16	1215.38	1391.55	1287.45
sp|P42685|FRK_HUMAN	FRK	Tyrosine-protein kinase FRK OS=Homo sapiens GN=FRK PE=1 SV=1	6	834.302	838.17	1028.3	864.517	778.707	915.335	881.298	890.434	776.166	856.841
sp|Q00537|CDK17_HUMAN	CDK17	Cyclin-dependent kinase 17 OS=Homo sapiens GN=CDK17 PE=1 SV=2	5	441.322	532.855	566.417	504.321	456.407	519.627	501.686	496.478	484.688	489.019
sp|Q00536-2|CDK16_HUMAN	CDK16	Isoform 2 of Cyclin-dependent kinase 16 OS=Homo sapiens GN=CDK16	12	1266.33	1465.95	1679.74	1426.13	1263.8	1410.53	1446.11	1409.61	1323.73	1384.42
sp|Q07002-3|CDK18_HUMAN	CDK18	Isoform 3 of Cyclin-dependent kinase 18 OS=Homo sapiens GN=CDK18	1	46.3464	60.1802	60.0431	58.9126	62.4094	59.7648	60.7171	53.7302	59.7926	50.9193
sp|P36578|RL4_HUMAN	RPL4	60S ribosomal protein L4 OS=Homo sapiens GN=RPL4 PE=1 SV=5	178	27709.2	30681.5	35767.1	29985.9	24960.6	30615.8	30193.1	29948.1	25831.9	29646
sp|Q8NCE2|MTMRE_HUMAN	MTMR14	Myotubularin-related protein 14 OS=Homo sapiens GN=MTMR14 PE=1 SV=2	3	236.449	249.864	313.761	276.643	236.494	284.914	278.471	241.696	252.088	269.233
sp|O76031|CLPX_HUMAN	CLPX	ATP-dependent Clp protease ATP-binding subunit clpX-like, mitochondrial OS=Homo sapiens GN=CLPX PE=1 SV=2	46	6167.83	7124.89	8190.66	6855.97	5578.54	6872.35	6935.05	6746.97	6072.47	6569.65
sp|A6NIH7|U119B_HUMAN	UNC119B	Protein unc-119 homolog B OS=Homo sapiens GN=UNC119B PE=1 SV=1	7	600.113	663.701	801.344	615.134	569.66	669.669	655.079	669.332	555.211	636.828
sp|Q13432|U119A_HUMAN	UNC119	Protein unc-119 homolog A OS=Homo sapiens GN=UNC119 PE=1 SV=1	2	200.087	161.831	228.044	177.478	152.705	164.945	157.075	169.663	118.427	177.537
sp|Q9P258|RCC2_HUMAN	RCC2	Protein RCC2 OS=Homo sapiens GN=RCC2 PE=1 SV=2	89	12844	14091.2	17005.7	14009.2	12601.7	14724.3	14128.6	13756.1	12927.9	13952.1
sp|Q9H3U1|UN45A_HUMAN	UNC45A	Protein unc-45 homolog A OS=Homo sapiens GN=UNC45A PE=1 SV=1	62	6396.78	6994.95	8299.34	7026.6	6595.52	7036.67	6866.77	6783.5	6913.23	6703.1
sp|Q9Y2U8|MAN1_HUMAN	LEMD3	Inner nuclear membrane protein Man1 OS=Homo sapiens GN=LEMD3 PE=1 SV=2	35	3801.36	3464.41	4561.13	3857.61	3198.07	3761.22	3574.65	3452	3349.91	3591.09
sp|Q96L91|EP400_HUMAN	EP400	E1A-binding protein p400 OS=Homo sapiens GN=EP400 PE=1 SV=4	23	1713.94	1820.53	2193.59	1822.77	1734.46	1931.11	1857.81	1820.85	1831.5	1855.92
sp|P55036|PSMD4_HUMAN	PSMD4	26S proteasome non-ATPase regulatory subunit 4 OS=Homo sapiens GN=PSMD4 PE=1 SV=1	36	3135.55	3450.39	4302.11	3324.11	2750.49	3525	3392.66	3342.82	2711.06	3198.74
sp|Q99755|PI51A_HUMAN	PIP5K1A	Phosphatidylinositol 4-phosphate 5-kinase type-1 alpha OS=Homo sapiens GN=PIP5K1A PE=1 SV=1	7	460.662	588.667	659.886	552.389	473.892	577.52	537.921	532.254	546.961	571.99
sp|Q9BQE4|SELS_HUMAN	VIMP	Selenoprotein S OS=Homo sapiens GN=VIMP PE=1 SV=3	7	710.974	880.239	1016.11	845.806	680.657	868.227	817.423	841.994	696.583	848.742
sp|Q8WWH5|TRUB1_HUMAN	TRUB1	Probable tRNA pseudouridine synthase 1 OS=Homo sapiens GN=TRUB1 PE=1 SV=1	10	1154.78	1297.87	1573.14	1291.66	1087.48	1315.6	1299.57	1230.39	1147.1	1249.14
sp|Q96GQ5|CP058_HUMAN	C16orf58	UPF0420 protein C16orf58 OS=Homo sapiens GN=C16orf58 PE=1 SV=2	17	1993.67	2096.74	2602.74	2138.37	1897.73	2226.96	2142.68	2078.52	2000.81	2117.77
sp|O95159|ZFPL1_HUMAN	ZFPL1	Zinc finger protein-like 1 OS=Homo sapiens GN=ZFPL1 PE=1 SV=2	15	1927.2	1573.98	2080.64	1728.4	1434.98	1702.46	1678.38	1637.15	1379.53	1785.8
sp|Q6P2E9|EDC4_HUMAN	EDC4	Enhancer of mRNA-decapping protein 4 OS=Homo sapiens GN=EDC4 PE=1 SV=1	40	4215.14	4679.9	5715.74	4817.33	4415.36	4872.14	4752.28	4584.02	4760.82	4685.08
sp|Q9UNF1|MAGD2_HUMAN	MAGED2	Melanoma-associated antigen D2 OS=Homo sapiens GN=MAGED2 PE=1 SV=2	40	5161.71	6258.64	7374.8	6186.01	5346.64	6280.99	6068.63	5914	5651.62	5726.56
sp|Q9NZQ3|SPN90_HUMAN	NCKIPSD	NCK-interacting protein with SH3 domain OS=Homo sapiens GN=NCKIPSD PE=1 SV=1	3	289.711	318.073	409.835	329.613	315.471	310.125	324.948	314.932	311.292	309.333
sp|Q9NQP4|PFD4_HUMAN	PFDN4	Prefoldin subunit 4 OS=Homo sapiens GN=PFDN4 PE=1 SV=1	10	1013.4	877.952	768.306	948.449	1010.75	750.914	1026.74	932.223	724.846	899.442
sp|O95551-2|TYDP2_HUMAN	TDP2	Isoform 2 of Tyrosyl-DNA phosphodiesterase 2 OS=Homo sapiens GN=TDP2	12	1430.13	1572.47	1904.77	1603.61	1406.83	1586.06	1579.21	1461.14	1504.73	1522.8
sp|O15357|SHIP2_HUMAN	INPPL1	Phosphatidylinositol 3,4,5-trisphosphate 5-phosphatase 2 OS=Homo sapiens GN=INPPL1 PE=1 SV=2	37	3221.28	3774.94	4405.84	3717.04	3331.74	3759.47	3670.99	3522.54	3518.09	3524.24
sp|Q6UW63|KDEL1_HUMAN	KDELC1	KDEL motif-containing protein 1 OS=Homo sapiens GN=KDELC1 PE=1 SV=1	9	1053.38	1166.99	1383.33	1139.49	1099.84	1198.8	1188.71	1159.61	1129.04	1083.91
sp|Q9H9Y2|RPF1_HUMAN	RPF1	Ribosome production factor 1 OS=Homo sapiens GN=RPF1 PE=1 SV=2	19	1350.62	1423.15	1792.71	1374.15	1169.75	1483.11	1422.12	1381.3	1161.62	1407.93
sp|Q96P70|IPO9_HUMAN	IPO9	Importin-9 OS=Homo sapiens GN=IPO9 PE=1 SV=3	46	6276.35	6994.11	8455.21	7100.83	6572.76	7323.2	7089.38	6956.15	6893.32	6810.99
sp|P30260-2|CDC27_HUMAN	CDC27	Isoform 2 of Cell division cycle protein 27 homolog OS=Homo sapiens GN=CDC27	14	1568.98	1835.09	2197.53	1855.91	1625.24	1838.02	1803.09	1779.89	1664.2	1751.88
sp|Q9NP50|FA60A_HUMAN	FAM60A	Protein FAM60A OS=Homo sapiens GN=FAM60A PE=1 SV=1	3	262.001	228.853	269.805	227.375	209.826	253.347	260.265	243.705	216.396	244.929
sp|Q01780|EXOSX_HUMAN	EXOSC10	Exosome component 10 OS=Homo sapiens GN=EXOSC10 PE=1 SV=2	57	6439.01	7206.29	8465.89	7110.46	6289.23	7273.05	7159.03	6950.22	6599.53	6849.83
sp|P02786|TFR1_HUMAN	TFRC	Transferrin receptor protein 1 OS=Homo sapiens GN=TFRC PE=1 SV=2	134	15839.3	17763.5	21865.4	18020.3	16396.2	18396.1	18083.8	16903.6	16981.4	17382.1
sp|P07954|FUMH_HUMAN	FH	Fumarate hydratase, mitochondrial OS=Homo sapiens GN=FH PE=1 SV=3	133	15163.2	17520.5	20363.6	16815.6	13736.3	17157.1	17236.7	16765	14414.7	16347.4
sp|Q9Y490|TLN1_HUMAN	TLN1	Talin-1 OS=Homo sapiens GN=TLN1 PE=1 SV=3	246	27899.5	30843.9	38124	32095.2	28302.6	31535.7	30772.9	29954.9	31180.7	30104.4
sp|Q9Y4G6|TLN2_HUMAN	TLN2	Talin-2 OS=Homo sapiens GN=TLN2 PE=1 SV=4	67	7607.33	8452.42	10131.3	8641.76	7400.9	8528.92	8317.66	8102.11	8079.27	8207.86
sp|P18621-3|RL17_HUMAN	RPL17	Isoform 3 of 60S ribosomal protein L17 OS=Homo sapiens GN=RPL17	109	13415.2	16280	17957.2	14899.4	12210.1	16434.5	15419.3	15354.1	13226.6	14793.8
sp|O94826|TOM70_HUMAN	TOMM70A	Mitochondrial import receptor subunit TOM70 OS=Homo sapiens GN=TOMM70A PE=1 SV=1	82	11575.5	12805.2	15631.4	12674	11388.5	12749.3	12804.5	12192.6	12171.8	11953.5
sp|Q9P0V3|SH3B4_HUMAN	SH3BP4	SH3 domain-binding protein 4 OS=Homo sapiens GN=SH3BP4 PE=1 SV=1	9	1030.5	1098.87	1349.73	1144.29	1045.44	1140.6	1161.47	1130.2	1103.77	1138.97
sp|Q8N4T8|CBR4_HUMAN	CBR4	Carbonyl reductase family member 4 OS=Homo sapiens GN=CBR4 PE=1 SV=3	9	862.407	876.083	1077.34	895.444	795.238	947.731	943.633	868.112	803.424	855.427
sp|P23381|SYWC_HUMAN	WARS	Tryptophan--tRNA ligase, cytoplasmic OS=Homo sapiens GN=WARS PE=1 SV=2	52	5698.69	6772.51	7984.65	6608.68	5502.97	6678.41	6538.88	6373.19	6082.52	6124.34
sp|Q96C19|EFHD2_HUMAN	EFHD2	EF-hand domain-containing protein D2 OS=Homo sapiens GN=EFHD2 PE=1 SV=1	24	3318.18	3624.71	4399.74	3536.36	3128.77	3474.45	3619.54	3497.43	2906.86	3270.06
sp|Q9BUP0|EFHD1_HUMAN	EFHD1	EF-hand domain-containing protein D1 OS=Homo sapiens GN=EFHD1 PE=1 SV=1	35	4318.98	5110.65	6152.07	4845.19	4066.25	4725.32	4831.63	4713.62	3947.71	4467.54
sp|Q9GZT9|EGLN1_HUMAN	EGLN1	Egl nine homolog 1 OS=Homo sapiens GN=EGLN1 PE=1 SV=1	9	1093	1270.93	1535.02	1274.71	1117.79	1295.21	1251.42	1298.68	1156.8	1207.4
sp|Q9Y3B7|RM11_HUMAN	MRPL11	39S ribosomal protein L11, mitochondrial OS=Homo sapiens GN=MRPL11 PE=1 SV=1	33	4811.85	5527.27	6207.14	5423.28	4373.61	5548.32	5451.02	5410.46	4569.23	5368.4
sp|Q96T51|RUFY1_HUMAN	RUFY1	RUN and FYVE domain-containing protein 1 OS=Homo sapiens GN=RUFY1 PE=1 SV=2	35	3466.46	4064.37	4745.78	4009.81	3456.91	3932.53	3932.38	3755.34	3872.47	3692.41
sp|P54578|UBP14_HUMAN	USP14	Ubiquitin carboxyl-terminal hydrolase 14 OS=Homo sapiens GN=USP14 PE=1 SV=3	139	13063.3	14588.7	17914.9	14694.1	12566	14696	14352.3	13651.9	13531.2	13812.7
sp|Q7L099-3|RUFY3_HUMAN	RUFY3	Isoform 3 of Protein RUFY3 OS=Homo sapiens GN=RUFY3	4	277.844	337.766	353.548	308.668	270.714	303.696	323.986	301.267	290.538	309.358
sp|Q8WXA3|RUFY2_HUMAN	RUFY2	RUN and FYVE domain-containing protein 2 OS=Homo sapiens GN=RUFY2 PE=1 SV=2	2	189.789	208.976	246.971	214.887	178.821	221.643	223.707	208.42	205.654	214.061
sp|O14497|ARI1A_HUMAN	ARID1A	AT-rich interactive domain-containing protein 1A OS=Homo sapiens GN=ARID1A PE=1 SV=3	62	6269.58	7139.06	8157.6	7040.87	6451.62	7022.91	7027.18	7082.58	6826.82	6897.31
sp|Q8NFD5-3|ARI1B_HUMAN	ARID1B	Isoform 3 of AT-rich interactive domain-containing protein 1B OS=Homo sapiens GN=ARID1B	20	1760.99	1900.59	2236.37	1913.55	1814.69	1948.63	1947.31	2001.91	1860.11	1939.99
sp|Q9BQS8|FYCO1_HUMAN	FYCO1	FYVE and coiled-coil domain-containing protein 1 OS=Homo sapiens GN=FYCO1 PE=1 SV=3	6	262.805	291.343	335.975	301.082	252.799	288.368	290.715	272.784	272.739	264.296
sp|P58107|EPIPL_HUMAN	EPPK1	Epiplakin OS=Homo sapiens GN=EPPK1 PE=1 SV=2	224	23668.1	27439.9	34336.6	28002.7	26147.2	27606.4	26991.8	26433.1	28660.6	26640.5
tr|E9PPU0|E9PPU0_HUMAN	EPPK1	Epiplakin OS=Homo sapiens GN=EPPK1 PE=4 SV=1	6	579.167	566.179	807.154	642.191	590.726	628.426	605.881	596.447	568.437	622.617
sp|Q15149-3|PLEC_HUMAN	PLEC	Isoform 3 of Plectin OS=Homo sapiens GN=PLEC	795	85435.3	97209	119669	100028	91667.4	98228.8	96269.3	93173.6	101312	93133.3
sp|Q15149-4|PLEC_HUMAN	PLEC	Isoform 4 of Plectin OS=Homo sapiens GN=PLEC	7	456.753	513.692	603.082	497.334	486.023	545.752	502.253	482.705	552.031	524.545
sp|Q15149-5|PLEC_HUMAN	PLEC	Isoform 5 of Plectin OS=Homo sapiens GN=PLEC	1	69.0827	64.0221	67.934	67.0923	64.8675	75.1469	71.1751	59.071	90.7737	76.2362
sp|Q9UPN3-2|MACF1_HUMAN	MACF1	Isoform 2 of Microtubule-actin cross-linking factor 1, isoforms 1/2/3/5 OS=Homo sapiens GN=MACF1	253	23705.5	27983.7	32359.4	28557.5	25388.8	27823.7	27289.5	26985.3	28225.6	26833.6
sp|P46783|RS10_HUMAN	RPS10	40S ribosomal protein S10 OS=Homo sapiens GN=RPS10 PE=1 SV=1	106	17480	20374.7	22579.6	18993.3	15028.1	20862.6	19313.4	19235.8	16410.2	19086.7
tr|E9PLY5|E9PLY5_HUMAN	MACF1	Microtubule-actin cross-linking factor 1, isoforms 1/2/3/5 (Fragment) OS=Homo sapiens GN=MACF1 PE=2 SV=1	1	32.1261	27.5921	36.0441	33.8672	17.3606	29.5915	31.5906	32.4848	25.8451	28.5529
sp|Q03001|DYST_HUMAN	DST	Dystonin OS=Homo sapiens GN=DST PE=1 SV=4	51	4743.43	5372.92	6292.28	5553.28	5065.14	5449.13	5514.62	5258.71	5511.59	5267.62
sp|Q03001-8|DYST_HUMAN	DST	Isoform 2 of Dystonin OS=Homo sapiens GN=DST	1	61.6681	74.7899	90.4033	71.5772	66.644	79.0014	77.8991	79.0229	78.1717	71.2207
tr|H0YD69|H0YD69_HUMAN	MACF1	Microtubule-actin cross-linking factor 1, isoforms 1/2/3/5 (Fragment) OS=Homo sapiens GN=MACF1 PE=2 SV=1	1	59.6066	74.1794	81.9446	71.6722	55.401	64.8289	66.6103	64.7535	66.3045	70.2172
sp|Q9NZJ9-2|NUDT4_HUMAN	NUDT4	Isoform 2 of Diphosphoinositol polyphosphate phosphohydrolase 2 OS=Homo sapiens GN=NUDT4	5	424.507	446.407	558.493	454.306	403.15	454.283	426.22	437.738	395.109	457.813
sp|O95989|NUDT3_HUMAN	NUDT3	Diphosphoinositol polyphosphate phosphohydrolase 1 OS=Homo sapiens GN=NUDT3 PE=1 SV=1	14	2206.57	2655.43	3107.38	2614.22	2211.83	2661.71	2634.33	2540.95	2425.55	2515.7
sp|Q15853|USF2_HUMAN	USF2	Upstream stimulatory factor 2 OS=Homo sapiens GN=USF2 PE=2 SV=1	2	562.716	423.307	575.4	398.821	368.213	499.79	419.241	516.684	316.391	496.489
sp|P08107|HSP71_HUMAN	HSPA1A	Heat shock 70 kDa protein 1A/1B OS=Homo sapiens GN=HSPA1A PE=1 SV=5	352	39011.7	44369.5	53034.4	41846.8	34828.7	44971.6	43829.6	41090.8	37030.2	41505.1
sp|P34931|HS71L_HUMAN	HSPA1L	Heat shock 70 kDa protein 1-like OS=Homo sapiens GN=HSPA1L PE=1 SV=2	6	463.595	561.848	665.547	559.69	459.566	568.165	532.817	520.187	486.158	510.704
sp|P17066|HSP76_HUMAN	HSPA6	Heat shock 70 kDa protein 6 OS=Homo sapiens GN=HSPA6 PE=1 SV=2	58	5820.36	6046.88	7421.99	5834.11	5028.57	6296.74	5873.68	6074.42	4966.78	5951.59
sp|P38646|GRP75_HUMAN	HSPA9	Stress-70 protein, mitochondrial OS=Homo sapiens GN=HSPA9 PE=1 SV=2	421	47109	53400.2	64829.1	51160.5	41653.2	52774.7	52842.3	49424.8	43284.1	50117.6
sp|P11142|HSP7C_HUMAN	HSPA8	Heat shock cognate 71 kDa protein OS=Homo sapiens GN=HSPA8 PE=1 SV=1	636	83630.1	89506.4	111540	87431.3	72496	91760.7	90010.8	87058.5	75618.3	86597.7
sp|P54652|HSP72_HUMAN	HSPA2	Heat shock-related 70 kDa protein 2 OS=Homo sapiens GN=HSPA2 PE=1 SV=1	13	1439.94	1643.74	1953.65	1525.2	1200.9	1653.75	1584.95	1475.01	1236.3	1460.62
tr|E9PN89|E9PN89_HUMAN	HSPA8	Heat shock cognate 71 kDa protein (Fragment) OS=Homo sapiens GN=HSPA8 PE=2 SV=1	1	52.0518	68.6583	79.0697	70.3487	79.6691	57.3936	72.4684	82.7879	67.0522	66.007
tr|E9PQK7|E9PQK7_HUMAN	HSPA8	Heat shock cognate 71 kDa protein (Fragment) OS=Homo sapiens GN=HSPA8 PE=2 SV=1	1	282.962	313.734	370.806	398.347	452.976	328.508	404.264	475.301	407.246	346.872
sp|P11021|GRP78_HUMAN	HSPA5	78 kDa glucose-regulated protein OS=Homo sapiens GN=HSPA5 PE=1 SV=2	353	46192.5	51914.2	62143.8	49030.4	40054	50935.8	52049.1	48976.4	41703.5	47565.3
sp|Q96NB2|SFXN2_HUMAN	SFXN2	Sideroflexin-2 OS=Homo sapiens GN=SFXN2 PE=1 SV=2	4	296.596	301.128	354.81	309.355	325.928	291.698	316.331	303.258	295.954	316.251
sp|Q9NVU7|SDA1_HUMAN	SDAD1	Protein SDA1 homolog OS=Homo sapiens GN=SDAD1 PE=1 SV=3	23	2957.97	3559.8	3955.86	3300.81	2901.8	3500.87	3445.19	3406.5	3038.56	3254.58
sp|Q8TAE8|G45IP_HUMAN	GADD45GIP1	Growth arrest and DNA damage-inducible proteins-interacting protein 1 OS=Homo sapiens GN=GADD45GIP1 PE=1 SV=1	21	1697.64	1821.01	2234.67	1751.75	1454.58	1758.73	1829.2	1755.49	1462.54	1876.2
sp|Q8IYS1|P20D2_HUMAN	PM20D2	Peptidase M20 domain-containing protein 2 OS=Homo sapiens GN=PM20D2 PE=1 SV=2	15	1759.93	1947.32	2321.21	1875.68	1601.49	1932.18	1945.45	1949.65	1653.18	1945.67
sp|O15269|SPTC1_HUMAN	SPTLC1	Serine palmitoyltransferase 1 OS=Homo sapiens GN=SPTLC1 PE=1 SV=1	21	2324.88	2604.02	3093.52	2596.91	2256.11	2601.24	2597.95	2422.59	2396.36	2463.91
sp|Q14008|CKAP5_HUMAN	CKAP5	Cytoskeleton-associated protein 5 OS=Homo sapiens GN=CKAP5 PE=1 SV=3	157	18844.9	20806.3	24856.4	20917.1	18833.9	21465.2	20472	20190.7	20146.2	20536.8
sp|Q7Z392|TPC11_HUMAN	TRAPPC11	Trafficking protein particle complex subunit 11 OS=Homo sapiens GN=TRAPPC11 PE=1 SV=2	10	668.404	725.401	843.933	764.097	669.211	770.537	737.235	721.239	742.899	743.842
sp|Q9H0G5|NSRP1_HUMAN	NSRP1	Nuclear speckle splicing regulatory protein 1 OS=Homo sapiens GN=NSRP1 PE=1 SV=1	14	1539.48	1751.83	1966.31	1665.9	1383.81	1770.94	1724.62	1800.8	1383.88	1703.99
sp|P31948|STIP1_HUMAN	STIP1	Stress-induced-phosphoprotein 1 OS=Homo sapiens GN=STIP1 PE=1 SV=1	329	44934.7	48701.7	59708.9	46718.6	40024.4	48299.5	49972.3	46603.2	40488.5	45576.7
sp|P50502|F10A1_HUMAN	ST13	Hsc70-interacting protein OS=Homo sapiens GN=ST13 PE=1 SV=2	102	13348.6	14000.9	17695.1	13845.9	12957.9	12988.7	14670	13662.8	11450.9	12939.6
sp|Q92574|TSC1_HUMAN	TSC1	Hamartin OS=Homo sapiens GN=TSC1 PE=1 SV=2	5	497.693	572.902	665.444	576.204	542.175	607.746	630.841	553.234	618.359	554.241
sp|Q13423|NNTM_HUMAN	NNT	NAD(P) transhydrogenase, mitochondrial OS=Homo sapiens GN=NNT PE=1 SV=3	68	7866.17	9072.39	10657.8	9069.44	7987.18	9261.97	8950.8	8514.92	8556.16	8547.74
sp|Q68DK7|MSL1_HUMAN	MSL1	Male-specific lethal 1 homolog OS=Homo sapiens GN=MSL1 PE=1 SV=3	4	134.089	176.833	186.511	158.238	136.193	174.158	157.948	166.653	159.395	163.462
sp|P35251|RFC1_HUMAN	RFC1	Replication factor C subunit 1 OS=Homo sapiens GN=RFC1 PE=1 SV=4	42	5887.44	6541.44	7422.93	6487.85	5715.76	6576.76	6568.32	6237.76	5820.1	6239.97
sp|Q92575|UBXN4_HUMAN	UBXN4	UBX domain-containing protein 4 OS=Homo sapiens GN=UBXN4 PE=1 SV=2	13	1531.91	1770.7	2057.94	1778.25	1562.77	1846.61	1816.14	1753.34	1633.94	1660.23
sp|P56945-6|BCAR1_HUMAN	BCAR1	Isoform 6 of Breast cancer anti-estrogen resistance protein 1 OS=Homo sapiens GN=BCAR1	23	2709.92	3069.88	3613.96	3047.82	2746.66	2957.94	3087.64	2983.28	2910.65	2894.64
sp|Q14511-3|CASL_HUMAN	NEDD9	Isoform 3 of Enhancer of filamentation 1 OS=Homo sapiens GN=NEDD9	1	28.0028	16.8149	42.9707	22.1598	19.5061	24.3251	19.23	34.0197	18.4223	29.2361
sp|Q13470-2|TNK1_HUMAN	TNK1	Isoform 2 of Non-receptor tyrosine-protein kinase TNK1 OS=Homo sapiens GN=TNK1	8	979.094	1084.23	1257.54	1090.11	961.979	1116.58	1132.88	1015.42	1047.41	1052.67
sp|Q9NV92|NFIP2_HUMAN	NDFIP2	NEDD4 family-interacting protein 2 OS=Homo sapiens GN=NDFIP2 PE=1 SV=2	2	106.862	108.084	126.696	101.234	90.9368	116.135	113.096	90.6221	93.9237	90.5827
sp|Q14498|RBM39_HUMAN	RBM39	RNA-binding protein 39 OS=Homo sapiens GN=RBM39 PE=1 SV=2	61	7317.54	7982.27	9881.16	8058.52	7017.45	8489.76	8124.57	7961.43	7187.1	7998.56
sp|Q86U06|RBM23_HUMAN	RBM23	Probable RNA-binding protein 23 OS=Homo sapiens GN=RBM23 PE=1 SV=1	3	254.186	280.229	307.063	253.919	240.302	279.174	277.55	261.836	253.987	265.553
sp|Q15042|RB3GP_HUMAN	RAB3GAP1	Rab3 GTPase-activating protein catalytic subunit OS=Homo sapiens GN=RAB3GAP1 PE=1 SV=3	37	4459.13	5187.1	6187.9	5136.72	4542	5265.01	4995.79	4891.28	4927.49	4915.37
sp|Q9NX63|CHCH3_HUMAN	CHCHD3	Coiled-coil-helix-coiled-coil-helix domain-containing protein 3, mitochondrial OS=Homo sapiens GN=CHCHD3 PE=1 SV=1	45	5864.42	6959.77	7894.8	6281.82	5164.98	6604.64	6240.3	6316.48	5303.51	6109.68
sp|A5YKK6|CNOT1_HUMAN	CNOT1	CCR4-NOT transcription complex subunit 1 OS=Homo sapiens GN=CNOT1 PE=1 SV=2	104	11434.5	12113.2	14974.9	12781	11683.2	13005	12436.7	11965.1	12674	12384
sp|P29375|KDM5A_HUMAN	KDM5A	Lysine-specific demethylase 5A OS=Homo sapiens GN=KDM5A PE=1 SV=3	6	282.944	301.786	378.993	325.322	273.672	308.447	317.607	295.137	304.053	296.736
sp|Q9H477|RBSK_HUMAN	RBKS	Ribokinase OS=Homo sapiens GN=RBKS PE=1 SV=1	10	1173.39	1275.96	1522.52	1270.17	1145.01	1302.3	1299.62	1258.95	1177.93	1253.96
sp|P26641|EF1G_HUMAN	EEF1G	Elongation factor 1-gamma OS=Homo sapiens GN=EEF1G PE=1 SV=3	199	29808.5	31892.8	38436.3	32418.1	29082.1	32725.4	32458.4	34011.6	32018.1	31252
sp|P20810-6|ICAL_HUMAN	CAST	Isoform 6 of Calpastatin OS=Homo sapiens GN=CAST	103	11791.3	13861.3	15689.4	12639.8	10973.2	13387.4	13011.1	12292.9	10317.2	12195.1
tr|D6RBR1|D6RBR1_HUMAN	CAST	Calpastatin (Fragment) OS=Homo sapiens GN=CAST PE=2 SV=1	3	459.102	576.574	642.783	593.386	557.752	574.141	620.162	627.68	522.939	531.011
sp|P31350-2|RIR2_HUMAN	RRM2	Isoform 2 of Ribonucleoside-diphosphate reductase subunit M2 OS=Homo sapiens GN=RRM2	42	4165.54	4297.05	5130.9	4386.92	3562.9	4359.87	4338.51	4208.18	3935.97	4279.5
sp|Q7LG56-6|RIR2B_HUMAN	RRM2B	Isoform 6 of Ribonucleoside-diphosphate reductase subunit M2 B OS=Homo sapiens GN=RRM2B	5	884.121	945.123	1115.02	954.899	831.995	992.03	1030.11	899.718	936.067	919.496
sp|Q16643-3|DREB_HUMAN	DBN1	Isoform 3 of Drebrin OS=Homo sapiens GN=DBN1	72	8472.75	9141.12	7275.8	8966.83	8078.88	8040.25	8856.26	8516.76	7558.32	8339.21
sp|Q96L73|NSD1_HUMAN	NSD1	Histone-lysine N-methyltransferase, H3 lysine-36 and H4 lysine-20 specific OS=Homo sapiens GN=NSD1 PE=1 SV=1	26	2365.91	2426.74	3000.47	2499.57	2220.52	2566.04	2567.03	2381.05	2237.02	2560.53
sp|Q9BZ95|NSD3_HUMAN	WHSC1L1	Histone-lysine N-methyltransferase NSD3 OS=Homo sapiens GN=WHSC1L1 PE=1 SV=1	14	812.558	901.681	1084.2	900.297	791.227	924.754	929.691	873.13	789.895	878.543
sp|O96028|NSD2_HUMAN	WHSC1	Histone-lysine N-methyltransferase NSD2 OS=Homo sapiens GN=WHSC1 PE=1 SV=1	6	494.495	571.826	663.478	575.109	498.545	606.791	559.382	536.519	508.978	589.702
sp|P53618|COPB_HUMAN	COPB1	Coatomer subunit beta OS=Homo sapiens GN=COPB1 PE=1 SV=3	86	10322.3	11645.9	13846.4	11635.1	10863.4	11985.1	11287	10930.2	11986.6	11064.9
sp|Q92506|DHB8_HUMAN	HSD17B8	Estradiol 17-beta-dehydrogenase 8 OS=Homo sapiens GN=HSD17B8 PE=1 SV=2	10	792.59	837.523	988.412	785.233	686.114	812.122	819.053	773.53	719.153	793.603
sp|Q9NVA2-2|SEP11_HUMAN	2016-09-11	Isoform 2 of Septin-11 OS=Homo sapiens GN=SEPT11	44	4227.68	5157.71	5978.97	4941.31	4041.39	5039.06	4776.42	4523.84	4381.11	4484.04
sp|Q92599|SEPT8_HUMAN	2016-09-08	Septin-8 OS=Homo sapiens GN=SEPT8 PE=1 SV=4	30	3895.4	4573.26	5365.33	4531.6	3843.56	4619.05	4371.7	4256.56	4078.93	4305.73
sp|Q16181|SEPT7_HUMAN	2016-09-07	Septin-7 OS=Homo sapiens GN=SEPT7 PE=1 SV=2	82	8817.75	10336.6	11858.4	10105.5	8706.35	10466.1	10030.5	9991.62	8944.72	9751.94
sp|Q16181-2|SEPT7_HUMAN	2016-09-07	Isoform 2 of Septin-7 OS=Homo sapiens GN=SEPT7	1	41.002	41.5776	58.7562	51.9299	34.801	56.0756	54.59	52.6596	48.6177	43.4111
sp|Q9P0V9-2|SEP10_HUMAN	2016-09-10	Isoform 2 of Septin-10 OS=Homo sapiens GN=SEPT10	21	2080.79	2347.92	2895.81	2454.26	2056.57	2449.47	2334.25	2324.21	2128.78	2377.4
sp|Q14141|SEPT6_HUMAN	2016-09-06	Septin-6 OS=Homo sapiens GN=SEPT6 PE=1 SV=4	21	1838.42	2171.87	2559.54	2089.37	1850.34	2227.64	2080.82	1995.14	1990.33	2054.87
sp|O14981|BTAF1_HUMAN	BTAF1	TATA-binding protein-associated factor 172 OS=Homo sapiens GN=BTAF1 PE=1 SV=2	39	4691.3	4978.14	6051.58	5001.1	4692.21	5279.9	5065.66	4967.19	5131.64	4992.18
sp|O95801|TTC4_HUMAN	TTC4	Tetratricopeptide repeat protein 4 OS=Homo sapiens GN=TTC4 PE=1 SV=3	24	3535.74	3365.57	4307.49	3465.31	3040.96	3538.43	3577.72	3454.48	2998.21	3475.45
sp|Q9H2M9|RBGPR_HUMAN	RAB3GAP2	Rab3 GTPase-activating protein non-catalytic subunit OS=Homo sapiens GN=RAB3GAP2 PE=1 SV=1	53	6619.1	7581.22	9179.32	7632.15	6972.54	7687.54	7515.47	7237.78	7741.7	7194.59
sp|O95429|BAG4_HUMAN	BAG4	BAG family molecular chaperone regulator 4 OS=Homo sapiens GN=BAG4 PE=1 SV=1	5	1068.41	1094.72	1096.52	1150.57	1135.44	866.995	1220.07	1121.18	1051.3	1008.49
sp|Q96BN8|OTUL_HUMAN	FAM105B	Ubiquitin thioesterase otulin OS=Homo sapiens GN=FAM105B PE=1 SV=3	17	2353.72	2391.52	3029.12	2327.34	2414.44	2390.13	2585.68	2442.87	2353.47	2348.54
sp|Q7Z5L9|I2BP2_HUMAN	IRF2BP2	Interferon regulatory factor 2-binding protein 2 OS=Homo sapiens GN=IRF2BP2 PE=1 SV=2	23	2188.5	2445.21	2824.9	2384.92	1876.38	2306.21	2314.22	2358.18	2022.81	2375.44
sp|Q7Z5L9-2|I2BP2_HUMAN	IRF2BP2	Isoform 2 of Interferon regulatory factor 2-binding protein 2 OS=Homo sapiens GN=IRF2BP2	2	125.922	135.1	172.372	160.748	145.989	151.115	141.485	147.318	189.931	153.928
sp|Q9H1B7|I2BPL_HUMAN	IRF2BPL	Interferon regulatory factor 2-binding protein-like OS=Homo sapiens GN=IRF2BPL PE=1 SV=1	21	1898.62	1935.36	2327.28	1922.9	1608.24	1981.21	2001.51	1909.61	1697.41	1953.34
sp|Q96P48|ARAP1_HUMAN	ARAP1	Arf-GAP with Rho-GAP domain, ANK repeat and PH domain-containing protein 1 OS=Homo sapiens GN=ARAP1 PE=1 SV=3	22	2468.76	2735.85	3312.35	2737.33	2435.81	2847.21	2698.69	2607	2664.59	2668.64
sp|Q9UKJ3|GPTC8_HUMAN	GPATCH8	G patch domain-containing protein 8 OS=Homo sapiens GN=GPATCH8 PE=1 SV=2	26	2518.84	3046.87	3456.18	2881.65	2273.35	3066.41	2916.69	2810.12	2353.86	2858.68
sp|P08559-4|ODPA_HUMAN	PDHA1	Isoform 4 of Pyruvate dehydrogenase E1 component subunit alpha, somatic form, mitochondrial OS=Homo sapiens GN=PDHA1	61	5841.28	6530.17	7814.53	6514.57	5661.78	6679.76	6535.28	6169.34	5981.95	6296.38
sp|Q5JUR7|TEX30_HUMAN	TEX30	Testis-expressed sequence 30 protein OS=Homo sapiens GN=TEX30 PE=2 SV=1	10	1652.22	1638.49	2041.75	1677.85	1503.64	1817.83	1685.17	1671.45	1543.32	1744.25
sp|Q99733|NP1L4_HUMAN	NAP1L4	Nucleosome assembly protein 1-like 4 OS=Homo sapiens GN=NAP1L4 PE=1 SV=1	21	4032.71	4454.48	5378.24	4115.02	3551.41	4303.76	4525.16	4152.53	3225.4	4098.7
sp|P55209|NP1L1_HUMAN	NAP1L1	Nucleosome assembly protein 1-like 1 OS=Homo sapiens GN=NAP1L1 PE=1 SV=1	52	4066.28	4335.2	5182.68	4216.11	3480.79	4281.51	4376.31	4066.85	3255.84	4184.32
tr|B7Z9C2|B7Z9C2_HUMAN	NAP1L1	Nucleosome assembly protein 1-like 1 OS=Homo sapiens GN=NAP1L1 PE=2 SV=1	3	155.692	174.219	174.571	167.666	133.724	151.067	170.336	152.756	133.96	157.483
sp|Q15262-3|PTPRK_HUMAN	PTPRK	Isoform 3 of Receptor-type tyrosine-protein phosphatase kappa OS=Homo sapiens GN=PTPRK	32	2775.6	3213.53	3811.68	3097.58	2904.86	3255.38	3254.22	3030.99	3031.11	3104.51
sp|Q8N1S5|S39AB_HUMAN	SLC39A11	Zinc transporter ZIP11 OS=Homo sapiens GN=SLC39A11 PE=2 SV=3	2	226.012	247.77	312.896	225.027	200.231	255.544	231.992	234.822	198.085	243.35
sp|P19338|NUCL_HUMAN	NCL	Nucleolin OS=Homo sapiens GN=NCL PE=1 SV=3	277	44709.2	53517.1	60232.3	52138.7	40772.7	53155.3	50918.2	51936.4	43487.6	49261.7
sp|P49006|MRP_HUMAN	MARCKSL1	MARCKS-related protein OS=Homo sapiens GN=MARCKSL1 PE=1 SV=2	23	2847.77	3713.03	1463.39	3513.14	2498.98	3037.56	3472.35	3234.5	3855.06	3970.98
sp|P29966|MARCS_HUMAN	MARCKS	Myristoylated alanine-rich C-kinase substrate OS=Homo sapiens GN=MARCKS PE=1 SV=4	54	8215.82	9554.61	5461.04	8999.49	6383.54	8618.9	8919.98	8108.7	7560.64	9471.12
sp|Q7KZF4|SND1_HUMAN	SND1	Staphylococcal nuclease domain-containing protein 1 OS=Homo sapiens GN=SND1 PE=1 SV=1	197	21865.1	25022.4	30246.8	25477.7	22424.9	25610.9	24939.3	24233.6	24090.7	24448.2
sp|Q6UWP2|DHR11_HUMAN	DHRS11	Dehydrogenase/reductase SDR family member 11 OS=Homo sapiens GN=DHRS11 PE=1 SV=1	11	859.757	868.101	1087.96	863.38	717.043	853.673	847.094	863.32	715.71	833.844
sp|P28290|SSFA2_HUMAN	SSFA2	Sperm-specific antigen 2 OS=Homo sapiens GN=SSFA2 PE=1 SV=3	6	411.118	445.285	538.319	426.383	378.846	469.963	458.166	415.19	411.217	418.518
sp|O75528|TADA3_HUMAN	TADA3	Transcriptional adapter 3 OS=Homo sapiens GN=TADA3 PE=1 SV=1	4	418.298	366.12	488.695	393.969	317.347	405.099	450.019	390.615	300.138	390.553
sp|P18206|VINC_HUMAN	VCL	Vinculin OS=Homo sapiens GN=VCL PE=1 SV=4	333	40744.8	47813.9	57484	47408.2	40166.5	47235.2	46056.9	44986	42810.8	44638.3
sp|Q8IYI6|EXOC8_HUMAN	EXOC8	Exocyst complex component 8 OS=Homo sapiens GN=EXOC8 PE=1 SV=2	30	3239.82	3742.87	4483.79	3798.31	3329.91	3788.64	3729.61	3537.33	3649.36	3568.82
sp|P42858|HD_HUMAN	HTT	Huntingtin OS=Homo sapiens GN=HTT PE=1 SV=2	16	1151.48	1276.95	1499.99	1246.15	1166.08	1296.17	1261.15	1186.93	1199.56	1243.73
sp|P19404|NDUV2_HUMAN	NDUFV2	NADH dehydrogenase [ubiquinone] flavoprotein 2, mitochondrial OS=Homo sapiens GN=NDUFV2 PE=1 SV=2	41	5685.33	6160.66	7546.34	6066.23	5237.55	5399.01	6167.63	6023.45	5215.5	5783.35
sp|Q8N201|INT1_HUMAN	INTS1	Integrator complex subunit 1 OS=Homo sapiens GN=INTS1 PE=1 SV=2	39	3750.15	3963.43	4859.63	4141.45	3864.02	4196.8	4134.22	3887.19	4195.33	4064.3
sp|Q9UBF2|COPG2_HUMAN	COPG2	Coatomer subunit gamma-2 OS=Homo sapiens GN=COPG2 PE=1 SV=1	32	5332.95	5583.92	7000.54	5780.72	5023.72	5955.98	5484.2	5510.37	5569.81	5684.68
sp|Q9Y678|COPG1_HUMAN	COPG1	Coatomer subunit gamma-1 OS=Homo sapiens GN=COPG1 PE=1 SV=1	78	8235.38	8566.58	10603.2	8859.67	7892.93	9047.69	8624.75	8681.78	8619.06	8833.14
sp|Q92521|PIGB_HUMAN	PIGB	GPI mannosyltransferase 3 OS=Homo sapiens GN=PIGB PE=2 SV=1	1	58.6346	45.6889	58.3928	40.4792	45.2705	53.3741	52.5672	44.8723	31.8563	55.0178
sp|P54802|ANAG_HUMAN	NAGLU	Alpha-N-acetylglucosaminidase OS=Homo sapiens GN=NAGLU PE=1 SV=2	5	561.937	600.494	681.047	579.848	471.521	643.289	595.925	530.097	473.126	571.734
sp|Q96PY5-3|FMNL2_HUMAN	FMNL2	Isoform 2 of Formin-like protein 2 OS=Homo sapiens GN=FMNL2	5	436.072	499.796	603.788	504.773	436.109	517.714	474.374	475.991	433.187	492.318
sp|Q8IVF7|FMNL3_HUMAN	FMNL3	Formin-like protein 3 OS=Homo sapiens GN=FMNL3 PE=1 SV=3	6	438.581	520.327	599.841	522.368	493.676	523.442	516.124	526.085	458.404	486.804
sp|O00468|AGRIN_HUMAN	AGRN	Agrin OS=Homo sapiens GN=AGRN PE=1 SV=5	30	2399.34	2448.32	3054.61	2456.19	2138.37	2551.94	2691.2	2360.24	1987.05	2499.37
sp|O00330|ODPX_HUMAN	PDHX	Pyruvate dehydrogenase protein X component, mitochondrial OS=Homo sapiens GN=PDHX PE=1 SV=3	37	5023.26	5868.02	6992.62	5741.28	4566.54	5645.32	5622.87	5527.77	4887.55	5374.68
sp|Q96F24|NRBF2_HUMAN	NRBF2	Nuclear receptor-binding factor 2 OS=Homo sapiens GN=NRBF2 PE=1 SV=1	5	782.03	814.558	1011.95	803.415	738.868	747.293	874.946	794.22	710.098	754.088
sp|Q9H7E9-2|CH033_HUMAN	C8orf33	Isoform 2 of UPF0488 protein C8orf33 OS=Homo sapiens GN=C8orf33	18	1655.07	1890.44	2074.63	1889.41	1511.09	1947.51	1856.79	1824.08	1643.56	1802.83
sp|O95336|6PGL_HUMAN	PGLS	6-phosphogluconolactonase OS=Homo sapiens GN=PGLS PE=1 SV=2	68	7766.05	8469.59	10887.4	7722.85	7457.41	6566.56	8269.03	8300.53	7628.6	7449.07
sp|Q00577|PURA_HUMAN	PURA	Transcriptional activator protein Pur-alpha OS=Homo sapiens GN=PURA PE=1 SV=2	23	3367.32	3905.06	4600.28	3823.46	3041.39	3857.51	3738.25	3719.13	3394.87	3734.41
sp|Q9BUH6|CI142_HUMAN	C9orf142	Uncharacterized protein C9orf142 OS=Homo sapiens GN=C9orf142 PE=1 SV=2	9	976.262	1034.48	1241.73	1036.01	984.31	1015.77	1015.78	1001.81	852.066	966.879
sp|Q13889|TF2H3_HUMAN	GTF2H3	General transcription factor IIH subunit 3 OS=Homo sapiens GN=GTF2H3 PE=1 SV=2	6	610.273	732.513	854.439	722.137	626.885	759.211	720.789	691.543	671.352	683.056
sp|Q9P265|DIP2B_HUMAN	DIP2B	Disco-interacting protein 2 homolog B OS=Homo sapiens GN=DIP2B PE=1 SV=3	33	3662.3	4052.64	4977	4086.15	3845.85	4257.91	3990.42	3802.7	4025.48	3943.02
sp|Q14689|DIP2A_HUMAN	DIP2A	Disco-interacting protein 2 homolog A OS=Homo sapiens GN=DIP2A PE=1 SV=2	12	1061.97	1109.1	1337.12	1114.07	1014.65	1183.3	1189.21	1066.14	1089.06	1107.13
sp|Q9Y2E4|DIP2C_HUMAN	DIP2C	Disco-interacting protein 2 homolog C OS=Homo sapiens GN=DIP2C PE=2 SV=2	4	325.394	372.207	444.124	374.982	357.819	410.519	389.312	360.249	367.171	363.523
sp|Q8TDX7|NEK7_HUMAN	NEK7	Serine/threonine-protein kinase Nek7 OS=Homo sapiens GN=NEK7 PE=1 SV=1	10	1240.35	1379.7	1592.07	1342.44	1261.13	1416.01	1417.94	1361.39	1400.75	1347.68
sp|Q9HC38-2|GLOD4_HUMAN	GLOD4	Isoform 2 of Glyoxalase domain-containing protein 4 OS=Homo sapiens GN=GLOD4	43	7474.84	7966.23	9935.15	8138.52	7042.63	8358.21	8108.45	7852.56	6991.24	7836.02
sp|Q01813|K6PP_HUMAN	PFKP	6-phosphofructokinase type C OS=Homo sapiens GN=PFKP PE=1 SV=2	81	7022.49	7377.24	9388.65	7413.87	6690.56	7755.73	7240.3	7500.49	6907.4	7226.17
sp|P08237-3|K6PF_HUMAN	PFKM	Isoform 3 of 6-phosphofructokinase, muscle type OS=Homo sapiens GN=PFKM	33	3187.44	3433.74	4242	3493.59	3161.92	3665.92	3605.71	3363.1	3639.84	3408.83
sp|P17858-2|K6PL_HUMAN	PFKL	Isoform 2 of 6-phosphofructokinase, liver type OS=Homo sapiens GN=PFKL	57	7410.3	8197.06	10018.8	8223.08	7354.68	8427.14	8061.71	7733.09	7878.17	7809.45
sp|Q99575|POP1_HUMAN	POP1	Ribonucleases P/MRP protein subunit POP1 OS=Homo sapiens GN=POP1 PE=1 SV=2	32	2741.34	2948.95	3506.06	2980.44	2580.04	3015.35	2977.25	2869.64	2676.64	2923.64
sp|Q53H12|AGK_HUMAN	AGK	Acylglycerol kinase, mitochondrial OS=Homo sapiens GN=AGK PE=1 SV=2	34	4463.34	5036.55	5749.37	5025.73	4247.71	5052.66	4806.64	4772.32	4510.64	4852.55
sp|Q05086|UBE3A_HUMAN	UBE3A	Ubiquitin-protein ligase E3A OS=Homo sapiens GN=UBE3A PE=1 SV=4	25	2596.62	3022.51	3542.23	2890.64	2642.03	3065.37	3013.42	2801.4	2901.17	2819.95
sp|Q9H019|MFR1L_HUMAN	MTFR1L	Mitochondrial fission regulator 1-like OS=Homo sapiens GN=MTFR1L PE=1 SV=2	8	667.187	667.694	801.133	681.649	574.469	679.148	726.341	671.038	590.023	670.715
sp|P06753|TPM3_HUMAN	TPM3	Tropomyosin alpha-3 chain OS=Homo sapiens GN=TPM3 PE=1 SV=2	118	14385.7	14623.3	15920.6	14547	13249.9	12881.5	15021.5	13696.3	11062.9	13251
sp|P09493-8|TPM1_HUMAN	TPM1	Isoform 8 of Tropomyosin alpha-1 chain OS=Homo sapiens GN=TPM1	92	14344.3	13935.7	16024.1	14382.5	13050.3	12822.2	14773.4	13519.7	10963.9	13052.7
sp|P09493-3|TPM1_HUMAN	TPM1	Isoform 3 of Tropomyosin alpha-1 chain OS=Homo sapiens GN=TPM1	11	1737.63	1720.28	1987.99	1788.72	1620.09	1569.12	1795.65	1641.4	1254.89	1653.76
sp|P07951-2|TPM2_HUMAN	TPM2	Isoform 2 of Tropomyosin beta chain OS=Homo sapiens GN=TPM2	25	2295.44	2505.77	2446.25	2574.18	2375.09	2155.43	2679.18	2445.87	2075.18	2032.18
sp|P67936-2|TPM4_HUMAN	TPM4	Isoform 2 of Tropomyosin alpha-4 chain OS=Homo sapiens GN=TPM4	29	4373.78	4422.02	4325.87	4663.49	4040.99	3852.27	4675.04	4317.16	3290.58	4186.24
sp|P67936|TPM4_HUMAN	TPM4	Tropomyosin alpha-4 chain OS=Homo sapiens GN=TPM4 PE=1 SV=3	7	660.747	704.582	686.013	760.462	657.782	623.841	732.156	676.448	553.664	660.178
sp|P06753-2|TPM3_HUMAN	TPM3	Isoform 2 of Tropomyosin alpha-3 chain OS=Homo sapiens GN=TPM3	81	9552.77	9057.86	10627.7	9443.35	8993.15	8378.74	10028	8828.62	6901.17	8695.49
sp|P06753-3|TPM3_HUMAN	TPM3	Isoform 3 of Tropomyosin alpha-3 chain OS=Homo sapiens GN=TPM3	1	114.021	71.105	99.524	79.9935	88.66	67.2662	102.596	78.4033	61.6349	89.204
tr|H0YK48|H0YK48_HUMAN	TPM1	Tropomyosin alpha-1 chain OS=Homo sapiens GN=TPM1 PE=2 SV=1	8	781.33	864.339	1002.12	834.189	802.804	794.62	881.209	821.32	663.165	804.283
sp|Q14980|NUMA1_HUMAN	NUMA1	Nuclear mitotic apparatus protein 1 OS=Homo sapiens GN=NUMA1 PE=1 SV=2	278	27675.4	32493.9	38328.1	32720.6	28237	32831.5	31413	30224.9	31095.6	30828.3
sp|Q14980-2|NUMA1_HUMAN	NUMA1	Isoform 2 of Nuclear mitotic apparatus protein 1 OS=Homo sapiens GN=NUMA1	3	234.87	281.599	300.866	278.123	218.264	263.87	238.995	234.087	247.933	247.101
sp|O00471|EXOC5_HUMAN	EXOC5	Exocyst complex component 5 OS=Homo sapiens GN=EXOC5 PE=1 SV=1	46	5587.29	6054.72	7242.96	6016.73	5517.45	6062.12	6160.19	6045.45	5786.09	5852.88
sp|Q92616|GCN1L_HUMAN	GCN1L1	Translational activator GCN1 OS=Homo sapiens GN=GCN1L1 PE=1 SV=6	237	29458.7	32530.9	39313.1	32865.9	29998.8	33760.3	32633.1	31036.3	32952.1	31684.1
sp|Q13009|TIAM1_HUMAN	TIAM1	T-lymphoma invasion and metastasis-inducing protein 1 OS=Homo sapiens GN=TIAM1 PE=1 SV=2	6	579.474	526.538	712.243	565.975	481.755	608.738	573.68	574.146	452.297	584.743
sp|Q3MIX3|ADCK5_HUMAN	ADCK5	Uncharacterized aarF domain-containing protein kinase 5 OS=Homo sapiens GN=ADCK5 PE=2 SV=2	4	300.505	566.793	484.762	457.613	348.898	435.498	430.632	378.786	375.457	363.538
sp|Q9UNF0|PACN2_HUMAN	PACSIN2	Protein kinase C and casein kinase substrate in neurons protein 2 OS=Homo sapiens GN=PACSIN2 PE=1 SV=2	44	6879.21	8320.56	9639.91	7597.52	6248.7	7832.11	7777.02	7559.55	6511.16	7275.85
sp|Q9BY11|PACN1_HUMAN	PACSIN1	Protein kinase C and casein kinase substrate in neurons protein 1 OS=Homo sapiens GN=PACSIN1 PE=1 SV=1	10	764.981	875.662	1094.99	877.246	739.5	867.785	886.042	774.179	680.003	868.99
sp|Q9UBQ7|GRHPR_HUMAN	GRHPR	Glyoxylate reductase/hydroxypyruvate reductase OS=Homo sapiens GN=GRHPR PE=1 SV=1	24	2904.69	3139.02	3846.41	3015.65	2660.07	3078.52	3114.56	2992.9	2700.98	2964.95
sp|P43304|GPDM_HUMAN	GPD2	Glycerol-3-phosphate dehydrogenase, mitochondrial OS=Homo sapiens GN=GPD2 PE=1 SV=3	65	7432.51	7991.02	9939.6	8262.84	7424.34	8280.83	8221.15	7894.72	7813.48	8084.86
sp|O94855-2|SC24D_HUMAN	SEC24D	Isoform 2 of Protein transport protein Sec24D OS=Homo sapiens GN=SEC24D	10	1401.46	1553.68	1761.15	1564.45	1430.12	1571.49	1573.45	1527.89	1468.44	1513.32
sp|P53992|SC24C_HUMAN	SEC24C	Protein transport protein Sec24C OS=Homo sapiens GN=SEC24C PE=1 SV=3	59	7120.27	7230.49	8577.42	7568.71	7378.79	7454.85	7302.14	7728.08	7591.18	7393.46
sp|Q9NXH9|TRM1_HUMAN	TRMT1	tRNA (guanine(26)-N(2))-dimethyltransferase OS=Homo sapiens GN=TRMT1 PE=1 SV=1	44	3514.22	3798.36	4691.31	3758.52	3459.42	4038.34	3848.77	3621.76	3675.92	3791.96
sp|P55060|XPO2_HUMAN	CSE1L	Exportin-2 OS=Homo sapiens GN=CSE1L PE=1 SV=3	162	21499	23126.3	29182	23347.4	20706.3	23276.8	22974.9	22663.8	21790.4	22253.7
sp|P29374|ARI4A_HUMAN	ARID4A	AT-rich interactive domain-containing protein 4A OS=Homo sapiens GN=ARID4A PE=1 SV=3	12	818.778	873.153	1047.32	888.65	794.051	961.379	915.902	861.893	849.521	879.482
sp|Q4LE39|ARI4B_HUMAN	ARID4B	AT-rich interactive domain-containing protein 4B OS=Homo sapiens GN=ARID4B PE=1 SV=2	23	2305.89	2551.95	2942.69	2498.51	2150.53	2593.71	2583.46	2463.13	2226.42	2462.23
sp|P49916|DNLI3_HUMAN	LIG3	DNA ligase 3 OS=Homo sapiens GN=LIG3 PE=1 SV=2	44	5046.9	5753.13	6924.02	5747.53	5201.41	5871.36	5723.45	5611.44	5420.76	5565.46
sp|Q6P1J9|CDC73_HUMAN	CDC73	Parafibromin OS=Homo sapiens GN=CDC73 PE=1 SV=1	35	4569.81	5343.59	6109.76	5088.85	4308.23	5319.18	5308.61	5187.53	4555.97	5066.56
sp|O75061-2|AUXI_HUMAN	DNAJC6	Isoform 2 of Putative tyrosine-protein phosphatase auxilin OS=Homo sapiens GN=DNAJC6	8	436.101	482.434	636.383	488.831	438.594	516.223	516.212	481.359	439.445	509.057
sp|P51452|DUS3_HUMAN	DUSP3	Dual specificity protein phosphatase 3 OS=Homo sapiens GN=DUSP3 PE=1 SV=1	12	1293.58	1283.57	1594.74	1332.82	1199.72	1318.43	1309.77	1276.85	1249.08	1311.8
sp|Q63HN8-4|RN213_HUMAN	RNF213	Isoform 2 of E3 ubiquitin-protein ligase RNF213 OS=Homo sapiens GN=RNF213	98	9205.78	10104.3	12429.3	10585.9	9767.63	10854.9	10506.2	9919.2	10849.2	10272.2
sp|P27708|PYR1_HUMAN	CAD	CAD protein OS=Homo sapiens GN=CAD PE=1 SV=3	183	20128.3	20829.9	26307.2	21637.8	19790.6	22223.3	21533.4	20654.8	20978.6	21433.1
sp|Q9Y277-2|VDAC3_HUMAN	VDAC3	Isoform 2 of Voltage-dependent anion-selective channel protein 3 OS=Homo sapiens GN=VDAC3	69	9141.05	10133.7	11927.6	9884.97	8572.95	10327.2	9941.15	9600.79	9273.22	9801.6
sp|P21796|VDAC1_HUMAN	VDAC1	Voltage-dependent anion-selective channel protein 1 OS=Homo sapiens GN=VDAC1 PE=1 SV=2	138	12594.1	13884.7	17089.7	13441.4	11445.8	14085.6	13566.7	13265.3	11287.6	13182.3
sp|Q7Z3D6-2|CN159_HUMAN	C14orf159	Isoform 2 of UPF0317 protein C14orf159, mitochondrial OS=Homo sapiens GN=C14orf159	7	531.45	638.488	716.665	630.002	536.054	661.687	622.592	567.487	657.786	607.066
sp|P53814-6|SMTN_HUMAN	SMTN	Isoform B3 of Smoothelin OS=Homo sapiens GN=SMTN	8	389.72	376.794	482.235	393.435	367.357	389.18	445.17	389.57	393.245	408.618
sp|O95671|ASML_HUMAN	ASMTL	N-acetylserotonin O-methyltransferase-like protein OS=Homo sapiens GN=ASMTL PE=1 SV=3	13	1240.56	1425.22	1662.58	1330.9	1210.3	1478.9	1448.32	1403.2	1312.26	1331.53
sp|Q9UPP1|PHF8_HUMAN	PHF8	Histone lysine demethylase PHF8 OS=Homo sapiens GN=PHF8 PE=1 SV=3	8	712.292	803.485	951.897	830.796	690.642	854.744	829.078	804.547	789.517	818.006
sp|O75151|PHF2_HUMAN	PHF2	Lysine-specific demethylase PHF2 OS=Homo sapiens GN=PHF2 PE=1 SV=4	9	765.717	830.835	1006.06	850.49	750.727	877.568	849.112	800.83	789.641	790.523
sp|Q86VP6|CAND1_HUMAN	CAND1	Cullin-associated NEDD8-dissociated protein 1 OS=Homo sapiens GN=CAND1 PE=1 SV=2	161	18896	20773	25770.8	20943.2	18826.1	21657.6	20389.4	20525.8	20075.8	20499.7
sp|P12259|FA5_HUMAN	F5	Coagulation factor V OS=Homo sapiens GN=F5 PE=1 SV=4	24	2242.07	2543.88	3055.18	2522.91	2200.58	2580.57	2445.03	2587.04	2365.19	2575.24
sp|P98194-7|AT2C1_HUMAN	ATP2C1	Isoform 7 of Calcium-transporting ATPase type 2C member 1 OS=Homo sapiens GN=ATP2C1	17	1665.83	1721.82	2135.3	1728.99	1642.15	1848.23	1858.7	1684.21	1689.16	1701.45
sp|Q96ST3|SIN3A_HUMAN	SIN3A	Paired amphipathic helix protein Sin3a OS=Homo sapiens GN=SIN3A PE=1 SV=2	39	4000.22	4712.2	5426.33	4733.51	4286.5	4775.47	4640.66	4482.7	4738.17	4540.56
sp|Q12888-2|TP53B_HUMAN	TP53BP1	Isoform 2 of Tumor suppressor p53-binding protein 1 OS=Homo sapiens GN=TP53BP1	47	4916.53	5409.42	6541.5	5500.77	4819.1	5560.75	5604.68	5150.04	5384.45	5345.02
sp|Q9H0R6|GATA_HUMAN	QRSL1	Glutamyl-tRNA(Gln) amidotransferase subunit A, mitochondrial OS=Homo sapiens GN=QRSL1 PE=1 SV=2	18	2305.05	2399.53	2790.99	2483.92	2201.19	2543.7	2470.48	2469.04	2431.31	2450.99
sp|P78362-2|SRPK2_HUMAN	SRPK2	Isoform 2 of SRSF protein kinase 2 OS=Homo sapiens GN=SRPK2	27	3728.34	4004.1	4719.77	3910.54	3518.03	4203.38	4016.46	3815.49	3579.48	3915.18
sp|Q96SB4|SRPK1_HUMAN	SRPK1	SRSF protein kinase 1 OS=Homo sapiens GN=SRPK1 PE=1 SV=2	16	1574.96	1764.29	2105.54	1733.17	1469.6	1813.38	1765.73	1703.66	1543.55	1693.15
sp|O95782|AP2A1_HUMAN	AP2A1	AP-2 complex subunit alpha-1 OS=Homo sapiens GN=AP2A1 PE=1 SV=3	84	10168.5	11533.4	13571.6	11711.3	10928.1	11962.9	11174.6	11430.7	11477.2	11214
sp|O94973|AP2A2_HUMAN	AP2A2	AP-2 complex subunit alpha-2 OS=Homo sapiens GN=AP2A2 PE=1 SV=2	30	3018.43	3077.3	3805.5	3080.18	2828.09	3241.48	3156.04	3112.89	2976.59	3120.36
sp|Q15293|RCN1_HUMAN	RCN1	Reticulocalbin-1 OS=Homo sapiens GN=RCN1 PE=1 SV=1	61	8062.92	10789	5254.12	11848.6	5589.3	8678.11	10485.4	10356.7	7774.55	12057.4
sp|P30038|AL4A1_HUMAN	ALDH4A1	Delta-1-pyrroline-5-carboxylate dehydrogenase, mitochondrial OS=Homo sapiens GN=ALDH4A1 PE=1 SV=3	43	4982.26	5860.76	6658.92	5548.46	4595.99	5643.1	5552.8	5400.32	5130.62	5326.68
sp|P67809|YBOX1_HUMAN	YBX1	Nuclease-sensitive element-binding protein 1 OS=Homo sapiens GN=YBX1 PE=1 SV=3	50	4920.64	6429.14	6271.72	5368.55	4377.26	5851.13	5544.59	5308.82	4449.87	5384.62
sp|P16989|YBOX3_HUMAN	YBX3	Y-box-binding protein 3 OS=Homo sapiens GN=YBX3 PE=1 SV=4	57	5139.18	6484.6	7085.77	5562.42	4471.61	6073.66	5755.94	5627.89	4721.2	5465.82
sp|P16989-2|YBOX3_HUMAN	YBX3	Isoform 2 of Y-box-binding protein 3 OS=Homo sapiens GN=YBX3	5	753.617	914.036	1045.45	852.143	694.318	912.735	838.531	853.304	710.771	854.828
sp|Q9Y2T7|YBOX2_HUMAN	YBX2	Y-box-binding protein 2 OS=Homo sapiens GN=YBX2 PE=1 SV=2	3	202.248	256.051	250.558	214.422	186.86	237.491	214.743	216.45	201.74	227.325
sp|Q7Z6I8|CE024_HUMAN	C5orf24	UPF0461 protein C5orf24 OS=Homo sapiens GN=C5orf24 PE=1 SV=1	5	560.045	725.7	834.993	670.587	543.796	747.526	665.596	664.048	554.763	637.218
sp|Q1ED39|KNOP1_HUMAN	KNOP1	Lysine-rich nucleolar protein 1 OS=Homo sapiens GN=KNOP1 PE=1 SV=1	15	2081.79	2546.46	2583.9	2351.32	1823.78	2391.28	2420.86	2328.15	1929.35	2296.58
sp|P12270|TPR_HUMAN	TPR	Nucleoprotein TPR OS=Homo sapiens GN=TPR PE=1 SV=3	189	22769	26994.4	30766.6	25742.1	20396.6	25196.9	25731.7	25612.6	22639.6	24325.2
sp|Q15154-2|PCM1_HUMAN	PCM1	Isoform 2 of Pericentriolar material 1 protein OS=Homo sapiens GN=PCM1	41	3916.23	4438.92	5631.7	4524.91	3731.61	4721.36	4443.34	4147.05	4215.11	4472.63
tr|E7ETA6|E7ETA6_HUMAN	PCM1	Pericentriolar material 1 protein OS=Homo sapiens GN=PCM1 PE=2 SV=1	2	156.085	194.111	210.059	185.851	147.648	174.614	172.137	157.175	179.992	166.684
sp|Q14642|I5P1_HUMAN	INPP5A	Type I inositol 1,4,5-trisphosphate 5-phosphatase OS=Homo sapiens GN=INPP5A PE=1 SV=1	7	624.381	704.79	811.992	686.525	627.122	710.151	709.286	703.322	665.53	694.18
sp|Q969T9|WBP2_HUMAN	WBP2	WW domain-binding protein 2 OS=Homo sapiens GN=WBP2 PE=1 SV=1	21	2524.63	2995.21	3866.06	2865.81	2321.53	3085.39	2947.19	2919.51	2460.32	2836.96
sp|Q8N163|CCAR2_HUMAN	CCAR2	Cell cycle and apoptosis regulator protein 2 OS=Homo sapiens GN=CCAR2 PE=1 SV=2	84	10636.7	12292.2	14410.1	12549.3	10797.1	12548.7	11928.5	11778.8	11882.3	11709
tr|G3V119|G3V119_HUMAN	CCAR2	Cell cycle and apoptosis regulator protein 2 OS=Homo sapiens GN=CCAR2 PE=4 SV=1	1	116.468	96.8958	124.592	101.607	103.495	102.559	110.096	115.16	90.0823	117.378
sp|P55884-2|EIF3B_HUMAN	EIF3B	Isoform 2 of Eukaryotic translation initiation factor 3 subunit B OS=Homo sapiens GN=EIF3B	112	11357	12452.5	15498.9	12443	11000.4	12834.7	12404	12027.6	11403	12147
sp|P35240-2|MERL_HUMAN	NF2	Isoform 2 of Merlin OS=Homo sapiens GN=NF2	10	759.307	900.315	1069.96	930.492	787.786	921.112	897.843	890.389	864.61	865.009
sp|Q14680|MELK_HUMAN	MELK	Maternal embryonic leucine zipper kinase OS=Homo sapiens GN=MELK PE=1 SV=3	5	466.814	558.542	651.636	555.863	284.39	355.999	328.742	278.716	288.394	299.638
sp|Q13330|MTA1_HUMAN	MTA1	Metastasis-associated protein MTA1 OS=Homo sapiens GN=MTA1 PE=1 SV=2	40	4892.74	5570.37	6582.09	5407.88	4622.41	5669.27	5335.64	5199.4	4744.16	5199.13
sp|Q9BTC8|MTA3_HUMAN	MTA3	Metastasis-associated protein MTA3 OS=Homo sapiens GN=MTA3 PE=1 SV=2	13	1441.35	1741.16	2081.52	1678.92	1488.9	1793.41	1683.08	1598.23	1585.59	1597.16
sp|O94776|MTA2_HUMAN	MTA2	Metastasis-associated protein MTA2 OS=Homo sapiens GN=MTA2 PE=1 SV=1	62	7529.52	8251.89	9915.35	8156.05	6953.01	8442.7	8299.67	7862.33	7187.61	8032.88
sp|Q8IZ83|A16A1_HUMAN	ALDH16A1	Aldehyde dehydrogenase family 16 member A1 OS=Homo sapiens GN=ALDH16A1 PE=1 SV=2	36	4488.98	4604.51	5718.09	4646.39	4004.99	4866.82	4756.97	4503.61	4147.28	4652.61
sp|Q12929|EPS8_HUMAN	EPS8	Epidermal growth factor receptor kinase substrate 8 OS=Homo sapiens GN=EPS8 PE=1 SV=1	9	624.979	733.832	811.978	725.729	615.758	717.75	733.943	685.928	660.607	681.183
sp|P46821|MAP1B_HUMAN	MAP1B	Microtubule-associated protein 1B OS=Homo sapiens GN=MAP1B PE=1 SV=2	12	615.578	1366.75	1382.12	1194.16	1042.03	1438.04	1131.99	1118.69	1034.93	694.453
sp|P55263|ADK_HUMAN	ADK	Adenosine kinase OS=Homo sapiens GN=ADK PE=1 SV=2	56	6282.87	6280.05	7806.12	6000.36	5083.61	6720.81	6091.25	5860.05	5065.6	6401.58
sp|Q14554|PDIA5_HUMAN	PDIA5	Protein disulfide-isomerase A5 OS=Homo sapiens GN=PDIA5 PE=1 SV=1	27	3321.09	3901.25	4604.95	3792.95	3124.22	4126.65	3689.01	3685.55	3278.05	3752.38
sp|Q08211|DHX9_HUMAN	DHX9	ATP-dependent RNA helicase A OS=Homo sapiens GN=DHX9 PE=1 SV=4	222	21471.9	24197.9	29257.2	24025	21831.5	25493.6	24262.1	23452.6	23604.1	23787.2
sp|P06454|PTMA_HUMAN	PTMA	Prothymosin alpha OS=Homo sapiens GN=PTMA PE=1 SV=2	47	4141.39	6709.92	3162.79	6751.23	3011.4	5228.65	5606.94	6260.46	4523.87	7724.35
sp|P10588|NR2F6_HUMAN	NR2F6	Nuclear receptor subfamily 2 group F member 6 OS=Homo sapiens GN=NR2F6 PE=1 SV=2	9	682.874	689.18	903.948	701.932	612.214	729.666	695.642	684.313	642.583	732.163
sp|P24468|COT2_HUMAN	NR2F2	COUP transcription factor 2 OS=Homo sapiens GN=NR2F2 PE=1 SV=1	1	29.9999	32.3195	37.9885	30.363	26.2841	30.8019	31.0134	26.0788	25.4626	29.1773
sp|Q9UQ90|SPG7_HUMAN	SPG7	Paraplegin OS=Homo sapiens GN=SPG7 PE=1 SV=2	22	2738	3064.46	3644.97	3001.92	2622.97	3068.44	3088.46	2921.11	2791.62	2879.86
sp|Q9UKS6|PACN3_HUMAN	PACSIN3	Protein kinase C and casein kinase substrate in neurons protein 3 OS=Homo sapiens GN=PACSIN3 PE=1 SV=2	29	2098.76	2369.39	2800.88	2275.49	1914.45	2331.78	2414.49	2347.59	1966.09	2280.56
sp|Q9Y2A7-2|NCKP1_HUMAN	NCKAP1	Isoform 2 of Nck-associated protein 1 OS=Homo sapiens GN=NCKAP1	74	9580.98	10945.9	13061	10505.9	9713.11	11592.6	10716.6	10065.7	10527.9	10623.1
sp|Q9NW82|WDR70_HUMAN	WDR70	WD repeat-containing protein 70 OS=Homo sapiens GN=WDR70 PE=1 SV=1	17	2357.53	2621.7	3208.03	2638.13	2213.48	2666.03	2639.27	2524.62	2202.65	2489.98
sp|Q01995|TAGL_HUMAN	TAGLN	Transgelin OS=Homo sapiens GN=TAGLN PE=1 SV=4	18	1138.31	3014.39	2800.53	2589.27	2595.11	2117.53	2412.18	2881.06	2558.28	1222.96
sp|P37802|TAGL2_HUMAN	TAGLN2	Transgelin-2 OS=Homo sapiens GN=TAGLN2 PE=1 SV=3	327	32032.7	32063.6	41034.1	32615.8	29365.7	30729.2	33833.5	32283	29668.7	31088.1
sp|P09496-2|CLCA_HUMAN	CLTA	Isoform Non-brain of Clathrin light chain A OS=Homo sapiens GN=CLTA	12	1421.38	1448.2	974.95	1793.42	1504.59	1173.24	1539.2	1544.27	1361.21	1985.68
sp|Q9P2P1|NYNRI_HUMAN	NYNRIN	Protein NYNRIN OS=Homo sapiens GN=NYNRIN PE=2 SV=3	8	732.73	832.827	977.394	874.756	728.435	839.514	796.606	762.255	831.895	824.886
sp|P20962|PTMS_HUMAN	PTMS	Parathymosin OS=Homo sapiens GN=PTMS PE=1 SV=2	13	1714.09	3155.01	1425.95	3152.89	1469.87	2323.74	2462.69	3056.57	2067.45	3472.6
sp|Q13356|PPIL2_HUMAN	PPIL2	Peptidyl-prolyl cis-trans isomerase-like 2 OS=Homo sapiens GN=PPIL2 PE=1 SV=1	21	2641.51	2944.18	3453.64	2827.7	2477.42	3043.28	2836.82	2794.63	2612.82	2781.79
sp|P11586|C1TC_HUMAN	MTHFD1	C-1-tetrahydrofolate synthase, cytoplasmic OS=Homo sapiens GN=MTHFD1 PE=1 SV=3	155	17148	19130.8	22936.2	19168.4	16442.2	19565.2	18944.7	18440.8	17874	18833
sp|Q6UB35|C1TM_HUMAN	MTHFD1L	Monofunctional C1-tetrahydrofolate synthase, mitochondrial OS=Homo sapiens GN=MTHFD1L PE=1 SV=1	49	6201.57	7037.06	8263.75	7189.94	6282.98	7010.29	6922.75	6658.76	6934.41	6630.58
tr|H0Y327|H0Y327_HUMAN	MTHFD1L	Monofunctional C1-tetrahydrofolate synthase, mitochondrial (Fragment) OS=Homo sapiens GN=MTHFD1L PE=4 SV=1	2	462.908	510.701	603.428	537.213	515.088	562.835	528.044	533.1	559.279	532.404
sp|Q9Y5W8|SNX13_HUMAN	SNX13	Sorting nexin-13 OS=Homo sapiens GN=SNX13 PE=1 SV=4	3	124.968	148.605	158.207	134.831	115.582	129.66	130.037	126.225	134.683	139.454
sp|Q8WUM4|PDC6I_HUMAN	PDCD6IP	Programmed cell death 6-interacting protein OS=Homo sapiens GN=PDCD6IP PE=1 SV=1	119	15803.4	18262.7	21084.2	18023.8	15909.3	17730.4	17577.2	17712.2	17136.7	17453.5
sp|O60337|MARH6_HUMAN	2016-03-06	E3 ubiquitin-protein ligase MARCH6 OS=Homo sapiens GN=MARCH6 PE=1 SV=2	3	93.3047	99.9783	115.109	94.8874	88.1148	111.764	107.398	88.9192	98.7685	94.2878
sp|Q05655|KPCD_HUMAN	PRKCD	Protein kinase C delta type OS=Homo sapiens GN=PRKCD PE=1 SV=2	34	4647.1	5203.67	6251.13	5166.36	4628.22	5358.37	5149.54	4974.93	4951.91	5185.05
sp|Q02156|KPCE_HUMAN	PRKCE	Protein kinase C epsilon type OS=Homo sapiens GN=PRKCE PE=1 SV=1	10	1230.93	1064.1	1551.8	1121.61	987.742	1235.07	1260.07	1178.52	838.091	1204.12
sp|P17252|KPCA_HUMAN	PRKCA	Protein kinase C alpha type OS=Homo sapiens GN=PRKCA PE=1 SV=4	6	531.62	716.843	805.218	679.158	571.499	679.974	616.137	634.625	612.17	599.927
sp|Q1KMD3|HNRL2_HUMAN	HNRNPUL2	Heterogeneous nuclear ribonucleoprotein U-like protein 2 OS=Homo sapiens GN=HNRNPUL2 PE=1 SV=1	138	17301.4	18576.3	22879.3	18462.3	15679.1	19249.5	18696.9	18182.8	15910.3	18411.6
sp|Q9Y613|FHOD1_HUMAN	FHOD1	FH1/FH2 domain-containing protein 1 OS=Homo sapiens GN=FHOD1 PE=1 SV=3	36	3368.9	4003.8	4564.18	3754	3466.48	3957.05	3830.83	3646.67	3558.6	3695.33
sp|Q9UHB6-4|LIMA1_HUMAN	LIMA1	Isoform 4 of LIM domain and actin-binding protein 1 OS=Homo sapiens GN=LIMA1	71	7609.88	8744.37	10550.1	8304.5	6982.87	8555.64	8366.9	8202.99	6890.06	8097.86
tr|F8VVQ7|F8VVQ7_HUMAN	LIMA1	LIM domain and actin-binding protein 1 (Fragment) OS=Homo sapiens GN=LIMA1 PE=2 SV=1	1	119.357	153.791	151.446	166.22	131.556	124.775	155.042	142.857	134.72	128.655
sp|O95425|SVIL_HUMAN	SVIL	Supervillin OS=Homo sapiens GN=SVIL PE=1 SV=2	36	3429.54	4000.57	4928.37	4028.29	3650.83	4102.69	3972.4	3731.44	3880.91	3810.57
sp|Q8WUB8|PHF10_HUMAN	PHF10	PHD finger protein 10 OS=Homo sapiens GN=PHF10 PE=1 SV=3	5	512.068	625.441	672.891	564.195	479.338	598.188	625.897	563.198	482.402	576.075
sp|Q9NVR2|INT10_HUMAN	INTS10	Integrator complex subunit 10 OS=Homo sapiens GN=INTS10 PE=1 SV=2	11	1010.47	1008.63	1285.66	988.117	921.549	1076.29	1054.92	1023.79	872.139	993.948
sp|Q9NW13|RBM28_HUMAN	RBM28	RNA-binding protein 28 OS=Homo sapiens GN=RBM28 PE=1 SV=3	62	8734.58	9549.34	11135.3	9437.83	7916.28	9614.88	9470.39	9221.65	7868.38	9313.9
sp|P42338|PK3CB_HUMAN	PIK3CB	Phosphatidylinositol 4,5-bisphosphate 3-kinase catalytic subunit beta isoform OS=Homo sapiens GN=PIK3CB PE=1 SV=1	8	769.862	935.573	1061.4	887.131	793.495	921.156	896.87	845.598	834.832	855.634
sp|O43272|PROD_HUMAN	PRODH	Proline dehydrogenase 1, mitochondrial OS=Homo sapiens GN=PRODH PE=1 SV=3	9	419.199	630.707	656.43	570.709	539.711	529.259	618.611	723.594	506.512	511.223
sp|Q92614|MY18A_HUMAN	MYO18A	Unconventional myosin-XVIIIa OS=Homo sapiens GN=MYO18A PE=1 SV=3	100	10452.7	11784.8	13919.3	11850.4	10229.4	12008	11735.6	11035.1	11498.3	11261.2
sp|P49917|DNLI4_HUMAN	LIG4	DNA ligase 4 OS=Homo sapiens GN=LIG4 PE=1 SV=2	18	1559.07	1844.85	2106.25	1758.49	1520.04	1815.3	1726.31	1707.23	1698.69	1723.09
sp|Q5VYK3|ECM29_HUMAN	ECM29	Proteasome-associated protein ECM29 homolog OS=Homo sapiens GN=ECM29 PE=1 SV=2	81	9600.45	11116.9	13351.2	11334.5	10015.2	11362.5	10812.9	10461	10952.7	10695.8
sp|Q9NVM6|DJC17_HUMAN	DNAJC17	DnaJ homolog subfamily C member 17 OS=Homo sapiens GN=DNAJC17 PE=1 SV=1	8	609.083	658.974	755.237	626.779	513.128	653.493	647.45	611.959	537.538	616.665
sp|Q9BZL4|PP12C_HUMAN	PPP1R12C	Protein phosphatase 1 regulatory subunit 12C OS=Homo sapiens GN=PPP1R12C PE=1 SV=1	12	1460.63	1705.53	2001.85	1676.41	1366.5	1687.45	1672.61	1534.37	1437.23	1595.34
sp|O94906|PRP6_HUMAN	PRPF6	Pre-mRNA-processing factor 6 OS=Homo sapiens GN=PRPF6 PE=1 SV=1	69	9358.77	10628.3	12441.8	10553.9	9177.04	10799.9	10438.5	10166.7	9941.53	10374.9
sp|Q9NR33|DPOE4_HUMAN	POLE4	DNA polymerase epsilon subunit 4 OS=Homo sapiens GN=POLE4 PE=1 SV=2	3	117.776	92.4681	132.547	105.103	104.799	86.0947	123.369	108.864	73.5295	104.272
sp|P00390|GSHR_HUMAN	GSR	Glutathione reductase, mitochondrial OS=Homo sapiens GN=GSR PE=1 SV=2	35	4872.59	5359.27	6726.51	5168.45	4549.28	5476.93	5340.59	5385.38	4493.94	5138.57
sp|P35232|PHB_HUMAN	PHB	Prohibitin OS=Homo sapiens GN=PHB PE=1 SV=1	80	8224.57	9679.31	11213.5	9140.31	7767.66	8946.78	9146.84	9204.6	8311.83	8678.41
sp|P05023|AT1A1_HUMAN	ATP1A1	Sodium/potassium-transporting ATPase subunit alpha-1 OS=Homo sapiens GN=ATP1A1 PE=1 SV=1	309	32726	35917.8	44519.7	36071.9	32602.9	36758.4	35433.1	34396	35081.4	34431.3
sp|Q5JVF3-4|PCID2_HUMAN	PCID2	Isoform 4 of PCI domain-containing protein 2 OS=Homo sapiens GN=PCID2	32	4063.39	4191.11	5073.98	4269.5	3854.44	4433.43	4302.39	4188.63	3945.27	4311
sp|P55196-5|AFAD_HUMAN	MLLT4	Isoform 5 of Afadin OS=Homo sapiens GN=MLLT4	77	7675.66	9038.5	10868.8	9085.51	8081.75	9129.12	8771.22	8533.58	8712.36	8588.9
sp|P55196-1|AFAD_HUMAN	MLLT4	Isoform 2 of Afadin OS=Homo sapiens GN=MLLT4	1	35.1165	42.4351	45.9473	43.0745	38.9232	37.223	32.7416	32.8871	38.0944	37.7668
sp|O15020|SPTN2_HUMAN	SPTBN2	Spectrin beta chain, non-erythrocytic 2 OS=Homo sapiens GN=SPTBN2 PE=1 SV=3	156	16927.2	17709.4	21648	18439.9	16243.3	18251.3	17926.8	17105.3	17927.5	17732.9
sp|Q01082|SPTB2_HUMAN	SPTBN1	Spectrin beta chain, non-erythrocytic 1 OS=Homo sapiens GN=SPTBN1 PE=1 SV=2	274	30951.2	35377.5	43448.3	36091	31620.8	35811.9	34793.8	33944.3	35993.6	33821.8
sp|Q01082-3|SPTB2_HUMAN	SPTBN1	Isoform 2 of Spectrin beta chain, non-erythrocytic 1 OS=Homo sapiens GN=SPTBN1	3	115.733	151.221	242.677	173.635	144.446	178.448	161.108	176.946	205.077	188
sp|P12814|ACTN1_HUMAN	ACTN1	Alpha-actinin-1 OS=Homo sapiens GN=ACTN1 PE=1 SV=2	216	19810.8	22191.3	27742.6	22131.3	20179.6	22251.4	21869.1	20982.3	21573.8	21061.7
sp|O43707|ACTN4_HUMAN	ACTN4	Alpha-actinin-4 OS=Homo sapiens GN=ACTN4 PE=1 SV=2	555	61922.4	69109.3	85185.5	68841.1	61621.9	69301.4	68503.2	64586.1	66572.2	65541.5
sp|O75717|WDHD1_HUMAN	WDHD1	WD repeat and HMG-box DNA-binding protein 1 OS=Homo sapiens GN=WDHD1 PE=1 SV=1	31	3387.83	3639.91	4674.89	3732.6	3236.02	3809.25	3777.54	3531.82	3358.59	3669.86
sp|Q08379|GOGA2_HUMAN	GOLGA2	Golgin subfamily A member 2 OS=Homo sapiens GN=GOLGA2 PE=1 SV=3	44	3994.2	4170.32	5100.84	4218.98	3742.73	4305.52	4452.3	4044.67	3611.23	4073.11
sp|Q9NVV4|PAPD1_HUMAN	MTPAP	Poly(A) RNA polymerase, mitochondrial OS=Homo sapiens GN=MTPAP PE=1 SV=1	17	1967.82	2084.3	2535.97	2085.86	1783.4	2282.73	2093.43	1966.38	1872.93	2091.88
sp|Q86TM6|SYVN1_HUMAN	SYVN1	E3 ubiquitin-protein ligase synoviolin OS=Homo sapiens GN=SYVN1 PE=1 SV=2	9	1060.35	1211.75	1432.94	1211.08	1074.73	1253.56	1242.33	1132.85	1085.58	1102.5
sp|Q15583|TGIF1_HUMAN	TGIF1	Homeobox protein TGIF1 OS=Homo sapiens GN=TGIF1 PE=1 SV=3	6	554.068	645.586	813.613	648.159	498.295	587.846	587.235	663.387	601.778	609.078
sp|P33176|KINH_HUMAN	KIF5B	Kinesin-1 heavy chain OS=Homo sapiens GN=KIF5B PE=1 SV=1	101	11575.2	12712.8	15461.9	13077.5	11368.6	13171.9	12609.1	12440	12047.8	12497.4
sp|Q12840|KIF5A_HUMAN	KIF5A	Kinesin heavy chain isoform 5A OS=Homo sapiens GN=KIF5A PE=1 SV=2	18	2185.94	2431.97	2915.54	2443.76	2208.46	2509.59	2503.35	2375.19	2376.39	2343.73
sp|Q969V6|MKL1_HUMAN	MKL1	MKL/myocardin-like protein 1 OS=Homo sapiens GN=MKL1 PE=1 SV=1	9	1226.7	1137.21	1597.72	1343.81	918.234	1047.1	1141.26	1030.06	976.211	1107.38
sp|Q9ULH7|MKL2_HUMAN	MKL2	MKL/myocardin-like protein 2 OS=Homo sapiens GN=MKL2 PE=1 SV=3	13	1776.75	2164.74	2417	1960.49	1655.6	2021.04	2062.28	1998.01	1681.4	1880.61
sp|O60282|KIF5C_HUMAN	KIF5C	Kinesin heavy chain isoform 5C OS=Homo sapiens GN=KIF5C PE=1 SV=1	2	211.293	283.089	313.894	260.137	206.869	262.811	235.099	234.16	205.563	249.295
sp|Q9UPX8-3|SHAN2_HUMAN	SHANK2	Isoform 3 of SH3 and multiple ankyrin repeat domains protein 2 OS=Homo sapiens GN=SHANK2	21	1822.25	2045.82	2424.41	2074.46	1803.36	2056.49	2081.81	1999.62	1955.23	2002.72
sp|Q9Y5E7|PCDB2_HUMAN	PCDHB2	Protocadherin beta-2 OS=Homo sapiens GN=PCDHB2 PE=1 SV=1	3	139.671	158.187	191.802	154.968	139.032	150.985	150.534	141.916	173.879	137.437
sp|O60524|NEMF_HUMAN	NEMF	Nuclear export mediator factor NEMF OS=Homo sapiens GN=NEMF PE=1 SV=4	37	5084	6131.15	6856.44	6198.17	5116.03	6022.92	6013.06	5634.33	5369.89	5943.07
sp|O75909-4|CCNK_HUMAN	CCNK	Isoform 4 of Cyclin-K OS=Homo sapiens GN=CCNK	10	934.393	1096.59	1289.83	1120.31	968.07	1075.81	1056.2	1090.13	1068.03	1039.44
sp|Q9C0C2|TB182_HUMAN	TNKS1BP1	182 kDa tankyrase-1-binding protein OS=Homo sapiens GN=TNKS1BP1 PE=1 SV=4	158	13746.8	16073.1	17283.7	15787.5	12483.2	15463.3	15424.1	15639.5	13484.5	15242.1
sp|Q9UHD8|SEPT9_HUMAN	2016-09-09	Septin-9 OS=Homo sapiens GN=SEPT9 PE=1 SV=2	116	16259	19421.7	22754.8	19134.2	15898.7	19174.5	18677.8	18161.3	17439	17910.8
sp|Q8IXQ3|CI040_HUMAN	C9orf40	Uncharacterized protein C9orf40 OS=Homo sapiens GN=C9orf40 PE=1 SV=1	2	165.361	158.087	123.189	167.15	180.739	123.199	178.442	181.023	150.246	154.631
sp|P51957|NEK4_HUMAN	NEK4	Serine/threonine-protein kinase Nek4 OS=Homo sapiens GN=NEK4 PE=1 SV=2	2	261.502	266.527	328.894	287.552	229.065	282.192	277.847	253.453	254.755	261.129
sp|P49327|FAS_HUMAN	FASN	Fatty acid synthase OS=Homo sapiens GN=FASN PE=1 SV=3	1029	107693	112352	140822	117427	105874	122061	117194	110113	115669	115106
sp|P28340|DPOD1_HUMAN	POLD1	DNA polymerase delta catalytic subunit OS=Homo sapiens GN=POLD1 PE=1 SV=2	70	7039.73	7676.8	9253.17	7739.23	6795.97	7971.86	7662.72	7225.59	7290.43	7556.64
sp|Q9NS91|RAD18_HUMAN	RAD18	E3 ubiquitin-protein ligase RAD18 OS=Homo sapiens GN=RAD18 PE=1 SV=2	4	187.068	218.873	250.546	238.094	174.901	210.212	223.515	206.703	170.847	183.805
sp|O76021|RL1D1_HUMAN	RSL1D1	Ribosomal L1 domain-containing protein 1 OS=Homo sapiens GN=RSL1D1 PE=1 SV=3	82	13195.4	14136	16314.6	13793.1	11597.8	14212.6	13521.2	13909.8	12025.7	13598.3
sp|P35606|COPB2_HUMAN	COPB2	Coatomer subunit beta' OS=Homo sapiens GN=COPB2 PE=1 SV=2	107	13527	14918.7	18632.7	15102	13835.6	15507.4	15241.4	14546.9	14976.6	14485.1
sp|P53985|MOT1_HUMAN	SLC16A1	Monocarboxylate transporter 1 OS=Homo sapiens GN=SLC16A1 PE=1 SV=3	10	1205.72	1352.83	1573.59	1301.11	1172.57	1406.09	1386.34	1223.4	1254.62	1282.61
sp|Q709C8|VP13C_HUMAN	VPS13C	Vacuolar protein sorting-associated protein 13C OS=Homo sapiens GN=VPS13C PE=1 SV=1	51	4649.62	5278.65	6351.9	5329.9	4930.42	5495.9	5328.44	5041	5463.28	5113.03
sp|Q9NP74|PALMD_HUMAN	PALMD	Palmdelphin OS=Homo sapiens GN=PALMD PE=1 SV=1	21	2114.13	2402.84	2837.21	2413.57	1874.99	2367.67	2358.2	2440.25	2114.6	2325.05
sp|Q9BY42|RTF2_HUMAN	RTFDC1	Protein RTF2 homolog OS=Homo sapiens GN=RTFDC1 PE=1 SV=3	15	2219.26	2431.25	2818.26	2447.59	1978.2	2447.73	2387.28	2401.82	2112.74	2406.04
sp|Q9Y5Q9|TF3C3_HUMAN	GTF3C3	General transcription factor 3C polypeptide 3 OS=Homo sapiens GN=GTF3C3 PE=1 SV=1	13	1578.16	1605.65	2149.69	1646.96	1560.76	1675.1	1697.47	1573.27	1502.49	1616.38
sp|Q9P032|NDUF4_HUMAN	NDUFAF4	NADH dehydrogenase [ubiquinone] 1 alpha subcomplex assembly factor 4 OS=Homo sapiens GN=NDUFAF4 PE=1 SV=1	17	2440.32	3043.63	3398.5	2860.15	2257.79	2822.02	2815.97	2927.13	2550.05	2818.12
sp|Q5TGY3|AHDC1_HUMAN	AHDC1	AT-hook DNA-binding motif-containing protein 1 OS=Homo sapiens GN=AHDC1 PE=1 SV=1	10	882.578	1035.33	1143.27	987.145	870.915	1011.13	1001.6	985.784	932.829	938.517
sp|Q5HYK3|COQ5_HUMAN	COQ5	2-methoxy-6-polyprenyl-1,4-benzoquinol methylase, mitochondrial OS=Homo sapiens GN=COQ5 PE=1 SV=2	12	1359.89	1641.94	1880.54	1524.4	1305.11	1631.89	1567.71	1527.57	1480.76	1502.98
sp|Q9GZS1-2|RPA49_HUMAN	POLR1E	Isoform 2 of DNA-directed RNA polymerase I subunit RPA49 OS=Homo sapiens GN=POLR1E	34	3583.03	3876.94	4690.44	3979.68	3549.37	3988.88	3898.41	3834.43	3790.52	3804.18
sp|P56192|SYMC_HUMAN	MARS	Methionine--tRNA ligase, cytoplasmic OS=Homo sapiens GN=MARS PE=1 SV=2	129	13373.5	15390.6	18353.7	15115.7	13465.8	15261.6	15029.1	14600.3	15042.5	14544.9
sp|Q9Y5A7|NUB1_HUMAN	NUB1	NEDD8 ultimate buster 1 OS=Homo sapiens GN=NUB1 PE=1 SV=2	16	1642.51	1895.5	2261.75	1825.97	1575.79	1843.01	1900.9	1814.71	1774.96	1812.11
sp|Q15633|TRBP2_HUMAN	TARBP2	RISC-loading complex subunit TARBP2 OS=Homo sapiens GN=TARBP2 PE=1 SV=3	9	1045.13	1144.97	1408.04	1127.98	974.71	1128.67	1168.92	1100.05	971.967	1100.06
sp|P52272|HNRPM_HUMAN	HNRNPM	Heterogeneous nuclear ribonucleoprotein M OS=Homo sapiens GN=HNRNPM PE=1 SV=3	333	36787.2	40769.3	48361.3	38838	30868.4	41587.8	39220.4	37891.6	32036.7	39573.2
tr|M0QZM1|M0QZM1_HUMAN	HNRNPM	Heterogeneous nuclear ribonucleoprotein M (Fragment) OS=Homo sapiens GN=HNRNPM PE=4 SV=1	3	162.382	173.002	203.992	169.343	145.02	190.872	174.922	161.52	146.699	176.027
sp|Q4KMQ1|TPRN_HUMAN	TPRN	Taperin OS=Homo sapiens GN=TPRN PE=1 SV=2	1	31.6972	44.766	42.2508	30.0809	34.3994	39.5657	41.1521	28.5364	33.729	33.0744
sp|Q8N4A0|GALT4_HUMAN	GALNT4	Polypeptide N-acetylgalactosaminyltransferase 4 OS=Homo sapiens GN=GALNT4 PE=1 SV=2	4	258.672	325.327	379.216	302.984	272.469	326.026	300.247	291.113	310.224	305.481
sp|Q10471|GALT2_HUMAN	GALNT2	Polypeptide N-acetylgalactosaminyltransferase 2 OS=Homo sapiens GN=GALNT2 PE=1 SV=1	24	2621.06	3210.72	3735.39	3160.48	2934.86	3306.09	3128.83	3047.23	3081.47	2999.23
sp|Q9NVZ3|NECP2_HUMAN	NECAP2	Adaptin ear-binding coat-associated protein 2 OS=Homo sapiens GN=NECAP2 PE=1 SV=1	14	1299.41	1460.77	1703.28	1401.74	1244.39	1464.88	1410.94	1364.28	1300.88	1360.5
sp|Q9NUQ6|SPS2L_HUMAN	SPATS2L	SPATS2-like protein OS=Homo sapiens GN=SPATS2L PE=1 SV=2	3	283.069	209.084	271.096	232.209	223.917	239.893	250.093	254.284	200.925	243.838
sp|P31483|TIA1_HUMAN	TIA1	Nucleolysin TIA-1 isoform p40 OS=Homo sapiens GN=TIA1 PE=1 SV=3	15	1495.84	1843.34	2284.48	1721.71	1439.28	1831.63	1762.32	1717.43	1452.59	1688.97
sp|Q01085-2|TIAR_HUMAN	TIAL1	Isoform 2 of Nucleolysin TIAR OS=Homo sapiens GN=TIAL1	28	2921.02	3342.07	4126.1	3169.48	2790.52	3433.46	3426.26	3196.47	3040.67	3064.24
sp|P62258|1433E_HUMAN	YWHAE	14-3-3 protein epsilon OS=Homo sapiens GN=YWHAE PE=1 SV=1	375	49061.3	47727.8	61327.7	48493	46461.8	46081.8	52371.4	45768.5	45143.9	46432.8
sp|P61981|1433G_HUMAN	YWHAG	14-3-3 protein gamma OS=Homo sapiens GN=YWHAG PE=1 SV=2	36	4990.55	5124.62	6417.48	5102.22	4742.03	5102.36	5276.22	4864.18	4288.48	4781.66
sp|Q04917|1433F_HUMAN	YWHAH	14-3-3 protein eta OS=Homo sapiens GN=YWHAH PE=1 SV=4	75	8123.33	8263.19	10625.6	8118.33	7521.34	8163.48	8775.52	7712.41	7099.22	7760.12
sp|P27348|1433T_HUMAN	YWHAQ	14-3-3 protein theta OS=Homo sapiens GN=YWHAQ PE=1 SV=1	105	9473.3	8327.78	11364.3	8661.49	8871.65	8512.52	9756.42	8368.01	7118.17	8746.03
sp|P31946|1433B_HUMAN	YWHAB	14-3-3 protein beta/alpha OS=Homo sapiens GN=YWHAB PE=1 SV=3	75	7317.41	7685.67	9735.65	7297.19	7614.55	7723.69	8133.42	7076.59	7255.45	7105.6
sp|P63104|1433Z_HUMAN	YWHAZ	14-3-3 protein zeta/delta OS=Homo sapiens GN=YWHAZ PE=1 SV=1	242	29309.5	25976.3	35632.5	26032.5	22781.9	27920.3	29453.1	25864.9	21867	27016.9
sp|P31947|1433S_HUMAN	SFN	14-3-3 protein sigma OS=Homo sapiens GN=SFN PE=1 SV=1	159	18866	16621	24395	17050	17051.7	16102	19885.8	16872	14829.8	16975
sp|Q6UWE0|LRSM1_HUMAN	LRSAM1	E3 ubiquitin-protein ligase LRSAM1 OS=Homo sapiens GN=LRSAM1 PE=1 SV=1	17	1245.26	1289.8	1571.9	1305.35	1101.4	1349.48	1312.35	1282.79	1154.78	1306.44
tr|F5H1X8|F5H1X8_HUMAN	LRBA	Lipopolysaccharide-responsive and beige-like anchor protein OS=Homo sapiens GN=LRBA PE=2 SV=1	100	11422	12193.9	15273.4	12705.7	11538.4	12778.1	12610.5	11750.8	12780.5	12293.9
sp|Q8NFP9|NBEA_HUMAN	NBEA	Neurobeachin OS=Homo sapiens GN=NBEA PE=1 SV=3	8	971.958	1089.73	1327.08	1062.29	979.369	1072.63	1078.73	1045.44	926.541	1002.26
sp|P50416|CPT1A_HUMAN	CPT1A	Carnitine O-palmitoyltransferase 1, liver isoform OS=Homo sapiens GN=CPT1A PE=1 SV=2	67	6696.75	7388.02	9013.62	7332.66	6791.05	7560.21	7291.52	7192.14	6869.43	7137.58
sp|O00273|DFFA_HUMAN	DFFA	DNA fragmentation factor subunit alpha OS=Homo sapiens GN=DFFA PE=1 SV=1	16	1431.18	1446.75	1458.22	1497.4	1307.57	1378.73	1512.5	1375.28	1202.25	1389.39
sp|Q9UQ35|SRRM2_HUMAN	SRRM2	Serine/arginine repetitive matrix protein 2 OS=Homo sapiens GN=SRRM2 PE=1 SV=2	88	7182.91	8512.82	10059.9	7942.45	6225.27	8576.67	8127.19	7900.75	6605.48	8010
sp|P31040|DHSA_HUMAN	SDHA	Succinate dehydrogenase [ubiquinone] flavoprotein subunit, mitochondrial OS=Homo sapiens GN=SDHA PE=1 SV=2	76	8490.95	9323.25	11769	9262.18	8111.7	9671.53	9609.03	8936.05	8309.77	9334.58
sp|Q08380|LG3BP_HUMAN	LGALS3BP	Galectin-3-binding protein OS=Homo sapiens GN=LGALS3BP PE=1 SV=1	46	4559.69	4905.48	5798.92	4975.1	4386.29	4858.23	4951.86	4712.07	4524.01	4773.59
sp|Q9HC21|TPC_HUMAN	SLC25A19	Mitochondrial thiamine pyrophosphate carrier OS=Homo sapiens GN=SLC25A19 PE=1 SV=1	25	2877.22	2989.43	3633.45	3044.67	2674.35	3122.9	3005.81	2958.05	2713.82	3004.28
sp|Q12882|DPYD_HUMAN	DPYD	Dihydropyrimidine dehydrogenase [NADP(+)] OS=Homo sapiens GN=DPYD PE=1 SV=2	31	3230.53	3559.38	4162.99	3658.86	3170.4	3715.08	3715.85	3268.22	3490.65	3522.71
sp|Q96T58|MINT_HUMAN	SPEN	Msx2-interacting protein OS=Homo sapiens GN=SPEN PE=1 SV=1	39	3021.22	3521.08	4120.5	3543.7	3008.2	3620.39	3506.45	3282.06	3271.01	3378.2
sp|Q9HC52|CBX8_HUMAN	CBX8	Chromobox protein homolog 8 OS=Homo sapiens GN=CBX8 PE=1 SV=3	19	2171.68	2541.05	2842.01	2419.85	1926.06	2468.89	2444.17	2453.67	2056.75	2394.31
sp|Q9UID3|VPS51_HUMAN	VPS51	Vacuolar protein sorting-associated protein 51 homolog OS=Homo sapiens GN=VPS51 PE=1 SV=2	24	2448.59	2667.9	3394.26	2735.51	2525.31	2918.1	2754.64	2679.95	2730.83	2756.44
tr|E9PMB6|E9PMB6_HUMAN	VPS51	Vacuolar protein sorting-associated protein 51 homolog (Fragment) OS=Homo sapiens GN=VPS51 PE=2 SV=1	1	283.894	253.27	284.471	279.463	270.522	239.656	339.345	305.092	206.537	285.272
sp|Q5T5Y3-3|CAMP1_HUMAN	CAMSAP1	Isoform 3 of Calmodulin-regulated spectrin-associated protein 1 OS=Homo sapiens GN=CAMSAP1	10	1480.22	1724.24	1988.21	1726.27	1563.85	1730.23	1722.6	1654.41	1629.14	1617.75
sp|Q9P1Y5|CAMP3_HUMAN	CAMSAP3	Calmodulin-regulated spectrin-associated protein 3 OS=Homo sapiens GN=CAMSAP3 PE=1 SV=2	34	3281.54	3695.32	4322.87	3675.88	3285.92	3801.97	3668.41	3541.55	3493.38	3638.44
sp|Q5JTZ9|SYAM_HUMAN	AARS2	Alanine--tRNA ligase, mitochondrial OS=Homo sapiens GN=AARS2 PE=1 SV=1	19	1867.1	2066.26	2447.49	2092.1	1902.82	2102.58	2155.66	1957.24	2057.87	1987.32
sp|P04406|G3P_HUMAN	GAPDH	Glyceraldehyde-3-phosphate dehydrogenase OS=Homo sapiens GN=GAPDH PE=1 SV=3	653	78020.3	88426.1	110630	82646.4	66149.7	91793.6	87191.8	86776.1	69936.3	83389.8
sp|Q4KMQ2-2|ANO6_HUMAN	ANO6	Isoform 2 of Anoctamin-6 OS=Homo sapiens GN=ANO6	12	831.594	863.155	1017.84	833.225	805.741	892.095	873.769	833.982	791.383	874.697
sp|O95104|SFR15_HUMAN	SCAF4	Splicing factor, arginine/serine-rich 15 OS=Homo sapiens GN=SCAF4 PE=1 SV=3	26	3530.2	4042.78	4680.97	4004.95	3592.61	4195.46	4030.46	3867.03	3643.36	3963.05
sp|Q9UPN6|SCAF8_HUMAN	SCAF8	Protein SCAF8 OS=Homo sapiens GN=SCAF8 PE=1 SV=1	32	3648.51	4455.78	5051.41	4241.65	3648.02	4452.5	4214.08	4151.53	3779.97	4147.32
sp|Q9UHN6|TMEM2_HUMAN	TMEM2	Transmembrane protein 2 OS=Homo sapiens GN=TMEM2 PE=1 SV=1	23	2191.43	2506.77	3023.68	2530.61	2391.59	2582.14	2542.71	2372.99	2603.9	2408.48
sp|P05091|ALDH2_HUMAN	ALDH2	Aldehyde dehydrogenase, mitochondrial OS=Homo sapiens GN=ALDH2 PE=1 SV=2	51	4475.71	5045.46	6125.85	5351.06	4318.23	5216.68	5014.53	4824.74	4724.81	4854.06
sp|P30837|AL1B1_HUMAN	ALDH1B1	Aldehyde dehydrogenase X, mitochondrial OS=Homo sapiens GN=ALDH1B1 PE=1 SV=3	22	2216.32	2714.77	3232.04	2583.51	2317	2672.51	2606.92	2540.33	2474.93	2495.54
sp|P00352|AL1A1_HUMAN	ALDH1A1	Retinal dehydrogenase 1 OS=Homo sapiens GN=ALDH1A1 PE=1 SV=2	78	8387.84	9089.85	11223	9287.26	7916.19	9588.29	9517.87	8958.29	8695.26	9114.03
sp|P47895|AL1A3_HUMAN	ALDH1A3	Aldehyde dehydrogenase family 1 member A3 OS=Homo sapiens GN=ALDH1A3 PE=1 SV=2	86	10098.1	11052.4	13446.7	11350.2	9672.09	11114.7	10934.8	10941.9	10516.9	10786.1
sp|O94788|AL1A2_HUMAN	ALDH1A2	Retinal dehydrogenase 2 OS=Homo sapiens GN=ALDH1A2 PE=1 SV=3	22	3083.89	3720.23	4584.8	3683	3278.34	3749.24	3532.78	3648.26	3577.53	3494.41
sp|Q9UBI1|COMD3_HUMAN	COMMD3	COMM domain-containing protein 3 OS=Homo sapiens GN=COMMD3 PE=1 SV=1	7	907.158	721.394	1311.57	801.341	1041.14	612.634	1007.4	764.68	847.748	698.719
tr|R4GMX3|R4GMX3_HUMAN	COMMD3-BMI1	Protein COMMD3-BMI1 OS=Homo sapiens GN=COMMD3-BMI1 PE=4 SV=1	4	354.171	399.12	420.333	372.719	336.886	376.973	410.274	383.487	338.261	364.28
sp|P35227|PCGF2_HUMAN	PCGF2	Polycomb group RING finger protein 2 OS=Homo sapiens GN=PCGF2 PE=1 SV=1	10	1164.49	1501.87	1721.61	1449.6	1245.27	1458.23	1405.97	1436.69	1258.13	1417.02
sp|Q86XP3|DDX42_HUMAN	DDX42	ATP-dependent RNA helicase DDX42 OS=Homo sapiens GN=DDX42 PE=1 SV=1	50	6216.05	6915.8	7963.15	6771.09	5829.03	7090.27	6819.54	6773.8	6051.01	6557.69
sp|Q86XP3-2|DDX42_HUMAN	DDX42	Isoform 2 of ATP-dependent RNA helicase DDX42 OS=Homo sapiens GN=DDX42	1	58.8296	69.135	62.0887	69.0014	55.2317	56.0412	71.6467	60.9161	64.5341	64.8667
sp|Q13123|RED_HUMAN	IK	Protein Red OS=Homo sapiens GN=IK PE=1 SV=3	32	3254.99	4112.14	4534.23	3771.4	3031.61	3679.07	3728.25	3848.85	3164.53	3590.28
sp|Q14517|FAT1_HUMAN	FAT1	Protocadherin Fat 1 OS=Homo sapiens GN=FAT1 PE=1 SV=2	21	1622.24	1816.65	2264.34	1929.75	1782.51	1947.53	1982.37	1747.62	1974.18	1841.43
sp|Q8TDW7|FAT3_HUMAN	FAT3	Protocadherin Fat 3 OS=Homo sapiens GN=FAT3 PE=2 SV=2	5	985.306	1144.24	1326.29	1130.86	1032.46	1094.09	1190.99	1133.17	1077.63	1082.57
sp|Q9UEW8|STK39_HUMAN	STK39	STE20/SPS1-related proline-alanine-rich protein kinase OS=Homo sapiens GN=STK39 PE=1 SV=3	8	1090.85	1141.38	1373.61	1169.77	1091.98	1139.64	1180.66	1130.8	1013.82	1108.96
sp|O95747|OXSR1_HUMAN	OXSR1	Serine/threonine-protein kinase OSR1 OS=Homo sapiens GN=OXSR1 PE=1 SV=1	27	2571.92	2995.8	3441.84	2975.41	2584.55	2965.79	2882.33	2789.67	2797.19	2745.24
sp|Q96CT7|CC124_HUMAN	CCDC124	Coiled-coil domain-containing protein 124 OS=Homo sapiens GN=CCDC124 PE=1 SV=1	47	5472.81	6546.92	6969.79	6078.75	4926.65	6052.76	5917.22	6350.05	5595.37	5854.64
sp|Q9UHY7|ENOPH_HUMAN	ENOPH1	Enolase-phosphatase E1 OS=Homo sapiens GN=ENOPH1 PE=1 SV=1	16	1356.68	1413.31	1770.71	1413.42	1274.35	1468.65	1507.72	1375.66	1329.91	1365.87
sp|Q7Z6Z7|HUWE1_HUMAN	HUWE1	E3 ubiquitin-protein ligase HUWE1 OS=Homo sapiens GN=HUWE1 PE=1 SV=3	131	12369	13449.3	16957.2	13946.2	12697.9	14106.2	13626.6	12798.5	13852.2	13412.3
sp|P19623|SPEE_HUMAN	SRM	Spermidine synthase OS=Homo sapiens GN=SRM PE=1 SV=1	20	1659.43	1893.38	2304.99	1787.83	1668.55	1970.67	1896.01	1816.22	1759.23	1755.34
sp|P26006-1|ITA3_HUMAN	ITGA3	Isoform 2 of Integrin alpha-3 OS=Homo sapiens GN=ITGA3	7	1111.36	1332	1532.06	1270.38	1171.52	1305.84	1310.3	1215.14	1169.86	1201.27
sp|Q92925|SMRD2_HUMAN	SMARCD2	SWI/SNF-related matrix-associated actin-dependent regulator of chromatin subfamily D member 2 OS=Homo sapiens GN=SMARCD2 PE=1 SV=3	35	3650.68	4198.79	4748.94	3979.14	3417.06	4303.37	4065.95	3957.07	3664.33	4042.99
sp|Q96GM5|SMRD1_HUMAN	SMARCD1	SWI/SNF-related matrix-associated actin-dependent regulator of chromatin subfamily D member 1 OS=Homo sapiens GN=SMARCD1 PE=1 SV=2	11	795.819	955.133	1110.17	953.27	812.195	960.023	933.864	899.703	834.872	894.778
sp|Q9HBE1|PATZ1_HUMAN	PATZ1	POZ-, AT hook-, and zinc finger-containing protein 1 OS=Homo sapiens GN=PATZ1 PE=1 SV=1	4	250.948	325.949	342.873	296.489	265.733	311.878	304.01	291.378	270.304	307.992
sp|P56270-2|MAZ_HUMAN	MAZ	Isoform 2 of Myc-associated zinc finger protein OS=Homo sapiens GN=MAZ	2	204.191	289.467	267.635	240.513	202.981	277.433	257.57	240.276	226.766	235.541
sp|Q14119|VEZF1_HUMAN	VEZF1	Vascular endothelial zinc finger 1 OS=Homo sapiens GN=VEZF1 PE=1 SV=2	5	213.296	191.034	242.575	216.151	191.426	217.214	213.014	212.083	183.81	214.525
sp|Q562E7|WDR81_HUMAN	WDR81	WD repeat-containing protein 81 OS=Homo sapiens GN=WDR81 PE=1 SV=2	12	764.302	791.012	997.435	823.553	744.276	843.346	854.583	786.003	808.297	799.159
sp|Q9P206-2|K1522_HUMAN	KIAA1522	Isoform 2 of Uncharacterized protein KIAA1522 OS=Homo sapiens GN=KIAA1522	24	2645.52	2999.13	3395.89	2852.67	2354.17	2986.34	2946.75	2858.77	2391.47	2939.27
sp|Q9BZV1|UBXN6_HUMAN	UBXN6	UBX domain-containing protein 6 OS=Homo sapiens GN=UBXN6 PE=1 SV=1	13	1093.41	1255.13	1402.05	1213.92	998.973	1199.07	1197.49	1198.29	1070.49	1193.62
sp|P16401|H15_HUMAN	HIST1H1B	Histone H1.5 OS=Homo sapiens GN=HIST1H1B PE=1 SV=3	123	19665.6	22081.6	22640.9	21688.8	17622.8	21640.9	20798.6	22304.5	18909.2	20278.4
sp|P16403|H12_HUMAN	HIST1H1C	Histone H1.2 OS=Homo sapiens GN=HIST1H1C PE=1 SV=2	26	5574.74	6590.21	7029.09	6499.66	5124.05	6200.2	6229.92	6651.57	5373.96	5888.85
sp|P16402|H13_HUMAN	HIST1H1D	Histone H1.3 OS=Homo sapiens GN=HIST1H1D PE=1 SV=2	92	15773	18033.5	17424.6	16906.2	14244.9	18210.6	16376.3	17971.4	15348	16142.8
sp|P10412|H14_HUMAN	HIST1H1E	Histone H1.4 OS=Homo sapiens GN=HIST1H1E PE=1 SV=2	20	4968.43	5962.36	6317.66	5752.63	4623.79	5713.89	5596.25	5516.64	4867.91	5277.9
sp|Q02539|H11_HUMAN	HIST1H1A	Histone H1.1 OS=Homo sapiens GN=HIST1H1A PE=1 SV=3	14	1762.68	1980.89	2156.69	1912.86	1466.68	1950.42	1927.51	1839.4	1609.28	1771.11
sp|Q96D46|NMD3_HUMAN	NMD3	60S ribosomal export protein NMD3 OS=Homo sapiens GN=NMD3 PE=1 SV=1	30	4787.48	4503.4	6068.2	4667.49	4138.19	4946.59	4603.04	4742.56	4119.7	4783.79
sp|Q9P2R3-4|ANFY1_HUMAN	ANKFY1	Isoform 4 of Ankyrin repeat and FYVE domain-containing protein 1 OS=Homo sapiens GN=ANKFY1	28	3186.23	3669.33	4369.18	3672.11	3323.88	3658.29	3623.9	3423.38	3613.6	3418.45
sp|Q16513|PKN2_HUMAN	PKN2	Serine/threonine-protein kinase N2 OS=Homo sapiens GN=PKN2 PE=1 SV=1	65	6607.61	7265.28	8992.12	7484.26	6448.11	7528.9	7259.98	7024.9	6680.39	7238.79
sp|Q16512-2|PKN1_HUMAN	PKN1	Isoform 2 of Serine/threonine-protein kinase N1 OS=Homo sapiens GN=PKN1	25	2414.05	2602.11	3126.87	2720.83	2378.86	2652.95	2627.19	2555.94	2622.05	2615.98
sp|O95685|PPR3D_HUMAN	PPP1R3D	Protein phosphatase 1 regulatory subunit 3D OS=Homo sapiens GN=PPP1R3D PE=1 SV=1	5	353.511	331.926	463.34	343.211	294.776	368.22	348.329	363.192	288.682	372.697
sp|Q9Y4K1|AIM1_HUMAN	AIM1	Absent in melanoma 1 protein OS=Homo sapiens GN=AIM1 PE=1 SV=3	85	10465.9	12162.3	14308.3	11993	10202.1	12549.7	11521.5	11087.6	11358.2	11624.5
sp|Q9NSD9|SYFB_HUMAN	FARSB	Phenylalanine--tRNA ligase beta subunit OS=Homo sapiens GN=FARSB PE=1 SV=3	77	10528.8	11615.3	13866.5	11657.9	10342.4	11914.2	11598.9	11502.3	10774.9	11496.2
sp|P52758|UK114_HUMAN	HRSP12	Ribonuclease UK114 OS=Homo sapiens GN=HRSP12 PE=1 SV=1	7	984.285	995.999	1273.62	1029.22	831.915	1035.04	981.693	1008.77	829.921	1070.22
sp|Q9Y315|DEOC_HUMAN	DERA	Putative deoxyribose-phosphate aldolase OS=Homo sapiens GN=DERA PE=1 SV=2	24	2216.31	2544.26	2987.8	2398.87	2222.3	2570.05	2406.16	2523.36	2247.81	2454.98
sp|Q86UP2|KTN1_HUMAN	KTN1	Kinectin OS=Homo sapiens GN=KTN1 PE=1 SV=1	225	28937.1	35142	38976.2	33236	28019.2	32224.7	32814.6	32860.5	31016.8	31194.3
sp|Q93074-2|MED12_HUMAN	MED12	Isoform 2 of Mediator of RNA polymerase II transcription subunit 12 OS=Homo sapiens GN=MED12	21	1432.04	1606.21	1893.64	1612.42	1519.83	1678.06	1640.03	1540.08	1578.72	1580.13
sp|Q8TE68|ES8L1_HUMAN	EPS8L1	Epidermal growth factor receptor kinase substrate 8-like protein 1 OS=Homo sapiens GN=EPS8L1 PE=1 SV=3	40	3682.65	4011.98	4902.55	3955.51	3420.35	4079.59	4077.52	3935.79	3689.3	3911.99
sp|Q8TE68-3|ES8L1_HUMAN	EPS8L1	Isoform 3 of Epidermal growth factor receptor kinase substrate 8-like protein 1 OS=Homo sapiens GN=EPS8L1	1	21.7975	27.4455	32.5003	28.3884	21.5014	27.7997	28.9159	21.6468	21.7174	26.9963
sp|Q99543|DNJC2_HUMAN	DNAJC2	DnaJ homolog subfamily C member 2 OS=Homo sapiens GN=DNAJC2 PE=1 SV=4	32	3755.73	4242.34	4897.46	4102.79	3486.66	4205.43	4198.33	4178.67	3628.37	4089.63
sp|Q9Y5K8|VATD_HUMAN	ATP6V1D	V-type proton ATPase subunit D OS=Homo sapiens GN=ATP6V1D PE=1 SV=1	27	3076.29	3526.46	3956.49	3386.27	2768.78	3464.87	3509.92	3420.08	2883.94	3234.58
sp|O95786|DDX58_HUMAN	DDX58	Probable ATP-dependent RNA helicase DDX58 OS=Homo sapiens GN=DDX58 PE=1 SV=2	5	506.444	512.571	674.587	554.58	494.678	580.953	541.825	535.721	453.892	569.187
sp|Q9UHI6|DDX20_HUMAN	DDX20	Probable ATP-dependent RNA helicase DDX20 OS=Homo sapiens GN=DDX20 PE=1 SV=2	31	3588.03	4028.13	4745.81	3961.25	3369.75	4122.07	4003.72	3765.5	3768.77	3852.55
sp|Q0VDF9|HSP7E_HUMAN	HSPA14	Heat shock 70 kDa protein 14 OS=Homo sapiens GN=HSPA14 PE=1 SV=1	27	2593.36	2923.15	3645.79	2941.11	2584.3	2985.91	2894.17	2704.15	2728.35	2825.96
sp|P56182|RRP1_HUMAN	RRP1	Ribosomal RNA processing protein 1 homolog A OS=Homo sapiens GN=RRP1 PE=1 SV=1	39	4777.64	5089.15	6177.22	5029.76	4311.83	5454.88	4980.21	5040.04	4244.04	5210.08
sp|Q92499|DDX1_HUMAN	DDX1	ATP-dependent RNA helicase DDX1 OS=Homo sapiens GN=DDX1 PE=1 SV=2	142	15310.7	16938.3	20645.7	17016.1	14824.5	17298.7	16858.1	16435.6	15370.7	16429.2
sp|Q8IYS2-2|K2013_HUMAN	KIAA2013	Isoform 2 of Uncharacterized protein KIAA2013 OS=Homo sapiens GN=KIAA2013	7	934.478	1013.7	1300.77	1009.68	914.613	1091.89	1047.73	1043.93	911.498	986.452
sp|Q8N1G4|LRC47_HUMAN	LRRC47	Leucine-rich repeat-containing protein 47 OS=Homo sapiens GN=LRRC47 PE=1 SV=1	49	4891.29	5487.58	6439.66	5156.4	4156.93	5392.7	5214.42	5084.35	4264.16	5088.24
sp|Q7Z624|CMKMT_HUMAN	CAMKMT	Calmodulin-lysine N-methyltransferase OS=Homo sapiens GN=CAMKMT PE=1 SV=2	2	246.111	314.672	351.856	306.492	266.576	283.657	295.152	324.418	293.132	273.973
sp|Q96IR7|HPDL_HUMAN	HPDL	4-hydroxyphenylpyruvate dioxygenase-like protein OS=Homo sapiens GN=HPDL PE=1 SV=1	14	1019.31	1109.19	1345.32	1086.09	928.781	1127.16	1096.45	1071.31	994.36	1101.62
sp|P28838|AMPL_HUMAN	LAP3	Cytosol aminopeptidase OS=Homo sapiens GN=LAP3 PE=1 SV=3	51	6504.55	7371.52	8847.69	7240.94	6195.09	7462.72	7327.49	7177.79	6577.53	6959.21
sp|Q99459|CDC5L_HUMAN	CDC5L	Cell division cycle 5-like protein OS=Homo sapiens GN=CDC5L PE=1 SV=2	72	8064.44	9361.36	11043	9009.17	7473.6	9275.88	8988.55	8957.03	7593.82	8814.99
sp|Q86X53|ERIC1_HUMAN	ERICH1	Glutamate-rich protein 1 OS=Homo sapiens GN=ERICH1 PE=1 SV=1	7	539.571	640.125	694.972	595.524	487.855	627.903	617.987	603.729	552.057	619.395
sp|O75533|SF3B1_HUMAN	SF3B1	Splicing factor 3B subunit 1 OS=Homo sapiens GN=SF3B1 PE=1 SV=3	129	15360.3	17818.8	21186.1	17922.8	15787.5	18104.5	17480.5	17343.4	16945.1	17264.1
sp|Q9UBS0|KS6B2_HUMAN	RPS6KB2	Ribosomal protein S6 kinase beta-2 OS=Homo sapiens GN=RPS6KB2 PE=1 SV=2	11	875.236	1066.3	1234.25	1014.85	950.25	1131.09	1054.59	1045.99	944.998	1037.41
sp|P31751|AKT2_HUMAN	AKT2	RAC-beta serine/threonine-protein kinase OS=Homo sapiens GN=AKT2 PE=1 SV=2	17	1759.39	1970.68	2373.6	2008.68	1702.36	2068.86	1908.25	1862.6	1904.98	1945.92
sp|P31749|AKT1_HUMAN	AKT1	RAC-alpha serine/threonine-protein kinase OS=Homo sapiens GN=AKT1 PE=1 SV=2	13	2019.5	2181.91	2579.24	2182.84	1990.36	2192.48	2285.13	2140.91	2225.88	2073.27
sp|Q9Y243|AKT3_HUMAN	AKT3	RAC-gamma serine/threonine-protein kinase OS=Homo sapiens GN=AKT3 PE=1 SV=1	3	314.848	371.573	418.051	364.58	317.567	372.874	341.35	336.813	333.625	334.533
sp|P23443|KS6B1_HUMAN	RPS6KB1	Ribosomal protein S6 kinase beta-1 OS=Homo sapiens GN=RPS6KB1 PE=1 SV=2	9	1149.97	1043.81	1391.68	1091.88	941.778	1129.92	1139.82	1125.03	784.975	1159.55
sp|P07199|CENPB_HUMAN	CENPB	Major centromere autoantigen B OS=Homo sapiens GN=CENPB PE=1 SV=2	8	889.922	1003.12	1131.24	990.966	853.975	1022.88	1033.62	962.653	918.333	977.323
sp|Q8IUD2|RB6I2_HUMAN	ERC1	ELKS/Rab6-interacting/CAST family member 1 OS=Homo sapiens GN=ERC1 PE=1 SV=1	36	3862.93	4566.08	5241.6	4325.85	3610.75	4303.43	4472.03	4302.74	3838.93	4213.77
sp|Q9BW92|SYTM_HUMAN	TARS2	Threonine--tRNA ligase, mitochondrial OS=Homo sapiens GN=TARS2 PE=1 SV=1	24	2698.33	3052.26	3644.38	3061.95	2758.91	3117.39	2938.36	2970.1	2858.56	2955.91
sp|O00488|ZN593_HUMAN	ZNF593	Zinc finger protein 593 OS=Homo sapiens GN=ZNF593 PE=1 SV=2	10	838.103	1067.36	1085.01	986.789	782.28	1047.86	993.309	1055.28	860.862	977.018
sp|Q13144|EI2BE_HUMAN	EIF2B5	Translation initiation factor eIF-2B subunit epsilon OS=Homo sapiens GN=EIF2B5 PE=1 SV=3	18	1241	1344.38	1523.28	1350.11	1198.2	1354.01	1367.14	1270.69	1245.47	1287.98
sp|Q9UN79|SOX13_HUMAN	SOX13	Transcription factor SOX-13 OS=Homo sapiens GN=SOX13 PE=1 SV=3	10	891.069	1069.1	1178.63	1016.34	868.628	1010.03	1010.52	1060.18	909.752	1027.77
sp|O75446|SAP30_HUMAN	SAP30	Histone deacetylase complex subunit SAP30 OS=Homo sapiens GN=SAP30 PE=1 SV=1	7	878.829	906.777	1088.91	896.69	760.652	963.467	966.397	945.101	830.177	911.641
sp|Q460N5|PAR14_HUMAN	PARP14	Poly [ADP-ribose] polymerase 14 OS=Homo sapiens GN=PARP14 PE=1 SV=3	34	3461.68	3662.22	4572.9	3877.23	3506.67	3972.24	3825.51	3717.1	3737.47	3758.79
sp|Q86VI3|IQGA3_HUMAN	IQGAP3	Ras GTPase-activating-like protein IQGAP3 OS=Homo sapiens GN=IQGAP3 PE=1 SV=2	47	4522.25	5065.04	5935.67	5074.41	4859.09	5319.47	5047.85	4804.64	5028.04	4873.14
sp|P46940|IQGA1_HUMAN	IQGAP1	Ras GTPase-activating-like protein IQGAP1 OS=Homo sapiens GN=IQGAP1 PE=1 SV=1	278	31906.4	38092.7	45400.2	37635.7	33564.6	38818.5	36389.4	35965.6	35864.6	35580.9
sp|Q13576|IQGA2_HUMAN	IQGAP2	Ras GTPase-activating-like protein IQGAP2 OS=Homo sapiens GN=IQGAP2 PE=1 SV=4	30	3195.15	3809.92	4344.67	3684.44	3426.95	3843.32	3750.52	3496.94	3693.59	3556.62
sp|Q9BQ69|MACD1_HUMAN	MACROD1	O-acetyl-ADP-ribose deacetylase MACROD1 OS=Homo sapiens GN=MACROD1 PE=1 SV=2	21	3020.63	2797.88	3516.5	2927.21	2708.85	3009.82	3050.3	3022.43	2545.47	3105.87
sp|O00628|PEX7_HUMAN	PEX7	Peroxisomal targeting signal 2 receptor OS=Homo sapiens GN=PEX7 PE=1 SV=1	2	313.357	331.373	405.804	353.425	309.425	337.337	333.102	329.243	327.612	335.686
sp|Q86YH6|DLP1_HUMAN	PDSS2	Decaprenyl-diphosphate synthase subunit 2 OS=Homo sapiens GN=PDSS2 PE=1 SV=2	6	603.647	652.457	784.339	670.574	584.046	694.616	675.913	656.562	607.893	614.817
sp|O60313-2|OPA1_HUMAN	OPA1	Isoform 2 of Dynamin-like 120 kDa protein, mitochondrial OS=Homo sapiens GN=OPA1	58	6659.68	7647.12	9117.71	7543.85	6592.21	7614.85	7499.6	7413.03	7133.37	7309.96
sp|O75369-8|FLNB_HUMAN	FLNB	Isoform 8 of Filamin-B OS=Homo sapiens GN=FLNB	339	38017.9	44523.4	54661.2	44440.1	39866.2	45249.5	43898.1	42427.8	43107	42133.9
sp|O75369|FLNB_HUMAN	FLNB	Filamin-B OS=Homo sapiens GN=FLNB PE=1 SV=2	3	113.987	148.875	157.119	138.329	122.429	152.635	149.903	135.187	150.299	131.037
sp|P21333|FLNA_HUMAN	FLNA	Filamin-A OS=Homo sapiens GN=FLNA PE=1 SV=4	760	87938.1	97335.7	123760	99138.2	89828.1	99915.1	98919.4	93754.9	94831.9	94250
tr|H0Y5C6|H0Y5C6_HUMAN	FLNA	Filamin-A (Fragment) OS=Homo sapiens GN=FLNA PE=2 SV=1	1	33.4655	30.0425	35.7652	32.0869	22.643	28.9169	32.9776	28.2986	24.253	30.4374
sp|Q14315|FLNC_HUMAN	FLNC	Filamin-C OS=Homo sapiens GN=FLNC PE=1 SV=3	103	16221.3	20111.4	24857.9	20981.7	20059.4	21492.1	20837.3	20202.1	21038.8	17416.4
sp|Q9BZE9-2|ASPC1_HUMAN	ASPSCR1	Isoform 2 of Tether containing UBX domain for GLUT4 OS=Homo sapiens GN=ASPSCR1	21	2462.44	2233.35	2923.98	2470.58	2067.2	2372.28	2410.59	2477.2	1959.54	2401.9
sp|Q9Y520-4|PRC2C_HUMAN	PRRC2C	Isoform 4 of Protein PRRC2C OS=Homo sapiens GN=PRRC2C	118	15593.9	18502.6	20434.4	17726.8	14768	17862	17761.4	17594.7	15352.4	17208.3
sp|Q5JSZ5|PRC2B_HUMAN	PRRC2B	Protein PRRC2B OS=Homo sapiens GN=PRRC2B PE=1 SV=2	11	784.766	931.086	1016.27	868.565	744.136	893.112	911.845	869.759	724.413	841.07
sp|P48634|PRC2A_HUMAN	PRRC2A	Protein PRRC2A OS=Homo sapiens GN=PRRC2A PE=1 SV=3	63	5702.75	6838.01	7522.88	6470.06	5367.44	6589.39	6437.42	6321.24	5401.9	6303.7
sp|Q9Y3D6|FIS1_HUMAN	FIS1	Mitochondrial fission 1 protein OS=Homo sapiens GN=FIS1 PE=1 SV=2	7	811.126	968.93	1147.48	878.814	810.25	859.24	866.671	887.297	774.025	872.845
sp|Q9NZC4-3|EHF_HUMAN	EHF	Isoform 3 of ETS homologous factor OS=Homo sapiens GN=EHF	3	327.545	336.399	396.818	338.155	301.541	364.326	371.355	348.525	331.246	342.93
sp|P78545|ELF3_HUMAN	ELF3	ETS-related transcription factor Elf-3 OS=Homo sapiens GN=ELF3 PE=1 SV=1	13	1343.8	1587.52	1959.04	1624.46	1262.02	1568.72	1557.58	1670.52	1474.54	1622.5
sp|Q5T653|RM02_HUMAN	MRPL2	39S ribosomal protein L2, mitochondrial OS=Homo sapiens GN=MRPL2 PE=1 SV=2	24	3181.63	3574.14	4141.86	3510.54	2930.95	3560.12	3468.63	3392.39	3010.71	3372.77
sp|Q8N5M9|JAGN1_HUMAN	JAGN1	Protein jagunal homolog 1 OS=Homo sapiens GN=JAGN1 PE=1 SV=1	8	855.448	1005.42	1176.02	989.777	806.067	886.937	915.345	925.674	816.602	936.587
sp|P10586|PTPRF_HUMAN	PTPRF	Receptor-type tyrosine-protein phosphatase F OS=Homo sapiens GN=PTPRF PE=1 SV=2	69	5939.84	6673.09	8098.23	6401.65	5835	6964.4	6926.57	6037.94	6218.96	6338.72
sp|P23468|PTPRD_HUMAN	PTPRD	Receptor-type tyrosine-protein phosphatase delta OS=Homo sapiens GN=PTPRD PE=1 SV=2	6	359.004	539.861	556.065	414.312	389.387	533.671	471.584	422.561	440.97	417.318
sp|Q13332|PTPRS_HUMAN	PTPRS	Receptor-type tyrosine-protein phosphatase S OS=Homo sapiens GN=PTPRS PE=1 SV=3	7	849.054	768.936	960.991	811.782	704.752	851.973	856.401	770.923	649.088	820.102
sp|Q9Y2D5-6|AKAP2_HUMAN	AKAP2	Isoform 4 of A-kinase anchor protein 2 OS=Homo sapiens GN=AKAP2	53	5561.11	6506.6	7079.9	6470.5	5232.36	6449.46	6406.96	6310.61	5508.49	6026.99
sp|Q8IXS6-2|PALM2_HUMAN	PALM2	Isoform 2 of Paralemmin-2 OS=Homo sapiens GN=PALM2	12	1436.17	1732.81	1778.95	1624.31	1249.49	1687.18	1603.08	1520.81	1355.48	1521.26
sp|Q8IUC4|RHPN2_HUMAN	RHPN2	Rhophilin-2 OS=Homo sapiens GN=RHPN2 PE=1 SV=1	41	4135.2	4653.93	5679.41	4843.27	3953.91	4855.6	4557.44	4607.5	4385.29	4673.67
sp|P05386|RLA1_HUMAN	RPLP1	60S acidic ribosomal protein P1 OS=Homo sapiens GN=RPLP1 PE=1 SV=1	6	514.423	313.186	248.345	487.037	467.773	290.245	453.341	391.729	428.211	474.836
sp|P05387|RLA2_HUMAN	RPLP2	60S acidic ribosomal protein P2 OS=Homo sapiens GN=RPLP2 PE=1 SV=1	65	10443.3	7240.67	6559.97	8352.89	12038.4	5127.44	9309.06	7856.07	6244.56	8120.41
tr|H0YDD8|H0YDD8_HUMAN	RPLP2	60S acidic ribosomal protein P2 (Fragment) OS=Homo sapiens GN=RPLP2 PE=3 SV=1	1	154.485	115.445	86.6242	131.613	238.682	72.4577	133.169	116.299	101.985	124.839
sp|Q96SB3|NEB2_HUMAN	PPP1R9B	Neurabin-2 OS=Homo sapiens GN=PPP1R9B PE=1 SV=2	14	1076.59	1275.87	1476.26	1160.1	975.681	1258.63	1268.59	1198.62	1023.69	1182.2
sp|Q9ULJ8-3|NEB1_HUMAN	PPP1R9A	Isoform 3 of Neurabin-1 OS=Homo sapiens GN=PPP1R9A	6	335.158	408.502	418.118	355.861	322.177	365.208	362.764	357.275	321.717	353.802
sp|Q9Y230|RUVB2_HUMAN	RUVBL2	RuvB-like 2 OS=Homo sapiens GN=RUVBL2 PE=1 SV=3	82	9264.66	10688.7	12806.1	10296.2	8765.93	10676.8	10378.6	10071.2	9070.4	10015.5
sp|Q9H0N5|PHS2_HUMAN	PCBD2	Pterin-4-alpha-carbinolamine dehydratase 2 OS=Homo sapiens GN=PCBD2 PE=1 SV=4	4	502.381	499.074	566.075	539.475	552.188	495.66	534.952	541.981	488.979	484.508
sp|P61457|PHS_HUMAN	PCBD1	Pterin-4-alpha-carbinolamine dehydratase OS=Homo sapiens GN=PCBD1 PE=1 SV=2	10	1113.68	1132.45	1268.2	1129.96	1206.41	1050.16	1204.81	1186.95	1054.54	1040.51
sp|P33316|DUT_HUMAN	DUT	Deoxyuridine 5'-triphosphate nucleotidohydrolase, mitochondrial OS=Homo sapiens GN=DUT PE=1 SV=4	20	1921.9	2047.09	2445.27	1917.73	1675.57	2023.42	1991.53	1955.97	1658.98	1941.19
sp|Q9H9Y6|RPA2_HUMAN	POLR1B	DNA-directed RNA polymerase I subunit RPA2 OS=Homo sapiens GN=POLR1B PE=1 SV=2	19	1872.21	2065.08	2471.85	2173.39	1875.82	2131.35	2082.82	1960.44	2010.95	2081.59
sp|Q9Y2U9|KLDC2_HUMAN	KLHDC2	Kelch domain-containing protein 2 OS=Homo sapiens GN=KLHDC2 PE=1 SV=1	2	49.7344	50.5714	59.7991	54.3031	45.1264	62.4648	56.5681	53.5457	49.7226	49.8243
sp|Q9H444|CHM4B_HUMAN	CHMP4B	Charged multivesicular body protein 4b OS=Homo sapiens GN=CHMP4B PE=1 SV=1	40	4908.14	6037.28	6522.12	5674.94	4500.31	5399.88	5466.57	5839.76	4993.1	5373.85
sp|Q96CF2|CHM4C_HUMAN	CHMP4C	Charged multivesicular body protein 4c OS=Homo sapiens GN=CHMP4C PE=1 SV=1	11	1245.33	1392.69	1607.88	1392.32	1132.06	1360.3	1310.76	1443.17	1214.59	1344.19
sp|O14646|CHD1_HUMAN	CHD1	Chromodomain-helicase-DNA-binding protein 1 OS=Homo sapiens GN=CHD1 PE=1 SV=2	36	4154.59	4343.06	5321.92	4427.51	3880.35	4737.97	4499.22	4339.3	4188.32	4547.97
sp|Q9HCK8|CHD8_HUMAN	CHD8	Chromodomain-helicase-DNA-binding protein 8 OS=Homo sapiens GN=CHD8 PE=1 SV=5	18	1654.64	1933.2	2362.4	2037.6	1821.41	2020.6	2048.39	1896.39	1995.7	1863.17
sp|Q9P2D1|CHD7_HUMAN	CHD7	Chromodomain-helicase-DNA-binding protein 7 OS=Homo sapiens GN=CHD7 PE=1 SV=3	27	2195.33	2438.19	2853.71	2478.46	2289.17	2584.91	2507.69	2339.39	2332.95	2444.43
sp|Q5VZE5|NAA35_HUMAN	NAA35	N-alpha-acetyltransferase 35, NatC auxiliary subunit OS=Homo sapiens GN=NAA35 PE=1 SV=1	32	4043.62	4656.15	5387.74	4546.31	3866.62	4709.45	4525.01	4371.81	4229.1	4404.1
sp|Q8TD26|CHD6_HUMAN	CHD6	Chromodomain-helicase-DNA-binding protein 6 OS=Homo sapiens GN=CHD6 PE=1 SV=4	9	923.116	1103.41	1250.5	1106.07	971.708	1089.58	1086.73	1010.04	1033.11	1015.44
sp|O14647|CHD2_HUMAN	CHD2	Chromodomain-helicase-DNA-binding protein 2 OS=Homo sapiens GN=CHD2 PE=1 SV=2	34	3889.06	4408.81	5193.24	4448.16	4127.87	4483.3	4471.35	4200.28	4205.71	4225.14
sp|Q3L8U1|CHD9_HUMAN	CHD9	Chromodomain-helicase-DNA-binding protein 9 OS=Homo sapiens GN=CHD9 PE=1 SV=2	8	614.72	661.505	797.146	679.379	647.546	715.643	703.399	659.312	649.654	667.366
sp|O75410-2|TACC1_HUMAN	TACC1	Isoform 2 of Transforming acidic coiled-coil-containing protein 1 OS=Homo sapiens GN=TACC1	19	1861.42	1871.19	2183.87	1893.03	1633.45	1929.74	2050.42	1887.86	1598.8	1937.77
sp|O95359|TACC2_HUMAN	TACC2	Transforming acidic coiled-coil-containing protein 2 OS=Homo sapiens GN=TACC2 PE=1 SV=3	23	1947.01	2025.73	2326.78	2112.36	1908.92	2077.63	2126.43	2097.9	1889.14	2008.59
sp|Q15021|CND1_HUMAN	NCAPD2	Condensin complex subunit 1 OS=Homo sapiens GN=NCAPD2 PE=1 SV=3	67	7835.86	8573.07	10113.4	8585.44	7617.41	8887.14	8422.3	8181.38	8113.51	8452.78
sp|Q5SXM2|SNPC4_HUMAN	SNAPC4	snRNA-activating protein complex subunit 4 OS=Homo sapiens GN=SNAPC4 PE=1 SV=1	4	570.728	613.502	669.27	634.822	586.699	601.149	659.366	602.809	641.195	579.403
sp|Q8WZA9|IRGQ_HUMAN	IRGQ	Immunity-related GTPase family Q protein OS=Homo sapiens GN=IRGQ PE=1 SV=1	30	3183.35	3369.09	4182.72	3346.32	3004.29	3392.77	3523.41	3408.16	2992.33	3259.37
sp|Q15833|STXB2_HUMAN	STXBP2	Syntaxin-binding protein 2 OS=Homo sapiens GN=STXBP2 PE=1 SV=2	28	3192.13	3510.56	4205.64	3462.62	2985.09	3552.24	3404.77	3337.35	3183.07	3412.58
sp|O43795|MYO1B_HUMAN	MYO1B	Unconventional myosin-Ib OS=Homo sapiens GN=MYO1B PE=1 SV=3	68	10656.7	11597.1	13984.9	11639.2	10911.3	12231.9	11664.8	11379	11287.2	11367.4
sp|O00159-3|MYO1C_HUMAN	MYO1C	Isoform 3 of Unconventional myosin-Ic OS=Homo sapiens GN=MYO1C	81	9366.42	10360.3	12460.5	10459	9488.94	10733.8	10448.5	10161.3	10126.5	9964.54
tr|C9K0I9|C9K0I9_HUMAN	MYO1B	Unconventional myosin-Ib (Fragment) OS=Homo sapiens GN=MYO1B PE=2 SV=1	2	220.804	267.957	262.248	225.152	234.359	247.766	254.166	226.509	244.67	215.993
sp|Q05823|RN5A_HUMAN	RNASEL	2-5A-dependent ribonuclease OS=Homo sapiens GN=RNASEL PE=1 SV=2	9	1261.32	1347.64	1500.95	1335.55	1224.8	1394.92	1429.93	1253.53	1306.04	1345.23
sp|Q9UQ80|PA2G4_HUMAN	PA2G4	Proliferation-associated protein 2G4 OS=Homo sapiens GN=PA2G4 PE=1 SV=3	133	16247.8	17206	21195.8	16909.3	14505.8	18111.1	17247.2	17016.6	15065.1	17142.9
sp|Q92738-2|US6NL_HUMAN	USP6NL	Isoform 2 of USP6 N-terminal-like protein OS=Homo sapiens GN=USP6NL	2	217.744	247.655	275.211	251.893	214.543	249.91	251.728	237.105	240.273	231.573
sp|Q5T0Z8|CF132_HUMAN	C6orf132	Uncharacterized protein C6orf132 OS=Homo sapiens GN=C6orf132 PE=1 SV=4	27	1858.93	2050.33	2356.6	1993.82	1758.17	2063.71	2060.38	1978.18	1788.15	1999.8
sp|P78371|TCPB_HUMAN	CCT2	T-complex protein 1 subunit beta OS=Homo sapiens GN=CCT2 PE=1 SV=4	196	23345.2	26936.9	31686	25448.4	21130.6	25954.1	25692.8	25226.8	22559.5	24541.4
sp|Q9BYJ9|YTHD1_HUMAN	YTHDF1	YTH domain family protein 1 OS=Homo sapiens GN=YTHDF1 PE=1 SV=1	8	617.216	735.871	878.21	723.501	574.383	741.55	685.521	674.395	637.122	681.3
sp|Q7Z739|YTHD3_HUMAN	YTHDF3	YTH domain family protein 3 OS=Homo sapiens GN=YTHDF3 PE=1 SV=1	25	2763.23	3445.59	4045.69	3215.33	2651.17	3401.06	3188.8	3108.35	2862.15	3130.89
sp|Q9Y5A9|YTHD2_HUMAN	YTHDF2	YTH domain family protein 2 OS=Homo sapiens GN=YTHDF2 PE=1 SV=2	14	1354.31	1533.97	1834.14	1497.92	1249.14	1524.81	1491.74	1439.95	1273.04	1471.03
sp|P04049-2|RAF1_HUMAN	RAF1	Isoform 2 of RAF proto-oncogene serine/threonine-protein kinase OS=Homo sapiens GN=RAF1	4	458.007	525.46	611.611	537.08	458.503	526.554	507.439	499.174	487.591	484.354
sp|P15056|BRAF_HUMAN	BRAF	Serine/threonine-protein kinase B-raf OS=Homo sapiens GN=BRAF PE=1 SV=4	13	1351.93	1499.06	1841.33	1525.34	1435.94	1586.63	1496.61	1457.52	1496.41	1445.81
sp|P10398|ARAF_HUMAN	ARAF	Serine/threonine-protein kinase A-Raf OS=Homo sapiens GN=ARAF PE=1 SV=2	11	1025.44	1007.05	1283.45	1041.97	945.588	1106.94	1084.07	1007.4	938.768	1060.2
sp|P0CAP2|GRL1A_HUMAN	POLR2M	DNA-directed RNA polymerase II subunit GRINL1A OS=Homo sapiens GN=POLR2M PE=1 SV=1	5	349.044	325.212	402.89	311.55	259.748	333.706	311.105	333.937	255.102	337.38
sp|O94876|TMCC1_HUMAN	TMCC1	Transmembrane and coiled-coil domains protein 1 OS=Homo sapiens GN=TMCC1 PE=1 SV=3	3	156.137	159.015	208.436	153.369	148.376	165.881	160.942	168.147	167.392	166.031
sp|Q2TAY7|SMU1_HUMAN	SMU1	WD40 repeat-containing protein SMU1 OS=Homo sapiens GN=SMU1 PE=1 SV=2	35	3914.65	4282.52	5283.43	4211.92	3755.28	4470.16	4340.53	4165.47	3974.87	4213.47
sp|Q96PK6|RBM14_HUMAN	RBM14	RNA-binding protein 14 OS=Homo sapiens GN=RBM14 PE=1 SV=2	82	10032.2	11587.2	13946.3	10812.2	9199.69	11601.4	11302.7	11212.8	9297.47	10812.1
sp|Q9BQ04|RBM4B_HUMAN	RBM4B	RNA-binding protein 4B OS=Homo sapiens GN=RBM4B PE=1 SV=1	2	110.269	76.2083	104.447	94.0293	53.226	70.2934	69.944	58.7757	52.4074	68.2485
sp|Q9BWF3|RBM4_HUMAN	RBM4	RNA-binding protein 4 OS=Homo sapiens GN=RBM4 PE=1 SV=1	52	7947.34	8782.5	10505.5	8583.34	7339.07	8791.84	8540.8	8504.55	7222.18	8428.68
sp|Q9P2G1|AKIB1_HUMAN	ANKIB1	Ankyrin repeat and IBR domain-containing protein 1 OS=Homo sapiens GN=ANKIB1 PE=1 SV=3	1	87.3051	102.478	115.315	103.234	88.9004	104.114	101.883	95.0077	83.3182	102.93
sp|Q92804|RBP56_HUMAN	TAF15	TATA-binding protein-associated factor 2N OS=Homo sapiens GN=TAF15 PE=1 SV=1	28	5376.84	6290.73	6936.33	6241.37	4915.75	6185.94	6012.99	6316.59	5507.36	6071.63
sp|P35637|FUS_HUMAN	FUS	RNA-binding protein FUS OS=Homo sapiens GN=FUS PE=1 SV=1	42	4043.87	5289.1	5453.87	4684.84	4009.4	4923.92	4720.83	4889.09	4420.5	4879.56
sp|Q9UHB9|SRP68_HUMAN	SRP68	Signal recognition particle subunit SRP68 OS=Homo sapiens GN=SRP68 PE=1 SV=2	44	5361.78	6207.16	7295.08	6160.32	5420.93	6185.07	5979.13	5996.69	5935.71	5957.04
sp|Q9UGY1|NOL12_HUMAN	NOL12	Nucleolar protein 12 OS=Homo sapiens GN=NOL12 PE=1 SV=1	8	700.384	814.527	911.344	755.455	640.854	840.649	817.859	771.776	668.517	797.544
sp|Q6ZMI0|PPR21_HUMAN	PPP1R21	Protein phosphatase 1 regulatory subunit 21 OS=Homo sapiens GN=PPP1R21 PE=1 SV=1	20	1701.1	2115.05	2436.76	2023.51	1733.05	2098.16	1977.34	1987.05	1839.51	1977.07
sp|P07741|APT_HUMAN	APRT	Adenine phosphoribosyltransferase OS=Homo sapiens GN=APRT PE=1 SV=2	33	4796.8	5802.38	6712.97	5657.05	4884.05	5581.84	5467.31	5358.65	5208.71	5315.72
sp|Q9Y2W6|TDRKH_HUMAN	TDRKH	Tudor and KH domain-containing protein OS=Homo sapiens GN=TDRKH PE=1 SV=2	17	2207.47	2595.21	3071.64	2456.04	2135.52	2583.4	2515.23	2327.85	2229.06	2285.21
sp|Q7Z6B0|CCD91_HUMAN	CCDC91	Coiled-coil domain-containing protein 91 OS=Homo sapiens GN=CCDC91 PE=1 SV=2	7	816.66	916.895	1067.4	879.384	791.11	904.939	951.402	905.188	756.802	869.094
sp|Q15075|EEA1_HUMAN	EEA1	Early endosome antigen 1 OS=Homo sapiens GN=EEA1 PE=1 SV=2	86	9857.22	10999	13161.4	11112.6	9118.06	10673.6	11072.4	10294.1	9468.32	9991.79
sp|Q7Z406-6|MYH14_HUMAN	MYH14	Isoform 6 of Myosin-14 OS=Homo sapiens GN=MYH14	204	24216.3	26712.8	32151.4	27337.8	23879.1	27036.3	26245	25475.8	26284	26115
sp|Q13439|GOGA4_HUMAN	GOLGA4	Golgin subfamily A member 4 OS=Homo sapiens GN=GOLGA4 PE=1 SV=1	93	10091.5	12064.6	13951.1	11593.6	9632.99	11703.1	12003.3	11333.4	10351.7	11111.8
sp|P35580-3|MYH10_HUMAN	MYH10	Isoform 3 of Myosin-10 OS=Homo sapiens GN=MYH10	231	27956.7	29595.8	36747.1	30839	27112.9	30691.3	30025.2	29109.8	28792.5	29402.7
sp|P35579|MYH9_HUMAN	MYH9	Myosin-9 OS=Homo sapiens GN=MYH9 PE=1 SV=4	856	82156.5	93309.6	110015	93869.5	80934.8	92788.2	89625.5	86229.2	88908	86972.9
sp|P35749-2|MYH11_HUMAN	MYH11	Isoform 2 of Myosin-11 OS=Homo sapiens GN=MYH11	62	7231.49	8177.56	9758.88	8659.44	7550.82	8339.46	8184.3	8019	8661.76	7949.8
sp|P56282|DPOE2_HUMAN	POLE2	DNA polymerase epsilon subunit 2 OS=Homo sapiens GN=POLE2 PE=1 SV=2	2	260.48	276.796	293.553	262.756	209.778	277.22	270.3	234.419	237.696	282.645
sp|P11055|MYH3_HUMAN	MYH3	Myosin-3 OS=Homo sapiens GN=MYH3 PE=1 SV=3	4	305.873	333.058	363.487	327.233	291.938	307.998	333.888	324.857	351.952	322.427
sp|Q9P2E9|RRBP1_HUMAN	RRBP1	Ribosome-binding protein 1 OS=Homo sapiens GN=RRBP1 PE=1 SV=4	186	22823.6	28818.1	31628.2	27621.3	22751.1	30586.2	26899.4	26898.4	24656.9	25754.1
sp|O14744|ANM5_HUMAN	PRMT5	Protein arginine N-methyltransferase 5 OS=Homo sapiens GN=PRMT5 PE=1 SV=4	51	5211.63	5818.68	7061.38	5937.94	5301.43	6218.76	5829.22	5640.4	5993.45	5787.66
sp|Q12980|NPRL3_HUMAN	NPRL3	Nitrogen permease regulator 3-like protein OS=Homo sapiens GN=NPRL3 PE=1 SV=1	1	46.3416	55.5252	56.2902	49.387	48.0665	50.6254	53.2683	42.4736	42.3264	44.5855
sp|Q02318|CP27A_HUMAN	CYP27A1	Sterol 26-hydroxylase, mitochondrial OS=Homo sapiens GN=CYP27A1 PE=1 SV=1	30	3214.03	3753.36	4295.99	3666.07	3095.59	3842.09	3668.2	3483.93	3520.21	3525.15
sp|Q9NQG6|MID51_HUMAN	MIEF1	Mitochondrial dynamics protein MID51 OS=Homo sapiens GN=MIEF1 PE=1 SV=1	5	456.675	526.838	609.617	514.475	468.158	524.894	512.163	496.73	491.504	497.282
sp|Q96I25|SPF45_HUMAN	RBM17	Splicing factor 45 OS=Homo sapiens GN=RBM17 PE=1 SV=1	46	6231.74	7290.34	8393.74	6938.41	5561.11	6996.99	6840.87	6721.27	5997.04	6706.94
sp|O43663|PRC1_HUMAN	PRC1	Protein regulator of cytokinesis 1 OS=Homo sapiens GN=PRC1 PE=1 SV=2	15	1631.21	1765.69	2114.4	1781.82	1534.17	1783.34	1743.65	1708.65	1628.42	1744.55
sp|Q9UPN4|AZI1_HUMAN	AZI1	5-azacytidine-induced protein 1 OS=Homo sapiens GN=AZI1 PE=1 SV=3	34	3932.86	4428.92	5069.72	4239.97	3479.26	4407.03	4349.58	4092.17	3497.97	4189.74
sp|O60645|EXOC3_HUMAN	EXOC3	Exocyst complex component 3 OS=Homo sapiens GN=EXOC3 PE=1 SV=2	37	4132.34	4983.63	5675.89	4767.65	4262.8	4906.38	4802.91	4695.89	4664.58	4539.82
sp|Q8TEW0|PARD3_HUMAN	PARD3	Partitioning defective 3 homolog OS=Homo sapiens GN=PARD3 PE=1 SV=2	30	3165.01	3521.63	4226.16	3478.48	3049.07	3696.76	3583.44	3351.64	3285.98	3421.99
sp|Q8TEW0-8|PARD3_HUMAN	PARD3	Isoform 8 of Partitioning defective 3 homolog OS=Homo sapiens GN=PARD3	1	83.8928	103.788	130.096	119.611	88.5665	112.136	96.444	105.595	98.2709	104.448
sp|P19827|ITIH1_HUMAN	ITIH1	Inter-alpha-trypsin inhibitor heavy chain H1 OS=Homo sapiens GN=ITIH1 PE=1 SV=3	1	88.2235	57.7313	64.4784	54.9307	53.7357	76.3566	68.346	52.8226	61.5015	49.3807
sp|Q12873-3|CHD3_HUMAN	CHD3	Isoform 3 of Chromodomain-helicase-DNA-binding protein 3 OS=Homo sapiens GN=CHD3	57	5992.31	6920.54	8098.18	6924.39	6001.98	7018.01	6840.59	6537.71	6360.33	6720.17
sp|Q8TDI0|CHD5_HUMAN	CHD5	Chromodomain-helicase-DNA-binding protein 5 OS=Homo sapiens GN=CHD5 PE=2 SV=1	13	1226.12	1360.9	1590.26	1318.06	1182.65	1402.32	1329.27	1332.13	1240.92	1355.68
sp|Q14839-2|CHD4_HUMAN	CHD4	Isoform 2 of Chromodomain-helicase-DNA-binding protein 4 OS=Homo sapiens GN=CHD4	105	10747.4	12517.4	14663.1	12393.6	10553	12758.5	12342.9	11919.5	11347	12143.1
sp|Q8NDI1-2|EHBP1_HUMAN	EHBP1	Isoform 2 of EH domain-binding protein 1 OS=Homo sapiens GN=EHBP1	28	2036.04	2350.88	2905.44	2392.91	2051.23	2411.92	2278.13	2309.05	2252.32	2345.08
sp|Q8N3D4|EH1L1_HUMAN	EHBP1L1	EH domain-binding protein 1-like protein 1 OS=Homo sapiens GN=EHBP1L1 PE=1 SV=2	32	2596.92	2906.15	3518.55	2935.31	2642.2	2966.38	2886.06	2764.17	2828.74	2798.77
sp|Q9UIF9|BAZ2A_HUMAN	BAZ2A	Bromodomain adjacent to zinc finger domain protein 2A OS=Homo sapiens GN=BAZ2A PE=1 SV=4	20	1896.22	1941.12	2269.6	2071.11	1886.51	2012.46	2024.49	1905.43	1976.42	2002.09
sp|Q9UNX4|WDR3_HUMAN	WDR3	WD repeat-containing protein 3 OS=Homo sapiens GN=WDR3 PE=1 SV=1	58	7249.5	7722.26	9842.28	7822.36	7376.23	8147	7871.09	7617.99	7613.68	7717.99
sp|Q969Q5|RAB24_HUMAN	RAB24	Ras-related protein Rab-24 OS=Homo sapiens GN=RAB24 PE=1 SV=1	12	1310.66	1307.24	1640.66	1352.21	1226.51	1348.55	1415.89	1287.28	1227.23	1364.47
sp|Q9HD67|MYO10_HUMAN	MYO10	Unconventional myosin-X OS=Homo sapiens GN=MYO10 PE=1 SV=3	24	2341	2674.6	3197.35	2811.85	2508.74	2816.47	2735.57	2631.61	2751.81	2709.45
sp|Q7Z417|NUFP2_HUMAN	NUFIP2	Nuclear fragile X mental retardation-interacting protein 2 OS=Homo sapiens GN=NUFIP2 PE=1 SV=1	29	2984.85	3757.22	4234.05	3366.98	2686.46	3583.47	3318.32	3476.61	2760.81	3438.04
sp|Q15652|JHD2C_HUMAN	JMJD1C	Probable JmjC domain-containing histone demethylation protein 2C OS=Homo sapiens GN=JMJD1C PE=1 SV=2	17	1340.05	1600.71	1701.87	1509.15	1356.13	1586.57	1576.12	1510.55	1494.01	1560.26
sp|Q9Y4C1|KDM3A_HUMAN	KDM3A	Lysine-specific demethylase 3A OS=Homo sapiens GN=KDM3A PE=1 SV=4	12	2108.14	2120.77	2551.4	2251.73	1986.6	2310.16	2282.02	2139.6	1999.54	2265.17
sp|Q7LBC6|KDM3B_HUMAN	KDM3B	Lysine-specific demethylase 3B OS=Homo sapiens GN=KDM3B PE=1 SV=2	31	3852.04	4458.1	5237.17	4463.78	3835.56	4564.54	4385.87	4204.66	4251.61	4240.5
sp|P50570-4|DYN2_HUMAN	DNM2	Isoform 4 of Dynamin-2 OS=Homo sapiens GN=DNM2	108	11857.5	14054.1	16101.3	13504.6	11442.3	14047.5	13378.5	13169.2	12279	13247.9
sp|P20591|MX1_HUMAN	MX1	Interferon-induced GTP-binding protein Mx1 OS=Homo sapiens GN=MX1 PE=1 SV=4	13	1839.15	1371.73	1928.57	1818.86	1266.53	1486.19	1573.5	1354.49	1396.41	1599.46
sp|Q05193|DYN1_HUMAN	DNM1	Dynamin-1 OS=Homo sapiens GN=DNM1 PE=1 SV=2	3	198.45	243.649	259.241	242.836	197.463	242.058	230.203	224.672	223.935	211.796
sp|Q69YQ0|CYTSA_HUMAN	SPECC1L	Cytospin-A OS=Homo sapiens GN=SPECC1L PE=1 SV=2	41	3895.97	4621.1	5471.84	4563.64	3773.38	4530.39	4406.81	4389.9	3913.84	4377.61
sp|P35241|RADI_HUMAN	RDX	Radixin OS=Homo sapiens GN=RDX PE=1 SV=1	48	5950.1	7017.86	8173.6	6726.28	5747.98	6726.73	6810.06	6749.83	6042.28	6281.61
sp|P26038|MOES_HUMAN	MSN	Moesin OS=Homo sapiens GN=MSN PE=1 SV=3	121	13672.3	16394.5	18917.8	16069.3	13757.8	16197.5	15979.3	15585.2	14701.5	14575.6
sp|P15311|EZRI_HUMAN	EZR	Ezrin OS=Homo sapiens GN=EZR PE=1 SV=4	198	25307.7	29250.2	34024.7	28242.8	23818.8	28838.9	27976.5	28100.7	25038.2	27068
sp|Q5TZA2|CROCC_HUMAN	CROCC	Rootletin OS=Homo sapiens GN=CROCC PE=1 SV=1	9	983.999	1191.76	1332.89	1119.47	972.581	1151.41	1107.57	1127.19	1119.12	1115.35
sp|P15144|AMPN_HUMAN	ANPEP	Aminopeptidase N OS=Homo sapiens GN=ANPEP PE=1 SV=4	47	4565.36	5004.71	6082.38	4951.55	4431.01	5160.23	5250.94	4501.21	4703.65	4763.77
sp|Q9HA77|SYCM_HUMAN	CARS2	Probable cysteine--tRNA ligase, mitochondrial OS=Homo sapiens GN=CARS2 PE=1 SV=1	23	2431.54	2771.58	3301.46	2839.66	2425.84	2803.41	2702.45	2611.36	2624.91	2688.76
sp|Q9HC35|EMAL4_HUMAN	EML4	Echinoderm microtubule-associated protein-like 4 OS=Homo sapiens GN=EML4 PE=1 SV=3	83	11737	12398.1	15923	12427.1	11277	12899.6	12561.2	12051.7	11367.1	12200.6
sp|Q9H1K1|ISCU_HUMAN	ISCU	Iron-sulfur cluster assembly enzyme ISCU, mitochondrial OS=Homo sapiens GN=ISCU PE=1 SV=2	11	1542.62	1815.42	2102.74	1725.05	1562.04	1782.94	1777.02	1755.05	1496.32	1657.1
sp|Q32P44|EMAL3_HUMAN	EML3	Echinoderm microtubule-associated protein-like 3 OS=Homo sapiens GN=EML3 PE=1 SV=1	24	2082.07	2184.09	2687.44	2259.67	2113.88	2248.54	2293.13	2155.29	2136.91	2240.12
sp|Q15102|PA1B3_HUMAN	PAFAH1B3	Platelet-activating factor acetylhydrolase IB subunit gamma OS=Homo sapiens GN=PAFAH1B3 PE=1 SV=1	39	4754.06	4964.09	6595	4752.21	4443.37	4468.29	4970.94	4926.22	4397.91	4690.47
sp|Q13428-4|TCOF_HUMAN	TCOF1	Isoform 4 of Treacle protein OS=Homo sapiens GN=TCOF1	114	16592.7	20148	21543.9	19214.5	15042.6	19270.7	18429.1	18907.2	16250.2	18414.4
sp|P20248|CCNA2_HUMAN	CCNA2	Cyclin-A2 OS=Homo sapiens GN=CCNA2 PE=1 SV=2	12	1414.31	1665.85	1922.53	1680.12	1406.12	1588.57	1609.83	1749.74	1617.03	1591.62
sp|O43747-2|AP1G1_HUMAN	AP1G1	Isoform 2 of AP-1 complex subunit gamma-1 OS=Homo sapiens GN=AP1G1	50	6521.86	6620.71	8373.86	6769.25	6216.43	7157.25	6701.78	6707.88	6428.16	6860.63
sp|O75843|AP1G2_HUMAN	AP1G2	AP-1 complex subunit gamma-like 2 OS=Homo sapiens GN=AP1G2 PE=1 SV=1	17	1804.67	2023.13	2542.26	2104.32	1918	2108.1	2039.58	1991.91	2025.32	1962.25
sp|P54920|SNAA_HUMAN	NAPA	Alpha-soluble NSF attachment protein OS=Homo sapiens GN=NAPA PE=1 SV=3	40	4103.82	4274.49	5811.93	4292.13	4021.16	4290.34	4478.33	4119.55	4075.12	4225.69
sp|O75197|LRP5_HUMAN	LRP5	Low-density lipoprotein receptor-related protein 5 OS=Homo sapiens GN=LRP5 PE=1 SV=2	3	86.5166	110.793	130.893	100.841	97.148	126.503	105.522	95.215	101.653	99.1205
sp|O75581|LRP6_HUMAN	LRP6	Low-density lipoprotein receptor-related protein 6 OS=Homo sapiens GN=LRP6 PE=1 SV=2	3	76.5743	73.6064	90.2949	75.3129	70.2475	82.7679	82.4987	74.1179	70.2796	73.0669
sp|Q8NFW8|NEUA_HUMAN	CMAS	N-acylneuraminate cytidylyltransferase OS=Homo sapiens GN=CMAS PE=1 SV=2	29	3842.57	3961.17	5035.82	4005.34	3523.19	4163.05	4002.33	3874.69	3425.16	3883
sp|O95873|CF047_HUMAN	C6orf47	Uncharacterized protein C6orf47 OS=Homo sapiens GN=C6orf47 PE=2 SV=2	10	1116.04	1177.89	1331.78	1155.94	1072.26	1183.05	1199.46	1140.46	1160.92	1124.84
sp|Q86UK7|ZN598_HUMAN	ZNF598	Zinc finger protein 598 OS=Homo sapiens GN=ZNF598 PE=1 SV=1	19	1307.59	1452.95	1653.67	1398.66	1189.16	1562.55	1462.71	1341.95	1289.35	1446.76
sp|P11766|ADHX_HUMAN	ADH5	Alcohol dehydrogenase class-3 OS=Homo sapiens GN=ADH5 PE=1 SV=4	51	7900.75	8936.64	10965.6	8882.99	8037.64	9040.51	8615.41	8631.6	8285.66	8519.53
sp|P46019|KPB2_HUMAN	PHKA2	Phosphorylase b kinase regulatory subunit alpha, liver isoform OS=Homo sapiens GN=PHKA2 PE=1 SV=1	9	683.273	715.274	866.347	693.968	646.655	721.057	736.352	692.027	678.84	701.464
sp|P46020|KPB1_HUMAN	PHKA1	Phosphorylase b kinase regulatory subunit alpha, skeletal muscle isoform OS=Homo sapiens GN=PHKA1 PE=1 SV=2	13	1095.55	1249.73	1446.51	1256.97	1174.92	1244.21	1246.02	1178.74	1270.2	1154.57
sp|P34897|GLYM_HUMAN	SHMT2	Serine hydroxymethyltransferase, mitochondrial OS=Homo sapiens GN=SHMT2 PE=1 SV=3	146	16377.4	18009.4	21310.5	17719.2	14647.9	18355.8	17732.8	17415	15936.9	17652.5
sp|P34896|GLYC_HUMAN	SHMT1	Serine hydroxymethyltransferase, cytosolic OS=Homo sapiens GN=SHMT1 PE=1 SV=1	28	2575.64	2723.66	3339.94	2766.36	2279.6	2901.83	2723.4	2596.08	2423.48	2748.33
sp|Q8NEG4|FA83F_HUMAN	FAM83F	Protein FAM83F OS=Homo sapiens GN=FAM83F PE=1 SV=1	3	385.725	410.313	502.783	407.506	395.534	452.726	456.868	402.093	378.515	412.496
sp|Q12788|TBL3_HUMAN	TBL3	Transducin beta-like protein 3 OS=Homo sapiens GN=TBL3 PE=1 SV=2	52	4987.43	5040.18	6737.91	5134.73	4724.41	5634.56	5187.35	4925.2	4833.12	5297.04
sp|Q92879-4|CELF1_HUMAN	CELF1	Isoform 4 of CUGBP Elav-like family member 1 OS=Homo sapiens GN=CELF1	22	2959.81	3194.34	4015.29	3092.16	2632.56	3290.59	3206.5	3127.36	2767.53	3150.63
tr|E9PSH0|E9PSH0_HUMAN	CELF1	CUGBP Elav-like family member 1 (Fragment) OS=Homo sapiens GN=CELF1 PE=2 SV=1	3	429.415	492.104	539.656	508.128	382.366	450.974	479.924	423.252	443.2	430.307
sp|Q8NB16|MLKL_HUMAN	MLKL	Mixed lineage kinase domain-like protein OS=Homo sapiens GN=MLKL PE=1 SV=1	15	1624.83	1744.56	2120.93	1745.35	1518.05	1820.51	1777.08	1680.11	1518.77	1704.68
sp|Q6ZNB6|NFXL1_HUMAN	NFXL1	NF-X1-type zinc finger protein NFXL1 OS=Homo sapiens GN=NFXL1 PE=1 SV=2	16	1222.39	1161.61	1484.59	1231.47	1365.74	1200.53	1320.17	1214.8	1383.05	1343.09
sp|Q92922|SMRC1_HUMAN	SMARCC1	SWI/SNF complex subunit SMARCC1 OS=Homo sapiens GN=SMARCC1 PE=1 SV=3	57	7567.7	9196.61	10070.8	8816.03	7245.65	8917.73	8650.04	8394.07	7689.83	8711.7
sp|Q8TAQ2|SMRC2_HUMAN	SMARCC2	SWI/SNF complex subunit SMARCC2 OS=Homo sapiens GN=SMARCC2 PE=1 SV=1	70	7010.26	8594.69	9744.92	8302.5	6942.87	8287.26	8074.94	8061.52	7439.15	8120.62
sp|Q96CW5|GCP3_HUMAN	TUBGCP3	Gamma-tubulin complex component 3 OS=Homo sapiens GN=TUBGCP3 PE=1 SV=2	32	2747.54	3026.36	3624.73	3103.49	2825.43	3183.58	3002.58	2968.18	3040.08	3029.21
sp|P12081|SYHC_HUMAN	HARS	Histidine--tRNA ligase, cytoplasmic OS=Homo sapiens GN=HARS PE=1 SV=2	72	10168	11560.5	13745.2	11325.3	9981.82	11364.8	11292.7	10958.8	10838.7	10524.9
sp|P49590|SYHM_HUMAN	HARS2	Probable histidine--tRNA ligase, mitochondrial OS=Homo sapiens GN=HARS2 PE=1 SV=1	17	1749.15	2035.59	2456.58	1947.21	1653.72	2018.63	1944.87	1876.26	1848.21	1889.33
sp|Q9H0D6|XRN2_HUMAN	XRN2	5'-3' exoribonuclease 2 OS=Homo sapiens GN=XRN2 PE=1 SV=1	60	6378.94	7349.88	8493.41	7440.41	6472.05	7439.61	7183.83	6976.89	6834.7	7224.24
sp|P78549|NTHL1_HUMAN	NTHL1	Endonuclease III-like protein 1 OS=Homo sapiens GN=NTHL1 PE=1 SV=2	1	26.862	30.7156	36.469	25.4152	28.4888	28.5926	31.2887	27.0379	24.4365	33.2945
sp|Q9NRV9|HEBP1_HUMAN	HEBP1	Heme-binding protein 1 OS=Homo sapiens GN=HEBP1 PE=1 SV=1	16	2142.41	2646.31	3038.92	2590.09	2153.01	2656.2	2537.47	2473.18	2343.92	2414.55
sp|Q13049|TRI32_HUMAN	TRIM32	E3 ubiquitin-protein ligase TRIM32 OS=Homo sapiens GN=TRIM32 PE=1 SV=2	12	1507.55	1543.36	1941.09	1606.47	1450.14	1608.3	1701.69	1579.56	1470.5	1576.46
sp|Q5PRF9|SMAG2_HUMAN	SAMD4B	Protein Smaug homolog 2 OS=Homo sapiens GN=SAMD4B PE=1 SV=1	9	702.519	863.126	947.88	772.795	671.12	798.833	818.084	823.936	760.699	774.825
sp|Q92797|SYMPK_HUMAN	SYMPK	Symplekin OS=Homo sapiens GN=SYMPK PE=1 SV=2	53	6694.92	7207.07	8788.01	7238.32	6501.68	7513.66	7190.77	6882.17	6891.98	7177.69
sp|Q5M775|CYTSB_HUMAN	SPECC1	Cytospin-B OS=Homo sapiens GN=SPECC1 PE=1 SV=1	20	1710.25	1907.74	2102.83	1835.58	1409.17	1902.13	1851.93	1741.52	1655.85	1772.21
sp|P11387|TOP1_HUMAN	TOP1	DNA topoisomerase 1 OS=Homo sapiens GN=TOP1 PE=1 SV=2	139	19128.5	21874.2	24864	21431.7	18512.2	21802.3	21228.4	20937.1	19232.2	20659.5
sp|Q9H2G2|SLK_HUMAN	SLK	STE20-like serine/threonine-protein kinase OS=Homo sapiens GN=SLK PE=1 SV=1	83	9442.05	11142.9	13037.5	11051.5	9276.19	11069.3	10821.1	10402.2	9941.9	10510.5
sp|O94804|STK10_HUMAN	STK10	Serine/threonine-protein kinase 10 OS=Homo sapiens GN=STK10 PE=1 SV=1	39	4331.26	4946.06	6002.96	4951.98	4283.52	4993.63	4918.29	4772.99	4528.49	4796.72
sp|Q969P6|TOP1M_HUMAN	TOP1MT	DNA topoisomerase I, mitochondrial OS=Homo sapiens GN=TOP1MT PE=2 SV=1	1	79.8858	79.7566	94.7844	99.8888	69.6752	85.3076	79.6768	88.3416	68.5242	86.8715
sp|O75643|U520_HUMAN	SNRNP200	U5 small nuclear ribonucleoprotein 200 kDa helicase OS=Homo sapiens GN=SNRNP200 PE=1 SV=2	225	28554.2	32426.9	39665.7	32938.4	29842.6	33846.6	32538.3	30662.5	33143.2	31680.6
sp|Q9ULM3|YETS2_HUMAN	YEATS2	YEATS domain-containing protein 2 OS=Homo sapiens GN=YEATS2 PE=1 SV=2	7	490.217	517.624	629.6	538.281	468.487	551.336	543.121	508.367	521.087	504.947
sp|Q8IWT3|CUL9_HUMAN	CUL9	Cullin-9 OS=Homo sapiens GN=CUL9 PE=1 SV=2	7	456.073	507.62	645.319	533.831	461.908	553.349	529.263	482.654	530.699	511.033
sp|Q14999-2|CUL7_HUMAN	CUL7	Isoform 2 of Cullin-7 OS=Homo sapiens GN=CUL7	15	1023.48	1082.83	1353.64	1166	1042.92	1229.54	1192.07	1114.76	1087.94	1144.21
sp|Q9BRX8|F213A_HUMAN	FAM213A	Redox-regulatory protein FAM213A OS=Homo sapiens GN=FAM213A PE=1 SV=3	19	2206.04	2463.28	2958.34	2389.13	1980.54	2461.06	2430.11	2307.35	2062.04	2372.68
sp|Q12872-2|SFSWA_HUMAN	SFSWAP	Isoform 2 of Splicing factor, suppressor of white-apricot homolog OS=Homo sapiens GN=SFSWAP	13	1444	1841.65	2030.63	1718.21	1459.86	1787.03	1768.98	1792.41	1562.25	1677.16
sp|Q15024|EXOS7_HUMAN	EXOSC7	Exosome complex component RRP42 OS=Homo sapiens GN=EXOSC7 PE=1 SV=3	14	1518.88	1474.42	1858.95	1474.59	1382.7	1551.99	1526.36	1539.05	1383.11	1530.48
sp|O95382|M3K6_HUMAN	MAP3K6	Mitogen-activated protein kinase kinase kinase 6 OS=Homo sapiens GN=MAP3K6 PE=1 SV=3	9	668.695	599.535	747.727	643.049	528.242	665.224	706.121	788.04	605.614	659.977
sp|Q99683|M3K5_HUMAN	MAP3K5	Mitogen-activated protein kinase kinase kinase 5 OS=Homo sapiens GN=MAP3K5 PE=1 SV=1	8	914.863	956.349	1164.58	1022.17	941.302	990.705	1047.32	960.297	1052.12	960.126
sp|P22570-3|ADRO_HUMAN	FDXR	Isoform 3 of NADPH:adrenodoxin oxidoreductase, mitochondrial OS=Homo sapiens GN=FDXR	47	5377.76	6359.81	7388.92	6247.6	5285.78	6397.69	6039.25	6091.26	5460.59	6096.3
sp|P49788|TIG1_HUMAN	RARRES1	Retinoic acid receptor responder protein 1 OS=Homo sapiens GN=RARRES1 PE=1 SV=2	15	1576.39	1851.69	2251.18	1720.99	1548.69	1851.04	1736.12	1747.71	1722.64	1687.17
sp|P41227|NAA10_HUMAN	NAA10	N-alpha-acetyltransferase 10 OS=Homo sapiens GN=NAA10 PE=1 SV=1	26	3274.02	4002.5	5045	3716.24	3319.74	4110.22	4019.85	3847.65	3465.74	3733.08
sp|Q86UW7|CAPS2_HUMAN	CADPS2	Calcium-dependent secretion activator 2 OS=Homo sapiens GN=CADPS2 PE=1 SV=2	10	640.221	738.539	920.159	745.811	665.977	771.143	760.823	733.995	770.051	721.573
sp|Q9Y5V0|ZN706_HUMAN	ZNF706	Zinc finger protein 706 OS=Homo sapiens GN=ZNF706 PE=1 SV=1	11	1190.3	1480.45	1489.22	1400.52	1142.62	1415.12	1288.57	1468.3	1270.04	1356.81
sp|O00401|WASL_HUMAN	WASL	Neural Wiskott-Aldrich syndrome protein OS=Homo sapiens GN=WASL PE=1 SV=2	18	1950.1	2151.69	2442.63	2117.72	1758.93	2074.03	2138.88	2076.7	1868.65	2082.13
sp|Q9C0C9|UBE2O_HUMAN	UBE2O	Ubiquitin-conjugating enzyme E2 O OS=Homo sapiens GN=UBE2O PE=1 SV=3	48	6018.94	6521.94	8197.76	6552.15	5787.81	6792.78	6677.46	6297.96	6011.38	6625.96
sp|Q13813-2|SPTN1_HUMAN	SPTAN1	Isoform 2 of Spectrin alpha chain, non-erythrocytic 1 OS=Homo sapiens GN=SPTAN1	402	44760.5	49337.7	63223.9	49649.3	42492.9	50152.9	51034.4	45780.5	44190.4	46857
sp|P78346-2|RPP30_HUMAN	RPP30	Isoform 2 of Ribonuclease P protein subunit p30 OS=Homo sapiens GN=RPP30	16	2248.9	2206.01	2855.44	2291.68	2007.03	2397.66	2371.71	2299.94	2176.51	2249.6
sp|P07814|SYEP_HUMAN	EPRS	Bifunctional glutamate/proline--tRNA ligase OS=Homo sapiens GN=EPRS PE=1 SV=5	282	32978.8	37795	45664.2	38369.3	34367.4	38652.8	37363.5	36170.2	38039.2	36120.1
sp|P47897|SYQ_HUMAN	QARS	Glutamine--tRNA ligase OS=Homo sapiens GN=QARS PE=1 SV=1	124	13450.3	15284.1	18430.9	14946.1	13786.9	15941.1	15069.3	14459.9	15125.3	14842
sp|Q9Y5B9|SP16H_HUMAN	SUPT16H	FACT complex subunit SPT16 OS=Homo sapiens GN=SUPT16H PE=1 SV=1	113	12389.7	14047.8	17310.5	14501.3	12848.8	14256	13764.2	13641.1	13776.5	13516.2
sp|P34059|GALNS_HUMAN	GALNS	N-acetylgalactosamine-6-sulfatase OS=Homo sapiens GN=GALNS PE=1 SV=1	10	1210.18	1432.42	1685.84	1398.01	1230.43	1341.93	1362.26	1412.41	1337.4	1278.37
sp|P15289|ARSA_HUMAN	ARSA	Arylsulfatase A OS=Homo sapiens GN=ARSA PE=1 SV=3	2	163.891	208.218	220.88	175.902	166.011	187.754	189.063	179.834	170.439	176.632
sp|P17181|INAR1_HUMAN	IFNAR1	Interferon alpha/beta receptor 1 OS=Homo sapiens GN=IFNAR1 PE=1 SV=3	3	243.661	251.383	297.711	252.044	245.157	260.105	267.348	233.809	233.9	250.683
sp|Q99959-2|PKP2_HUMAN	PKP2	Isoform 1 of Plakophilin-2 OS=Homo sapiens GN=PKP2	37	3987.78	4327.55	5166.21	4329.41	3976.08	4449.24	4255.12	4186.69	4236.15	4151.5
sp|Q9NX02|NALP2_HUMAN	NLRP2	NACHT, LRR and PYD domains-containing protein 2 OS=Homo sapiens GN=NLRP2 PE=1 SV=1	80	9335.71	9784.09	12086.4	9861.28	8994.46	10146.3	9950.54	9517.35	9438.28	9734.15
sp|Q3ZAQ7|VMA21_HUMAN	VMA21	Vacuolar ATPase assembly integral membrane protein VMA21 OS=Homo sapiens GN=VMA21 PE=1 SV=1	12	832.303	750.334	1069.98	780.062	703.641	741.236	811.401	768.618	701.365	727.081
sp|O14745|NHRF1_HUMAN	SLC9A3R1	Na(+)/H(+) exchange regulatory cofactor NHE-RF1 OS=Homo sapiens GN=SLC9A3R1 PE=1 SV=4	76	11314.7	12031.3	11696.6	11857.4	11336.8	10859.8	12123.7	11671.5	10148.9	11005.1
sp|Q6PGP7|TTC37_HUMAN	TTC37	Tetratricopeptide repeat protein 37 OS=Homo sapiens GN=TTC37 PE=1 SV=1	45	5180.88	5572.73	6948.04	5831.16	5403.53	5913.45	5778.47	5614.36	5873.99	5638.42
sp|Q8WVV9|HNRLL_HUMAN	HNRNPLL	Heterogeneous nuclear ribonucleoprotein L-like OS=Homo sapiens GN=HNRNPLL PE=1 SV=1	27	3962.3	4420.05	5411.39	4362.99	3808.23	4460.93	4364.25	4227.83	3848.81	4094.14
sp|P14866|HNRPL_HUMAN	HNRNPL	Heterogeneous nuclear ribonucleoprotein L OS=Homo sapiens GN=HNRNPL PE=1 SV=2	188	18201.6	20738.2	24690.8	19769.4	16951.4	21384.6	20494.1	19658.4	18312	19833.6
sp|Q13011|ECH1_HUMAN	ECH1	Delta(3,5)-Delta(2,4)-dienoyl-CoA isomerase, mitochondrial OS=Homo sapiens GN=ECH1 PE=1 SV=2	77	9707.04	9770.9	12646	10152.3	8600.33	10406.6	10236	10113.8	8683.67	10074.1
sp|O95602|RPA1_HUMAN	POLR1A	DNA-directed RNA polymerase I subunit RPA1 OS=Homo sapiens GN=POLR1A PE=1 SV=2	48	4950.26	5320.55	6653.92	5357.97	4826.96	5781.91	5560.47	5126.66	5117.43	5444.23
sp|O14802|RPC1_HUMAN	POLR3A	DNA-directed RNA polymerase III subunit RPC1 OS=Homo sapiens GN=POLR3A PE=1 SV=2	19	1750.37	1926.46	2359.82	1950.55	1845.08	1980.59	2005.98	1817.61	1930.94	1909.6
sp|Q13217|DNJC3_HUMAN	DNAJC3	DnaJ homolog subfamily C member 3 OS=Homo sapiens GN=DNAJC3 PE=1 SV=1	39	5194.46	5849.66	7378.26	5630.81	5009.18	5974.06	6065.42	5609.19	5141.73	5489.59
sp|O95490-6|LPHN2_HUMAN	LPHN2	Isoform 6 of Latrophilin-2 OS=Homo sapiens GN=LPHN2	24	3120.44	2834.39	3836.83	2952.9	2679.93	3276.63	3251.62	2767.48	2392.54	3037.29
sp|O94910|LPHN1_HUMAN	LPHN1	Latrophilin-1 OS=Homo sapiens GN=LPHN1 PE=1 SV=1	1	82.8845	91.8668	118.656	97.3586	90.2838	93.4463	105.865	88.5224	89.7582	92.3529
sp|Q9H3S7|PTN23_HUMAN	PTPN23	Tyrosine-protein phosphatase non-receptor type 23 OS=Homo sapiens GN=PTPN23 PE=1 SV=1	44	3980.6	4961.19	5407.02	4724.86	4314.67	4865.91	4637.51	4786.95	4688.26	4589.79
sp|O00139-4|KIF2A_HUMAN	KIF2A	Isoform 4 of Kinesin-like protein KIF2A OS=Homo sapiens GN=KIF2A	39	5154.29	5486.09	6505.61	5636.54	4835.59	5527.78	5528.79	5348.1	5169.85	5382.28
sp|Q99661|KIF2C_HUMAN	KIF2C	Kinesin-like protein KIF2C OS=Homo sapiens GN=KIF2C PE=1 SV=2	33	3838.69	4046.04	5088.94	4169.82	3643.33	4299.68	4032.29	3996.1	3518.52	4066.65
sp|P50583|AP4A_HUMAN	NUDT2	Bis(5'-nucleosyl)-tetraphosphatase [asymmetrical] OS=Homo sapiens GN=NUDT2 PE=1 SV=3	6	711.742	645.956	849.878	676.485	596.715	698.368	697.3	668.065	578.628	689.749
sp|O95613|PCNT_HUMAN	PCNT	Pericentrin OS=Homo sapiens GN=PCNT PE=1 SV=4	57	4678.92	5175.95	6210.56	5537.14	4956.83	5330.29	5437.11	5196	5382.89	5213.37
sp|O95202|LETM1_HUMAN	LETM1	LETM1 and EF-hand domain-containing protein 1, mitochondrial OS=Homo sapiens GN=LETM1 PE=1 SV=1	39	4730.36	5676.95	6633.13	5557.82	4679.5	5566.36	5329.64	5113.74	4900.69	5188.11
sp|P62851|RS25_HUMAN	RPS25	40S ribosomal protein S25 OS=Homo sapiens GN=RPS25 PE=1 SV=1	69	9913.81	11227.4	12409.8	10344.5	8172.48	11222.1	10773.4	10400.4	8844.65	10379.9
sp|O96013|PAK4_HUMAN	PAK4	Serine/threonine-protein kinase PAK 4 OS=Homo sapiens GN=PAK4 PE=1 SV=1	17	1839.44	1976.4	2294.36	2029.45	1634.97	2045.67	1953.55	1908.79	1824.21	1854.43
sp|Q8WX93|PALLD_HUMAN	PALLD	Palladin OS=Homo sapiens GN=PALLD PE=1 SV=3	22	2212.66	2749.29	3336.05	2791.7	2241.15	2773.51	2639.44	2659.08	2452.13	2404.67
sp|O43524|FOXO3_HUMAN	FOXO3	Forkhead box protein O3 OS=Homo sapiens GN=FOXO3 PE=1 SV=1	7	492.761	602.155	678.547	555.202	457.498	562.251	533.486	531.136	466.212	550.628
sp|Q9H2Y7|ZN106_HUMAN	ZNF106	Zinc finger protein 106 OS=Homo sapiens GN=ZNF106 PE=1 SV=1	15	1299.59	1310.11	1616.69	1383.75	1249.97	1401.2	1440.62	1329.86	1280.64	1337.63
sp|Q9UNQ2|DIM1_HUMAN	DIMT1	Probable dimethyladenosine transferase OS=Homo sapiens GN=DIMT1 PE=1 SV=1	21	2234.61	2361.2	2800.2	2348.03	2081.2	2429.16	2382.47	2337.38	2191.94	2366.1
sp|P42765|THIM_HUMAN	ACAA2	3-ketoacyl-CoA thiolase, mitochondrial OS=Homo sapiens GN=ACAA2 PE=1 SV=2	42	4435.38	5081.36	6026.99	4998.9	4101.66	5179.97	4968.1	4776.76	4512.4	4806.13
sp|P78527|PRKDC_HUMAN	PRKDC	DNA-dependent protein kinase catalytic subunit OS=Homo sapiens GN=PRKDC PE=1 SV=3	532	61878.1	65985.3	80990.3	67852.9	61754.2	70130.4	67276.9	65797.2	67343.8	66783.5
sp|O95831|AIFM1_HUMAN	AIFM1	Apoptosis-inducing factor 1, mitochondrial OS=Homo sapiens GN=AIFM1 PE=1 SV=1	81	9826.23	11448	13689.2	11145.9	9518.22	11348.3	11257.2	10781.1	10278.3	10718.8
sp|Q04637-9|IF4G1_HUMAN	EIF4G1	Isoform 9 of Eukaryotic translation initiation factor 4 gamma 1 OS=Homo sapiens GN=EIF4G1	226	23707	26845.6	30422.6	27102.4	24945.8	26114.5	25968.6	26690.5	26451	26018.8
sp|Q04637-8|IF4G1_HUMAN	EIF4G1	Isoform 8 of Eukaryotic translation initiation factor 4 gamma 1 OS=Homo sapiens GN=EIF4G1	4	504.414	586.623	629.474	538.473	515.885	558.961	552.927	574.127	557.679	549.355
sp|P48506|GSH1_HUMAN	GCLC	Glutamate--cysteine ligase catalytic subunit OS=Homo sapiens GN=GCLC PE=1 SV=2	28	3080.99	3068.6	3942.88	3305.59	2743.82	3148.81	3235.35	2966.85	2979.8	3064.85
sp|O43432-3|IF4G3_HUMAN	EIF4G3	Isoform 3 of Eukaryotic translation initiation factor 4 gamma 3 OS=Homo sapiens GN=EIF4G3	3	758.079	966.359	1157.51	994.679	870.404	922.061	881.357	874.04	882.359	925.918
sp|Q13362-4|2A5G_HUMAN	PPP2R5C	Isoform 4 of Serine/threonine-protein phosphatase 2A 56 kDa regulatory subunit gamma isoform OS=Homo sapiens GN=PPP2R5C	7	551.321	577.959	663.912	580.782	498.315	579.376	595.053	569.669	562.228	560.9
sp|Q14738|2A5D_HUMAN	PPP2R5D	Serine/threonine-protein phosphatase 2A 56 kDa regulatory subunit delta isoform OS=Homo sapiens GN=PPP2R5D PE=1 SV=1	34	3774.03	4698.49	5433.96	4476.6	3848.14	4579.94	4475.26	4650.71	4191.02	4245.3
sp|Q15173|2A5B_HUMAN	PPP2R5B	Serine/threonine-protein phosphatase 2A 56 kDa regulatory subunit beta isoform OS=Homo sapiens GN=PPP2R5B PE=1 SV=1	6	729.768	801.335	918.087	810.672	667.754	776.415	769.943	745.698	744.398	777.61
sp|Q15172|2A5A_HUMAN	PPP2R5A	Serine/threonine-protein phosphatase 2A 56 kDa regulatory subunit alpha isoform OS=Homo sapiens GN=PPP2R5A PE=1 SV=1	19	2181.16	2463.39	2780.42	2315.42	2032.73	2380.56	2411.5	2292.3	2234.98	2272.82
sp|Q16537|2A5E_HUMAN	PPP2R5E	Serine/threonine-protein phosphatase 2A 56 kDa regulatory subunit epsilon isoform OS=Homo sapiens GN=PPP2R5E PE=1 SV=1	18	2589.06	3008.44	3495.28	2832.74	2607.72	3005.74	2999	2862.2	2933.05	2887.83
tr|H0YJ12|H0YJ12_HUMAN	PPP2R5C	Serine/threonine-protein phosphatase 2A 56 kDa regulatory subunit gamma isoform (Fragment) OS=Homo sapiens GN=PPP2R5C PE=4 SV=1	2	148.603	116.548	158.943	122.178	97.215	120.383	113.403	132.257	74.8334	132.922
sp|Q9UIA9|XPO7_HUMAN	XPO7	Exportin-7 OS=Homo sapiens GN=XPO7 PE=1 SV=3	59	6550.92	7066.85	9025.28	7134.52	6676.95	7557.74	7249.17	7081.65	6957.68	7193.5
sp|P61201-2|CSN2_HUMAN	COPS2	Isoform 2 of COP9 signalosome complex subunit 2 OS=Homo sapiens GN=COPS2	33	4324.43	4930.67	5796.51	4723.19	4177.62	4897.49	4816.97	4722.03	4751.97	4519.68
sp|P55084|ECHB_HUMAN	HADHB	Trifunctional enzyme subunit beta, mitochondrial OS=Homo sapiens GN=HADHB PE=1 SV=3	119	16543.6	19227	22260.8	18245.7	14802.6	19137.9	18608.6	17948.3	15614.5	17657.8
sp|Q9BUE6|ISCA1_HUMAN	ISCA1	Iron-sulfur cluster assembly 1 homolog, mitochondrial OS=Homo sapiens GN=ISCA1 PE=2 SV=1	4	335.944	357.631	427.122	346.605	288.218	384.842	372.089	351.263	315.1	347.54
sp|O00231-2|PSD11_HUMAN	PSMD11	Isoform 2 of 26S proteasome non-ATPase regulatory subunit 11 OS=Homo sapiens GN=PSMD11	86	10742.7	11971.7	14484.5	11216.2	9517.35	11865.1	11299.2	10997.4	10374.8	10941.2
sp|Q9BS40|LXN_HUMAN	LXN	Latexin OS=Homo sapiens GN=LXN PE=1 SV=2	19	1513.97	1777.73	2058.08	1779.3	1577.23	1790.06	1773.6	1760	1629.89	1699.6
sp|Q9BUF5|TBB6_HUMAN	TUBB6	Tubulin beta-6 chain OS=Homo sapiens GN=TUBB6 PE=1 SV=1	99	5785.5	6549.9	8141.73	6338.23	5561.74	6706.94	6289.83	6282.65	6021.12	6257.58
sp|Q13509|TBB3_HUMAN	TUBB3	Tubulin beta-3 chain OS=Homo sapiens GN=TUBB3 PE=1 SV=2	560	63482.6	65236.2	87972.6	65890.8	56366	72093.3	67961.3	66351	61795.1	67448.9
sp|Q13885|TBB2A_HUMAN	TUBB2A	Tubulin beta-2A chain OS=Homo sapiens GN=TUBB2A PE=1 SV=1	199	28376.9	25231.6	33344.3	26943	23848.5	28544.1	27377.4	28048.9	23148.3	28160.8
sp|P07437|TBB5_HUMAN	TUBB	Tubulin beta chain OS=Homo sapiens GN=TUBB PE=1 SV=2	78	5744.19	6996.69	7837.25	6530.24	5734.31	6877.36	6750.78	6721.73	6683.88	6533.61
sp|P68371|TBB4B_HUMAN	TUBB4B	Tubulin beta-4B chain OS=Homo sapiens GN=TUBB4B PE=1 SV=1	71	5000.74	5646.6	6817.28	5295.44	5282.04	6269.4	5762.02	5518.24	5651.94	5572.25
tr|M0R042|M0R042_HUMAN	TUBB4A	Tubulin beta-4A chain (Fragment) OS=Homo sapiens GN=TUBB4A PE=2 SV=1	1	73.7051	107.78	113.34	109.386	133.228	104.469	116.374	149.419	134.844	99.8612
sp|Q8TAA9|VANG1_HUMAN	VANGL1	Vang-like protein 1 OS=Homo sapiens GN=VANGL1 PE=1 SV=1	16	1108.39	1306.37	1434.95	1184.34	1049.75	1280.71	1258.16	1161.99	1081.92	1178.72
sp|P54886|P5CS_HUMAN	ALDH18A1	Delta-1-pyrroline-5-carboxylate synthase OS=Homo sapiens GN=ALDH18A1 PE=1 SV=2	58	6783.11	7901.22	9330.94	7711.19	6707.12	7993.55	7537.38	7277.27	7303.67	7153.13
sp|Q9UJX2|CDC23_HUMAN	CDC23	Cell division cycle protein 23 homolog OS=Homo sapiens GN=CDC23 PE=1 SV=3	18	2235.2	2306.32	2696.23	2346.38	2125.59	2364.73	2404.92	2328.88	2161.12	2368.89
sp|O95248-4|MTMR5_HUMAN	SBF1	Isoform 4 of Myotubularin-related protein 5 OS=Homo sapiens GN=SBF1	26	1835.04	1913.29	2333.81	1964.52	1833.82	2029.04	1941.86	1908	1882.34	1900.7
sp|Q86WG5|MTMRD_HUMAN	SBF2	Myotubularin-related protein 13 OS=Homo sapiens GN=SBF2 PE=1 SV=1	3	102.062	126.267	151.003	111.674	107.721	133.602	122.195	114.968	121.26	128.509
sp|Q8TDD1-2|DDX54_HUMAN	DDX54	Isoform 2 of ATP-dependent RNA helicase DDX54 OS=Homo sapiens GN=DDX54	54	5142.57	5831.24	6761.11	5646.77	4955.27	5889.24	5859.88	5580.3	5137.09	5588.57
sp|Q8TDD1|DDX54_HUMAN	DDX54	ATP-dependent RNA helicase DDX54 OS=Homo sapiens GN=DDX54 PE=1 SV=2	1	46.6827	53.618	72.8118	47.5074	40.7088	61.2403	49.3354	54.8343	35.5735	48.1473
sp|Q9Y2R4|DDX52_HUMAN	DDX52	Probable ATP-dependent RNA helicase DDX52 OS=Homo sapiens GN=DDX52 PE=1 SV=3	16	1792.69	1936.96	2292.8	1918.97	1796.48	1969.19	2040.24	1944.61	1761.6	1888.08
sp|Q86UY6|NAA40_HUMAN	NAA40	N-alpha-acetyltransferase 40 OS=Homo sapiens GN=NAA40 PE=2 SV=1	3	372.459	457.395	550.501	461.298	384.03	454.373	444.97	452.6	418.821	408.41
sp|Q9ULV0|MYO5B_HUMAN	MYO5B	Unconventional myosin-Vb OS=Homo sapiens GN=MYO5B PE=1 SV=3	34	3147.65	3531.13	4220.16	3657.87	3251.94	3679.42	3573.54	3402.41	3591.21	3509.28
sp|Q9Y4I1-3|MYO5A_HUMAN	MYO5A	Isoform 3 of Unconventional myosin-Va OS=Homo sapiens GN=MYO5A	20	1556.61	1624.61	1931.45	1659.23	1517.19	1720.82	1697.66	1583.28	1612.09	1623.46
sp|Q9NQX4|MYO5C_HUMAN	MYO5C	Unconventional myosin-Vc OS=Homo sapiens GN=MYO5C PE=1 SV=2	16	1181.28	1357.52	1558.22	1329.69	1237.32	1402.54	1381.99	1264.24	1395.03	1322.27
sp|Q16891-4|IMMT_HUMAN	IMMT	Isoform 4 of Mitochondrial inner membrane protein OS=Homo sapiens GN=IMMT	161	19102.2	21098.2	26037.2	20860.2	17728.6	20922.9	20956.1	19340.9	19186.8	19627.5
sp|Q16891-2|IMMT_HUMAN	IMMT	Isoform 2 of Mitochondrial inner membrane protein OS=Homo sapiens GN=IMMT	5	504.549	573.571	694.74	555.347	420.706	551.564	553.505	478.371	486.805	497.664
sp|P35222|CTNB1_HUMAN	CTNNB1	Catenin beta-1 OS=Homo sapiens GN=CTNNB1 PE=1 SV=1	52	6831.21	8050.52	9719.68	8078.4	7172.36	8147.17	7917.58	7654.98	7718.06	7685.52
sp|A1L0T0|ILVBL_HUMAN	ILVBL	Acetolactate synthase-like protein OS=Homo sapiens GN=ILVBL PE=1 SV=2	29	2412.88	2550.71	3185.81	2606.38	2304.02	2678.69	2585.09	2506.31	2485.02	2542.38
sp|Q8IZ69|TRM2A_HUMAN	TRMT2A	tRNA (uracil-5-)-methyltransferase homolog A OS=Homo sapiens GN=TRMT2A PE=1 SV=2	17	1455.79	1420.41	1754.86	1497.22	1325.65	1554.71	1514.12	1485.82	1380.29	1566.91
sp|Q96G03|PGM2_HUMAN	PGM2	Phosphoglucomutase-2 OS=Homo sapiens GN=PGM2 PE=1 SV=4	59	7833.19	8843.48	11072.7	8878.53	8067.66	9138.99	8897.32	8879.97	8823.46	8618
sp|Q6PCE3|PGM2L_HUMAN	PGM2L1	Glucose 1,6-bisphosphate synthase OS=Homo sapiens GN=PGM2L1 PE=1 SV=3	23	3144.74	3729	4308.34	3717.62	3439.17	3692.44	3447.14	3450.81	3659.35	3527.61
sp|Q14191|WRN_HUMAN	WRN	Werner syndrome ATP-dependent helicase OS=Homo sapiens GN=WRN PE=1 SV=2	5	260.89	267.277	341.513	283.52	254.098	309.212	280.93	254.974	275.275	270.063
sp|O15111|IKKA_HUMAN	CHUK	Inhibitor of nuclear factor kappa-B kinase subunit alpha OS=Homo sapiens GN=CHUK PE=1 SV=2	6	554.241	617.361	715.374	580.56	562.281	608.913	596.141	616.612	574.254	627.054
sp|O14920|IKKB_HUMAN	IKBKB	Inhibitor of nuclear factor kappa-B kinase subunit beta OS=Homo sapiens GN=IKBKB PE=1 SV=1	12	908.698	995.02	1172.33	1027.16	943.936	1019.08	1028.18	958.708	1022.26	1002.32
sp|Q9Y2V7|COG6_HUMAN	COG6	Conserved oligomeric Golgi complex subunit 6 OS=Homo sapiens GN=COG6 PE=1 SV=2	20	1891.99	2205.26	2499.4	2176.05	1935.47	2187.52	2116.46	2057.07	2017.82	2081.34
sp|O14879|IFIT3_HUMAN	IFIT3	Interferon-induced protein with tetratricopeptide repeats 3 OS=Homo sapiens GN=IFIT3 PE=1 SV=1	3	216.465	214.453	280.787	231.387	206.523	249.142	259.496	214.674	212.611	227.018
sp|Q6KC79|NIPBL_HUMAN	NIPBL	Nipped-B-like protein OS=Homo sapiens GN=NIPBL PE=1 SV=2	85	8986.23	9703.27	11694.6	9765.9	9150.1	10071.3	9736.98	9567.46	9342.69	9788.24
sp|Q8NE71|ABCF1_HUMAN	ABCF1	ATP-binding cassette sub-family F member 1 OS=Homo sapiens GN=ABCF1 PE=1 SV=2	84	8515.85	9986.15	11622.8	9856.41	8755.77	10143.9	9438.05	9623.11	8774.91	9525.89
tr|Q5STZ8|Q5STZ8_HUMAN	ABCF1	ATP-binding cassette sub-family F member 1 (Fragment) OS=Homo sapiens GN=ABCF1 PE=2 SV=2	1	26.2716	30.8163	33.9377	30.1546	24.2565	34.2705	23.1724	24.2621	23.2718	33.4662
sp|Q12800|TFCP2_HUMAN	TFCP2	Alpha-globin transcription factor CP2 OS=Homo sapiens GN=TFCP2 PE=1 SV=2	7	785.383	820.324	971.248	817.131	775.891	853.003	866.276	788.728	879.315	763.15
sp|Q9NZI7|UBIP1_HUMAN	UBP1	Upstream-binding protein 1 OS=Homo sapiens GN=UBP1 PE=2 SV=1	5	423.976	411.709	525.943	422.761	363.923	460.23	445.221	409.697	374.57	423.464
sp|Q9NYL9|TMOD3_HUMAN	TMOD3	Tropomodulin-3 OS=Homo sapiens GN=TMOD3 PE=1 SV=1	39	4810.48	5637.45	6592.33	5116.34	4291.35	5382.5	5459.84	5123.18	4427.78	5090.91
sp|Q9NZR1|TMOD2_HUMAN	TMOD2	Tropomodulin-2 OS=Homo sapiens GN=TMOD2 PE=1 SV=1	8	1831.11	1380.23	2001.54	1735.34	1302.45	1429.2	1933.12	1542.27	1703.3	1473.78
sp|P28289|TMOD1_HUMAN	TMOD1	Tropomodulin-1 OS=Homo sapiens GN=TMOD1 PE=1 SV=1	16	2202.88	2659.04	3252.81	2530.67	2134.43	2509.05	2511.85	2405.52	2116.06	2363.94
sp|Q9Y6N7-2|ROBO1_HUMAN	ROBO1	Isoform 2 of Roundabout homolog 1 OS=Homo sapiens GN=ROBO1	17	1534.88	1509.57	1796.59	1619.06	1358.09	1531.89	1548.08	1424.09	1475.38	1541.84
sp|Q99990|VGLL1_HUMAN	VGLL1	Transcription cofactor vestigial-like protein 1 OS=Homo sapiens GN=VGLL1 PE=1 SV=1	11	1277.96	1471.84	1692.64	1431.16	1142.03	1442.48	1355.25	1453.02	1224.85	1388.92
sp|P15336|ATF2_HUMAN	ATF2	Cyclic AMP-dependent transcription factor ATF-2 OS=Homo sapiens GN=ATF2 PE=1 SV=4	9	1243.47	1488.4	1703.78	1439.75	1159.49	1452.71	1419.92	1433.06	1224.19	1377.62
sp|P17544|ATF7_HUMAN	ATF7	Cyclic AMP-dependent transcription factor ATF-7 OS=Homo sapiens GN=ATF7 PE=1 SV=2	5	546.272	538.166	715.47	605.967	443.946	536.88	569.578	588.792	461.991	546.985
sp|O60879-2|DIAP2_HUMAN	DIAPH2	Isoform 2 of Protein diaphanous homolog 2 OS=Homo sapiens GN=DIAPH2	32	3359.11	3780.62	4338.31	3726.92	3167.39	3765.82	3712.18	3619.28	3359.09	3559.4
sp|Q15398|DLGP5_HUMAN	DLGAP5	Disks large-associated protein 5 OS=Homo sapiens GN=DLGAP5 PE=1 SV=2	28	2790.33	3009.17	3476.68	2982	2509.34	3151.68	3104.69	2904.84	2561.72	2937.93
sp|P25787|PSA2_HUMAN	PSMA2	Proteasome subunit alpha type-2 OS=Homo sapiens GN=PSMA2 PE=1 SV=2	27	3915.58	4800.14	5704.89	4509.98	3910.7	4808.68	4561.11	4564.2	4158.41	4280.26
sp|Q8WXI9|P66B_HUMAN	GATAD2B	Transcriptional repressor p66-beta OS=Homo sapiens GN=GATAD2B PE=1 SV=1	28	3197.64	3893.5	4221.28	3763.56	2978.81	3871.65	3587.35	3690.88	3121.21	3600.8
sp|Q86YP4-3|P66A_HUMAN	GATAD2A	Isoform 3 of Transcriptional repressor p66-alpha OS=Homo sapiens GN=GATAD2A	33	3312.6	3739.57	4403.6	3642.76	2867.67	3793.22	3711.29	3524.48	2951.94	3522.36
sp|P26012|ITB8_HUMAN	ITGB8	Integrin beta-8 OS=Homo sapiens GN=ITGB8 PE=1 SV=1	9	916.207	864.739	1172.56	896.767	834.023	899.892	987.637	886.317	708.181	956.62
sp|P46063|RECQ1_HUMAN	RECQL	ATP-dependent DNA helicase Q1 OS=Homo sapiens GN=RECQL PE=1 SV=3	46	5566.02	6292.07	7074.61	6239.94	5219.41	6310.98	6288.16	6012.21	5508.94	6275.18
sp|P54132|BLM_HUMAN	BLM	Bloom syndrome protein OS=Homo sapiens GN=BLM PE=1 SV=1	10	994.557	1191.93	1385.47	1170.29	1084.21	1197.58	1181.46	1151.5	1168.32	1106.64
sp|P08574|CY1_HUMAN	CYC1	Cytochrome c1, heme protein, mitochondrial OS=Homo sapiens GN=CYC1 PE=1 SV=3	22	1701.29	1945.45	2347.45	1805.71	1556.19	1992.48	1840.7	1782.05	1640.15	1866.01
sp|Q9BV44|THUM3_HUMAN	THUMPD3	THUMP domain-containing protein 3 OS=Homo sapiens GN=THUMPD3 PE=1 SV=1	18	1707.78	1978.81	2382.06	1972.77	1746.33	1964.89	1912.87	1903.32	1851.57	1882.32
sp|Q9BPX7-2|CG025_HUMAN	C7orf25	Isoform 2 of UPF0415 protein C7orf25 OS=Homo sapiens GN=C7orf25	8	597.595	679.585	802.732	665.248	574.697	662.447	671.875	630.07	598.256	633.917
sp|O15031|PLXB2_HUMAN	PLXNB2	Plexin-B2 OS=Homo sapiens GN=PLXNB2 PE=1 SV=3	74	7742.72	8472.05	10377.2	8518.4	7779.38	8658.95	8684.19	8242.54	8220.83	8324.17
sp|O43157|PLXB1_HUMAN	PLXNB1	Plexin-B1 OS=Homo sapiens GN=PLXNB1 PE=1 SV=3	8	701.852	836.028	995.104	782.022	745.424	836.734	857.438	808.909	848.397	797.051
sp|Q9ULL4-2|PLXB3_HUMAN	PLXNB3	Isoform 2 of Plexin-B3 OS=Homo sapiens GN=PLXNB3	1	47.2588	43.1945	76.4809	53.7412	51.8374	65.9212	59.3866	48.4869	57.8446	49.2134
sp|Q9C0H2-4|TTYH3_HUMAN	TTYH3	Isoform 4 of Protein tweety homolog 3 OS=Homo sapiens GN=TTYH3	5	409.916	440.591	533.275	436.424	403.852	446.173	467.883	428.38	416.3	427.716
sp|Q8IY81|SPB1_HUMAN	FTSJ3	pre-rRNA processing protein FTSJ3 OS=Homo sapiens GN=FTSJ3 PE=1 SV=2	52	6454.96	7191.23	8275.1	6837.75	5750.27	7178.91	6994.35	6557.85	5951.19	6890.95
sp|Q5VZL5|ZMYM4_HUMAN	ZMYM4	Zinc finger MYM-type protein 4 OS=Homo sapiens GN=ZMYM4 PE=1 SV=1	44	3826.86	4109.33	5069.47	4448.6	3836.1	4316.85	4352.15	4022.47	4143.56	4280.44
sp|O95789|ZMYM6_HUMAN	ZMYM6	Zinc finger MYM-type protein 6 OS=Homo sapiens GN=ZMYM6 PE=2 SV=2	4	262.281	272.876	319.667	292.286	254.55	283.849	304.844	271.412	242.587	286.698
sp|Q14202|ZMYM3_HUMAN	ZMYM3	Zinc finger MYM-type protein 3 OS=Homo sapiens GN=ZMYM3 PE=1 SV=2	18	1570.66	1652.23	1985.59	1605.64	1489.49	1651.71	1648.91	1530.19	1503.51	1678.87
sp|Q9Y4L1|HYOU1_HUMAN	HYOU1	Hypoxia up-regulated protein 1 OS=Homo sapiens GN=HYOU1 PE=1 SV=1	130	15282.6	18016.2	21674.7	17266.7	14167.3	17825.1	17563.3	16793.9	14958.1	16680.4
sp|Q8WYP5-2|ELYS_HUMAN	AHCTF1	Isoform 2 of Protein ELYS OS=Homo sapiens GN=AHCTF1	59	6717.99	7622.45	9314.13	7820.08	6818.79	7766.11	7443.88	7257.86	7115.59	7334.23
sp|Q9Y6E0|STK24_HUMAN	STK24	Serine/threonine-protein kinase 24 OS=Homo sapiens GN=STK24 PE=1 SV=1	37	5664.71	5906.76	7317.23	5908.36	5041.5	6082.93	5920.14	5742.07	5443.77	5855.81
sp|O00506|STK25_HUMAN	STK25	Serine/threonine-protein kinase 25 OS=Homo sapiens GN=STK25 PE=1 SV=1	11	1174.48	1333.92	1611.72	1329.93	1181.91	1381.86	1326.49	1272.76	1255.3	1307.16
sp|Q9P289|MST4_HUMAN	MST4	Serine/threonine-protein kinase MST4 OS=Homo sapiens GN=MST4 PE=1 SV=2	17	1917.58	1836.76	2179.2	1852.08	1577.79	1904.33	1862.73	1846.95	1676.89	1877.04
sp|O75146|HIP1R_HUMAN	HIP1R	Huntingtin-interacting protein 1-related protein OS=Homo sapiens GN=HIP1R PE=1 SV=2	48	4448.9	5249.98	6209.82	5240.43	4682.32	5279.18	5092.23	4910.69	5049	5041.18
sp|O00291|HIP1_HUMAN	HIP1	Huntingtin-interacting protein 1 OS=Homo sapiens GN=HIP1 PE=1 SV=5	11	698.326	814.159	977.155	849.464	743.762	782.167	813.863	778.743	820.115	766.633
sp|O75489|NDUS3_HUMAN	NDUFS3	NADH dehydrogenase [ubiquinone] iron-sulfur protein 3, mitochondrial OS=Homo sapiens GN=NDUFS3 PE=1 SV=1	30	3554.13	3756.15	4589.84	3585.06	3415.83	3573.21	3904.4	3687.98	3419.4	3516.31
sp|Q8NCN4|RN169_HUMAN	RNF169	E3 ubiquitin-protein ligase RNF169 OS=Homo sapiens GN=RNF169 PE=1 SV=2	6	653.872	739.38	839.755	752.313	589.798	784.979	724.79	716.702	626.917	733.851
sp|Q9UBP6|TRMB_HUMAN	METTL1	tRNA (guanine-N(7)-)-methyltransferase OS=Homo sapiens GN=METTL1 PE=1 SV=1	9	1066.3	1180.94	1354.55	1146.5	1019.31	1233.22	1208.32	1157.14	1123.77	1174.55
sp|Q86Y37|CACL1_HUMAN	CACUL1	CDK2-associated and cullin domain-containing protein 1 OS=Homo sapiens GN=CACUL1 PE=1 SV=1	5	757.544	770.11	1025.48	790.572	727.47	811.416	858.915	817.429	739.961	748.614
sp|Q14244|MAP7_HUMAN	MAP7	Ensconsin OS=Homo sapiens GN=MAP7 PE=1 SV=1	34	3512.09	4220.74	4745.62	3934.56	3225.7	4094.75	3942.95	3929.42	3220.12	3951.33
sp|Q3KQU3|MA7D1_HUMAN	MAP7D1	MAP7 domain-containing protein 1 OS=Homo sapiens GN=MAP7D1 PE=1 SV=1	21	1856.85	2102.19	2307.41	2024.2	1753.68	2032.17	2117.39	2004.38	1748.98	1931.28
sp|Q8IWC1|MA7D3_HUMAN	MAP7D3	MAP7 domain-containing protein 3 OS=Homo sapiens GN=MAP7D3 PE=1 SV=2	22	2432.71	2873.27	3339.98	2795.95	2274.89	2879.62	2756.44	2679.77	2305.16	2702.2
sp|Q96GQ7|DDX27_HUMAN	DDX27	Probable ATP-dependent RNA helicase DDX27 OS=Homo sapiens GN=DDX27 PE=1 SV=2	70	7773.39	9022.51	10340	8733.63	7382.52	8834.65	8672.52	8390.27	7524.27	8388.32
sp|Q9Y639|NPTN_HUMAN	NPTN	Neuroplastin OS=Homo sapiens GN=NPTN PE=1 SV=2	11	1324.84	1612.71	1691.92	1557.5	1379.77	1635.78	1557.43	1457.8	1339.63	1426.8
sp|Q8TF72|SHRM3_HUMAN	SHROOM3	Protein Shroom3 OS=Homo sapiens GN=SHROOM3 PE=1 SV=2	27	2857.05	3132.09	3732.36	3358.64	2781.49	3138.49	3202.85	3109.84	3073.28	3143.77
sp|P31146|COR1A_HUMAN	CORO1A	Coronin-1A OS=Homo sapiens GN=CORO1A PE=1 SV=4	28	3651.75	3889.52	4796.3	3926.7	3405.83	4035.12	4040.37	3739.65	3505.31	3802.56
sp|Q9ULV4-3|COR1C_HUMAN	CORO1C	Isoform 3 of Coronin-1C OS=Homo sapiens GN=CORO1C	40	6746.69	6982.26	8961.11	7149.25	6069.98	7377.37	7160.33	6846.52	5986.66	6951.81
sp|Q96TA1|NIBL1_HUMAN	FAM129B	Niban-like protein 1 OS=Homo sapiens GN=FAM129B PE=1 SV=3	40	4788.95	6243.44	7155.25	5951.74	5232.51	5946.72	5719.96	5742.37	5692.83	5531.51
sp|Q92947|GCDH_HUMAN	GCDH	Glutaryl-CoA dehydrogenase, mitochondrial OS=Homo sapiens GN=GCDH PE=1 SV=1	17	2211.91	2524.66	3005.88	2462	2297.04	2550.83	2463.73	2426.31	2278.11	2372.23
sp|Q15181|IPYR_HUMAN	PPA1	Inorganic pyrophosphatase OS=Homo sapiens GN=PPA1 PE=1 SV=2	167	19912.5	20829.4	24244.3	20565.2	18290.9	20355.5	21446.4	20199.7	16257	19745.7
sp|Q9H2U2-2|IPYR2_HUMAN	PPA2	Isoform 2 of Inorganic pyrophosphatase 2, mitochondrial OS=Homo sapiens GN=PPA2	55	7838.52	8906.08	10392.2	8520.31	7800.7	8540.94	8939.83	8709.8	7800.59	8231.62
sp|Q15233|NONO_HUMAN	NONO	Non-POU domain-containing octamer-binding protein OS=Homo sapiens GN=NONO PE=1 SV=4	159	15861.7	18476.5	20905.2	17969	14653.4	18244.1	17696.6	18119.7	15838.6	17179.2
sp|P23246|SFPQ_HUMAN	SFPQ	Splicing factor, proline- and glutamine-rich OS=Homo sapiens GN=SFPQ PE=1 SV=2	257	28268.6	33800.5	36479.1	32182.7	26326.7	33839.5	31766.5	32566.6	28047.1	31234.4
sp|Q8WXF1|PSPC1_HUMAN	PSPC1	Paraspeckle component 1 OS=Homo sapiens GN=PSPC1 PE=1 SV=1	53	6068.9	7016.26	8084.58	6907	5490.08	6775.9	6729.52	6707.34	5985.59	6577.67
sp|Q5K4L6|S27A3_HUMAN	SLC27A3	Long-chain fatty acid transport protein 3 OS=Homo sapiens GN=SLC27A3 PE=2 SV=3	16	1553.94	1561.38	1938.34	1588.16	1393.56	1594.19	1572.35	1507.86	1411.94	1515.81
sp|P55265-4|DSRAD_HUMAN	ADAR	Isoform 4 of Double-stranded RNA-specific adenosine deaminase OS=Homo sapiens GN=ADAR	86	11322.2	12416.3	14909.6	12608.4	10944.8	12991.3	12630.7	12004.8	11925.6	12301.3
sp|Q8N612-2|F16A2_HUMAN	FAM160A2	Isoform 2 of FTS and Hook-interacting protein OS=Homo sapiens GN=FAM160A2	5	177.76	187.12	231.77	216.121	185.396	195.822	202.684	198.685	187.604	196.846
sp|Q9NPB0|SMDC1_HUMAN	SAYSD1	SAYSvFN domain-containing protein 1 OS=Homo sapiens GN=SAYSD1 PE=2 SV=1	6	674.097	702.935	836.759	640.625	578.513	715.971	744.647	661.944	643.146	652.973
sp|P06737|PYGL_HUMAN	PYGL	Glycogen phosphorylase, liver form OS=Homo sapiens GN=PYGL PE=1 SV=4	20	2706.76	3355.98	3655.19	3246.4	2846.28	3362.89	3248.28	3191.76	3254.37	3120.15
sp|P11216|PYGB_HUMAN	PYGB	Glycogen phosphorylase, brain form OS=Homo sapiens GN=PYGB PE=1 SV=5	76	8878.05	10008.8	11842.9	9998.95	8989.87	10293.3	10045	9696.11	9719.55	9763.5
sp|Q12955|ANK3_HUMAN	ANK3	Ankyrin-3 OS=Homo sapiens GN=ANK3 PE=1 SV=3	75	8309.37	9227.25	11012.7	9252.85	8040.24	9445.11	9116.7	8688.76	8506.96	8971.65
sp|Q01484|ANK2_HUMAN	ANK2	Ankyrin-2 OS=Homo sapiens GN=ANK2 PE=1 SV=4	4	480.651	556.124	639.526	572.702	479.884	526.778	512.281	527.304	561.557	545.298
sp|Q9Y4W6|AFG32_HUMAN	AFG3L2	AFG3-like protein 2 OS=Homo sapiens GN=AFG3L2 PE=1 SV=2	96	14150.8	16443.6	19348.9	16228.6	14133.7	16262.5	16001.5	15601.6	15170	15638.3
sp|Q15120-2|PDK3_HUMAN	PDK3	Isoform 2 of [Pyruvate dehydrogenase (acetyl-transferring)] kinase isozyme 3, mitochondrial OS=Homo sapiens GN=PDK3	11	1479.47	1731.1	1858.33	1713.74	1472.4	1753.29	1754.04	1680.18	1608.44	1668.12
sp|Q15119|PDK2_HUMAN	PDK2	[Pyruvate dehydrogenase (acetyl-transferring)] kinase isozyme 2, mitochondrial OS=Homo sapiens GN=PDK2 PE=1 SV=2	3	171.1	217.513	243.424	213.359	186.427	197.935	199.624	202.067	199.381	189.372
sp|Q92610|ZN592_HUMAN	ZNF592	Zinc finger protein 592 OS=Homo sapiens GN=ZNF592 PE=1 SV=2	10	653.754	682.154	831.397	708.844	596.27	686.316	708.994	638.28	612.018	683.431
sp|Q8TE85|GRHL3_HUMAN	GRHL3	Grainyhead-like protein 3 homolog OS=Homo sapiens GN=GRHL3 PE=1 SV=3	3	144.269	166.775	192.389	161.294	158.149	164.036	183.197	174.092	167.669	171.691
sp|Q5T6F2|UBAP2_HUMAN	UBAP2	Ubiquitin-associated protein 2 OS=Homo sapiens GN=UBAP2 PE=1 SV=1	28	3280.1	3787.26	4383.53	3702.23	2988.51	3705.96	3715.68	3678.86	3151.9	3606.8
sp|P54619-3|AAKG1_HUMAN	PRKAG1	Isoform 3 of 5'-AMP-activated protein kinase subunit gamma-1 OS=Homo sapiens GN=PRKAG1	17	1945.28	2201.47	2649.11	2184.84	1982.75	2271.31	2182.14	2138.92	2099.04	2183.12
sp|Q9UGJ0|AAKG2_HUMAN	PRKAG2	5'-AMP-activated protein kinase subunit gamma-2 OS=Homo sapiens GN=PRKAG2 PE=1 SV=1	9	1251.88	1387.31	1648.75	1396.17	1267.11	1392.27	1418.76	1343.72	1349.31	1331.96
sp|Q7L2J0|MEPCE_HUMAN	MEPCE	7SK snRNA methylphosphate capping enzyme OS=Homo sapiens GN=MEPCE PE=1 SV=1	33	3229.8	3723.29	4532.85	3679.84	3083.92	3803.48	3645.48	3564.11	3244.44	3645.69
sp|P56181-2|NDUV3_HUMAN	NDUFV3	Isoform 2 of NADH dehydrogenase [ubiquinone] flavoprotein 3, mitochondrial OS=Homo sapiens GN=NDUFV3	32	4006.53	4974.28	5228.68	4734.24	3607.01	4633.76	4507.81	4728.52	4040.76	4450.25
sp|Q12965|MYO1E_HUMAN	MYO1E	Unconventional myosin-Ie OS=Homo sapiens GN=MYO1E PE=1 SV=2	42	4131.5	4686.27	5488.47	4665.96	4119.6	4889.39	4564.6	4522.04	4351.27	4579.18
sp|Q9HAF1-3|EAF6_HUMAN	MEAF6	Isoform 3 of Chromatin modification-related protein MEAF6 OS=Homo sapiens GN=MEAF6	9	744.43	878.47	895.776	775.074	566.117	816.894	786.576	725.261	624.103	759.857
sp|O75691|UTP20_HUMAN	UTP20	Small subunit processome component 20 homolog OS=Homo sapiens GN=UTP20 PE=1 SV=3	55	5863.25	6208	7466.32	6348.46	5967.42	6599.56	6510.48	6228.14	6229.09	6404.33
sp|Q96RR4|KKCC2_HUMAN	CAMKK2	Calcium/calmodulin-dependent protein kinase kinase 2 OS=Homo sapiens GN=CAMKK2 PE=1 SV=2	6	369.327	436.325	495.682	397.192	361.804	420.616	435.166	399.771	409.96	424.277
sp|Q9H334|FOXP1_HUMAN	FOXP1	Forkhead box protein P1 OS=Homo sapiens GN=FOXP1 PE=1 SV=1	4	220.341	255.175	312.183	239.926	209.167	243.214	239.312	241.554	238.317	237.165
sp|P38435|VKGC_HUMAN	GGCX	Vitamin K-dependent gamma-carboxylase OS=Homo sapiens GN=GGCX PE=1 SV=2	19	1988.87	2129.85	2530.79	2085.02	1970.12	2223.37	2242.65	2106.7	2117.08	2059.22
sp|O75694|NU155_HUMAN	NUP155	Nuclear pore complex protein Nup155 OS=Homo sapiens GN=NUP155 PE=1 SV=1	75	7469.26	8403.34	10574.6	8490.5	7595.93	8860.22	8403.94	8012.07	8305.62	8157.74
sp|Q9Y6H1|CHCH2_HUMAN	CHCHD2	Coiled-coil-helix-coiled-coil-helix domain-containing protein 2, mitochondrial OS=Homo sapiens GN=CHCHD2 PE=1 SV=1	13	1532.11	1159.78	1619.31	1138.01	1010.08	1134.7	1274.43	1332.18	844.759	1256.12
sp|Q9BRP8|WIBG_HUMAN	WIBG	Partner of Y14 and mago OS=Homo sapiens GN=WIBG PE=1 SV=1	17	1763.03	2304.5	2354	2255.66	1708.97	2007.94	2033.63	2154.83	1903.59	1975.34
sp|Q7Z2K8|GRIN1_HUMAN	GPRIN1	G protein-regulated inducer of neurite outgrowth 1 OS=Homo sapiens GN=GPRIN1 PE=2 SV=2	47	7247.37	8479.55	9123.04	8519.31	7496.53	8068.34	8159.48	8634.89	7965.31	7868.64
sp|Q969R5|LMBL2_HUMAN	L3MBTL2	Lethal(3)malignant brain tumor-like protein 2 OS=Homo sapiens GN=L3MBTL2 PE=1 SV=1	11	984.989	1005.22	1195.26	983.399	878.904	1055.92	1025.26	953.719	893.62	1008.15
sp|Q96GA3|LTV1_HUMAN	LTV1	Protein LTV1 homolog OS=Homo sapiens GN=LTV1 PE=1 SV=1	13	1651.76	1929.35	2100.19	1900.1	1499.65	1915.46	1903.47	1850.26	1533.91	1855.86
sp|P41440|S19A1_HUMAN	SLC19A1	Folate transporter 1 OS=Homo sapiens GN=SLC19A1 PE=1 SV=3	8	792.279	865.821	1007.41	867.249	740.843	882.056	891.234	784.626	715.756	841.948
sp|P37837|TALDO_HUMAN	TALDO1	Transaldolase OS=Homo sapiens GN=TALDO1 PE=1 SV=2	125	24441.3	25948	32222.3	25739.5	22629.2	25918.7	26447.1	24854.1	23200.2	24739.1
sp|Q96E22|NGBR_HUMAN	NUS1	Nogo-B receptor OS=Homo sapiens GN=NUS1 PE=1 SV=1	4	708.651	479.326	669.047	582.62	497.469	596.058	590.526	647.331	452.569	644.873
sp|P06132|DCUP_HUMAN	UROD	Uroporphyrinogen decarboxylase OS=Homo sapiens GN=UROD PE=1 SV=2	11	1140.88	1180.63	1554.95	1170.4	943.687	1217.04	1211.43	1233.55	1000.32	1203.38
sp|P62995|TRA2B_HUMAN	TRA2B	Transformer-2 protein homolog beta OS=Homo sapiens GN=TRA2B PE=1 SV=1	31	3694.36	4598.78	5774.14	4113.94	3398.78	4348.27	4363.97	4415.67	3418.15	4162.38
sp|Q13595|TRA2A_HUMAN	TRA2A	Transformer-2 protein homolog alpha OS=Homo sapiens GN=TRA2A PE=1 SV=1	10	1345.26	1767.41	2127.82	1599.58	1371.56	1640.92	1720.18	1708.44	1403.17	1618.17
sp|Q9P2D3|HTR5B_HUMAN	HEATR5B	HEAT repeat-containing protein 5B OS=Homo sapiens GN=HEATR5B PE=1 SV=2	28	3247.36	3110.31	4034.85	3256.15	2877.54	3393.38	3344.65	3095.89	2950.3	3354.81
sp|P04075-2|ALDOA_HUMAN	ALDOA	Isoform 2 of Fructose-bisphosphate aldolase A OS=Homo sapiens GN=ALDOA	268	28453.5	31744.8	37987.2	30992.3	26946	32338.3	30805.5	31010.1	29433.6	29802.6
sp|P09972|ALDOC_HUMAN	ALDOC	Fructose-bisphosphate aldolase C OS=Homo sapiens GN=ALDOC PE=1 SV=2	13	549.39	592.986	756.147	603.78	529.487	624.839	607.422	589.657	543.323	580.641
sp|Q5T160|SYRM_HUMAN	RARS2	Probable arginine--tRNA ligase, mitochondrial OS=Homo sapiens GN=RARS2 PE=1 SV=1	25	2867.9	2971.12	3728.43	3073.59	2754.56	3158.81	3005.93	3069.86	2856.9	3088.03
sp|P35520-2|CBS_HUMAN	CBS	Isoform 2 of Cystathionine beta-synthase OS=Homo sapiens GN=CBS	56	7439.05	7836.56	9757.81	7734.85	7002.41	7953.61	7841.84	7910.71	7284.93	7575.35
sp|Q9NW08|RPC2_HUMAN	POLR3B	DNA-directed RNA polymerase III subunit RPC2 OS=Homo sapiens GN=POLR3B PE=1 SV=2	13	1185.88	1378.61	1611.02	1315.54	1236.08	1467.19	1336.02	1265.92	1365.38	1324.49
sp|O60232|SSA27_HUMAN	SSSCA1	Sjoegren syndrome/scleroderma autoantigen 1 OS=Homo sapiens GN=SSSCA1 PE=1 SV=1	15	1672.29	985.553	1850.22	1151.62	2204.58	735.971	1647.08	1139.19	1382.72	1029.3
sp|O75449|KTNA1_HUMAN	KATNA1	Katanin p60 ATPase-containing subunit A1 OS=Homo sapiens GN=KATNA1 PE=1 SV=1	9	857.178	1074.08	1187.26	1032.28	848.823	1034.33	1062.7	975.027	970.348	1003.28
sp|Q9BW62|KATL1_HUMAN	KATNAL1	Katanin p60 ATPase-containing subunit A-like 1 OS=Homo sapiens GN=KATNAL1 PE=1 SV=1	1	64.4027	78.3641	89.2761	69.9883	58.3278	73.1226	69.5018	71.4823	61.0936	68.0279
sp|Q5JTH9|RRP12_HUMAN	RRP12	RRP12-like protein OS=Homo sapiens GN=RRP12 PE=1 SV=2	62	7088.19	7597.86	9066.6	7604.35	7020.54	7830.96	7555.34	7380.51	7048.29	7397.58
sp|O60306|AQR_HUMAN	AQR	Intron-binding protein aquarius OS=Homo sapiens GN=AQR PE=1 SV=4	31	2442.83	2799.46	3297.69	2874.93	2602.47	2948.33	2823.75	2635.48	2855.8	2710.09
sp|Q13952|NFYC_HUMAN	NFYC	Nuclear transcription factor Y subunit gamma OS=Homo sapiens GN=NFYC PE=1 SV=3	8	982.393	1166.86	1345.39	1099.42	948.976	1153.15	1097.16	1085.1	1140.94	1076.49
sp|Q9H4L5|OSBL3_HUMAN	OSBPL3	Oxysterol-binding protein-related protein 3 OS=Homo sapiens GN=OSBPL3 PE=1 SV=1	28	2122.15	2416.33	2897.62	2430.69	2119.59	2338.81	2317.79	2270.61	2289.04	2369.19
sp|Q7Z5K2-3|WAPL_HUMAN	WAPAL	Isoform 3 of Wings apart-like protein homolog OS=Homo sapiens GN=WAPAL	39	4836.82	5220.69	6486.77	5614.94	4966.24	5403.8	5336.16	5224.41	5299.75	5129.11
sp|P62910|RL32_HUMAN	RPL32	60S ribosomal protein L32 OS=Homo sapiens GN=RPL32 PE=1 SV=2	87	11827.1	12278.4	14929.9	11922.9	9953.01	12709.1	12062.4	12329.8	9798.83	12143
sp|P19367-3|HXK1_HUMAN	HK1	Isoform 3 of Hexokinase-1 OS=Homo sapiens GN=HK1	136	15803.7	18033.9	21410.7	17958.4	15892.2	18231.4	17533	16926.5	17176.8	17057.6
sp|P52789|HXK2_HUMAN	HK2	Hexokinase-2 OS=Homo sapiens GN=HK2 PE=1 SV=2	61	6992.3	7546.46	9124.32	7689.95	6835	7761.14	7594.28	7432.28	7376.58	7411.5
sp|P52790|HXK3_HUMAN	HK3	Hexokinase-3 OS=Homo sapiens GN=HK3 PE=1 SV=2	20	1500.39	1661.02	1975.53	1625.31	1486.73	1694.46	1645.36	1587.23	1649.82	1628.17
sp|P09622|DLDH_HUMAN	DLD	Dihydrolipoyl dehydrogenase, mitochondrial OS=Homo sapiens GN=DLD PE=1 SV=2	81	11458.4	13114.6	15837.1	12829.2	10768.8	13087.7	12560	12382.4	11102	12344.8
sp|Q9UBV7|B4GT7_HUMAN	B4GALT7	Beta-1,4-galactosyltransferase 7 OS=Homo sapiens GN=B4GALT7 PE=1 SV=1	5	483.266	503.696	584.571	511.485	431.323	555.253	522.129	497.9	511.449	524.387
sp|Q16204|CCDC6_HUMAN	CCDC6	Coiled-coil domain-containing protein 6 OS=Homo sapiens GN=CCDC6 PE=1 SV=2	53	5285.34	6272.68	7393.01	5916.82	4926.8	5988.88	5949.74	5860.57	4973.58	5786.37
sp|O75071|EFC14_HUMAN	EFCAB14	EF-hand calcium-binding domain-containing protein 14 OS=Homo sapiens GN=EFCAB14 PE=2 SV=1	12	1495.87	1791.7	2031.74	1657.53	1375.84	1767.58	1738.1	1581.55	1432.64	1644.66
sp|Q969V3|NCLN_HUMAN	NCLN	Nicalin OS=Homo sapiens GN=NCLN PE=1 SV=2	39	3459.87	3996.56	4769.75	3857.82	3475.04	4103.43	3989.34	3962.57	3704.57	3810.37
sp|Q13488|VPP3_HUMAN	TCIRG1	V-type proton ATPase 116 kDa subunit a isoform 3 OS=Homo sapiens GN=TCIRG1 PE=1 SV=3	21	1554.19	1677.15	2002.59	1710.39	1574.89	1711.1	1685.65	1557.53	1642.06	1626
sp|Q9Y487|VPP2_HUMAN	ATP6V0A2	V-type proton ATPase 116 kDa subunit a isoform 2 OS=Homo sapiens GN=ATP6V0A2 PE=1 SV=2	8	777.685	832.649	1011.31	813.642	867.829	933.902	820.076	805.889	916.722	800.326
sp|Q93050-3|VPP1_HUMAN	ATP6V0A1	Isoform 3 of V-type proton ATPase 116 kDa subunit a isoform 1 OS=Homo sapiens GN=ATP6V0A1	16	1507.95	1627.18	1988.97	1587.98	1548.67	1681.89	1678.05	1610.8	1570.84	1509.19
sp|Q9HBG4|VPP4_HUMAN	ATP6V0A4	V-type proton ATPase 116 kDa subunit a isoform 4 OS=Homo sapiens GN=ATP6V0A4 PE=1 SV=2	17	1296.55	1379.12	1656.85	1440.97	1291.53	1468.66	1480.34	1350.35	1409.72	1390.69
sp|Q99623|PHB2_HUMAN	PHB2	Prohibitin-2 OS=Homo sapiens GN=PHB2 PE=1 SV=2	93	9472.01	10807	12586.7	10314.8	8479	10907.9	10398.4	10422	8636.94	10080.5
sp|P07942|LAMB1_HUMAN	LAMB1	Laminin subunit beta-1 OS=Homo sapiens GN=LAMB1 PE=1 SV=2	48	5142.32	5035.93	6487.44	5139.08	4561.58	5091.55	5344.78	4986.53	4639.25	5153.82
sp|P05455|LA_HUMAN	SSB	Lupus La protein OS=Homo sapiens GN=SSB PE=1 SV=2	89	11444.5	13741.6	15039.7	12235.6	10055.4	12436.4	12456.1	12360.6	10329.3	11763.3
tr|Q71TU5|Q71TU5_HUMAN	CSNK1A1	Casein kinase 1, alpha 1, isoform CRA_g OS=Homo sapiens GN=CSNK1A1 PE=2 SV=1	2	71.4357	73.9059	95.1479	76.3343	70.2044	86.0849	79.1354	80.3536	75.913	66.5044
sp|P48729|KC1A_HUMAN	CSNK1A1	Casein kinase I isoform alpha OS=Homo sapiens GN=CSNK1A1 PE=1 SV=2	33	3732.62	4103.3	4948.1	4051.01	3569.96	4283.74	4086.87	3943.21	3837.41	4000.44
sp|P48730|KC1D_HUMAN	CSNK1D	Casein kinase I isoform delta OS=Homo sapiens GN=CSNK1D PE=1 SV=2	15	1454.25	1657.43	2000.42	1633.41	1434.68	1691.69	1608.56	1584.61	1557.28	1566.16
sp|Q9Y4B4|ARIP4_HUMAN	RAD54L2	Helicase ARIP4 OS=Homo sapiens GN=RAD54L2 PE=1 SV=4	8	474.887	550.367	650.28	588.122	494.985	580.249	590.875	512.783	542.076	537.786
sp|P78318|IGBP1_HUMAN	IGBP1	Immunoglobulin-binding protein 1 OS=Homo sapiens GN=IGBP1 PE=1 SV=1	5	670.694	673.37	852.67	686.468	597.887	651.497	772.367	648.801	580.787	649.671
sp|P35914|HMGCL_HUMAN	HMGCL	Hydroxymethylglutaryl-CoA lyase, mitochondrial OS=Homo sapiens GN=HMGCL PE=1 SV=2	20	2834.96	2925.65	3422.99	2943.6	2400.03	3024.58	2975.19	2963.83	2733.08	2983.79
sp|Q13444|ADA15_HUMAN	ADAM15	Disintegrin and metalloproteinase domain-containing protein 15 OS=Homo sapiens GN=ADAM15 PE=1 SV=4	23	2327.51	2603.24	3065.54	2546.22	2206.52	2640.11	2674.39	2439.55	2350.86	2509.85
sp|Q9UMR2|DD19B_HUMAN	DDX19B	ATP-dependent RNA helicase DDX19B OS=Homo sapiens GN=DDX19B PE=1 SV=1	54	7081.67	7820.77	9492.67	7948.24	6795.59	8154.04	7760.28	7609.85	7314.15	7669.37
sp|Q9NUU7|DD19A_HUMAN	DDX19A	ATP-dependent RNA helicase DDX19A OS=Homo sapiens GN=DDX19A PE=1 SV=1	9	873.941	1024.39	1110	1004.79	887.364	991.207	952.695	981.164	948.899	977.252
sp|P49750-4|YLPM1_HUMAN	YLPM1	Isoform 4 of YLP motif-containing protein 1 OS=Homo sapiens GN=YLPM1	45	6020.99	7465.1	8211.65	7203.75	5747.9	7174.8	6939.98	6962.65	6178.45	6837.93
sp|P09543|CN37_HUMAN	CNP	2',3'-cyclic-nucleotide 3'-phosphodiesterase OS=Homo sapiens GN=CNP PE=1 SV=2	44	5473.86	6434.55	7385.22	6459.42	5569.16	6353.64	6219	6104.9	6059.78	6057.18
sp|Q92802-2|N42L2_HUMAN	N4BP2L2	Isoform 2 of NEDD4-binding protein 2-like 2 OS=Homo sapiens GN=N4BP2L2	2	147.002	183.853	233.654	188.023	155.936	204.617	195.208	196.081	187.251	180.718
sp|Q86UW6|N4BP2_HUMAN	N4BP2	NEDD4-binding protein 2 OS=Homo sapiens GN=N4BP2 PE=1 SV=2	2	67.0807	89.1841	79.7986	83.9049	66.277	85.6884	85.207	78.1353	73.0761	73.8248
sp|Q5TBK1|N42L1_HUMAN	N4BP2L1	NEDD4-binding protein 2-like 1 OS=Homo sapiens GN=N4BP2L1 PE=2 SV=1	2	855.045	1120.79	1072.58	1120.47	926.879	998.529	1072.61	947.137	1049.31	946.717
sp|O94964-2|SOGA1_HUMAN	SOGA1	Isoform 2 of Protein SOGA1 OS=Homo sapiens GN=SOGA1	30	2421.61	2684.62	3191.48	2735.24	2474.09	2875.49	2738.02	2641.24	2721.1	2660.75
sp|Q9Y4B5|SOGA2_HUMAN	SOGA2	Protein SOGA2 OS=Homo sapiens GN=SOGA2 PE=1 SV=5	21	1718.23	1922.66	2224.76	1895.84	1646.43	2015.62	1881.01	1803.82	1780.49	1881.68
sp|Q8IVM0-2|CCD50_HUMAN	CCDC50	Isoform 2 of Coiled-coil domain-containing protein 50 OS=Homo sapiens GN=CCDC50	11	1214.62	1558.54	1649.26	1475.08	1270.5	1466.44	1495.02	1496.31	1265.5	1325.57
sp|Q96I24|FUBP3_HUMAN	FUBP3	Far upstream element-binding protein 3 OS=Homo sapiens GN=FUBP3 PE=1 SV=2	46	4759.96	5189.63	6206.79	5095.04	4208.78	4977.58	5071.54	5040.38	4262.04	4909.18
sp|Q92945|FUBP2_HUMAN	KHSRP	Far upstream element-binding protein 2 OS=Homo sapiens GN=KHSRP PE=1 SV=4	74	10142.1	10984.7	13353.4	10920.7	9997.92	10485.8	11274.8	10779.7	9625.52	10247.1
sp|Q96AE4-2|FUBP1_HUMAN	FUBP1	Isoform 2 of Far upstream element-binding protein 1 OS=Homo sapiens GN=FUBP1	160	18448.2	19119.9	23372.6	18938	16589.7	18549.6	20078.8	18813.9	16067.2	18145.3
sp|Q96AE4|FUBP1_HUMAN	FUBP1	Far upstream element-binding protein 1 OS=Homo sapiens GN=FUBP1 PE=1 SV=3	5	120.872	175.7	221.923	135.386	116.782	167.592	165.792	156.611	120.168	144.03
sp|Q6PK04|CC137_HUMAN	CCDC137	Coiled-coil domain-containing protein 137 OS=Homo sapiens GN=CCDC137 PE=1 SV=1	15	2296.85	2722.59	2949.27	2553.47	2059.74	2589.39	2486.84	2543.43	2147.26	2485.65
sp|Q96EA4|SPDLY_HUMAN	SPDL1	Protein Spindly OS=Homo sapiens GN=SPDL1 PE=1 SV=2	11	966.887	1111.39	1279.54	1069.77	953.516	1067.93	1113.58	1034.07	1025.57	1018.93
sp|Q9NR56|MBNL1_HUMAN	MBNL1	Muscleblind-like protein 1 OS=Homo sapiens GN=MBNL1 PE=1 SV=2	20	2782.47	3349.7	3762.61	3061.49	2684.7	3399.13	3324.61	3267.99	2698.34	3151.45
sp|Q9NUK0|MBNL3_HUMAN	MBNL3	Muscleblind-like protein 3 OS=Homo sapiens GN=MBNL3 PE=2 SV=2	3	246.873	243.878	278.682	237.406	215.755	220.143	237.782	238.829	216.224	252.144
sp|Q9BTW9-4|TBCD_HUMAN	TBCD	Isoform 4 of Tubulin-specific chaperone D OS=Homo sapiens GN=TBCD	47	4374.79	4774.22	5845.59	4821.01	4611.08	4948.83	4808.61	4679.44	4783.63	4676.48
sp|Q9UKY7|CDV3_HUMAN	CDV3	Protein CDV3 homolog OS=Homo sapiens GN=CDV3 PE=1 SV=1	51	4270.08	4881.62	4745.19	4779.23	4447.08	4647.04	4526.79	4922.76	4609.63	4297.55
sp|O00116|ADAS_HUMAN	AGPS	Alkyldihydroxyacetonephosphate synthase, peroxisomal OS=Homo sapiens GN=AGPS PE=1 SV=1	45	4426.9	4793.14	5943.87	4771.14	4100.43	5015.32	4788.04	4818.96	4326.29	4870.91
sp|O75367|H2AY_HUMAN	H2AFY	Core histone macro-H2A.1 OS=Homo sapiens GN=H2AFY PE=1 SV=4	101	13025.9	13926.9	16302.2	13830.3	11405.3	14105.2	13543.3	13471.5	11571.6	13364.8
sp|Q9P0M6|H2AW_HUMAN	H2AFY2	Core histone macro-H2A.2 OS=Homo sapiens GN=H2AFY2 PE=1 SV=3	36	4665.41	5074.88	5751.5	4918.28	4103.56	4930.35	4961.06	4797.78	4160.65	4678.32
sp|O00154|BACH_HUMAN	ACOT7	Cytosolic acyl coenzyme A thioester hydrolase OS=Homo sapiens GN=ACOT7 PE=1 SV=3	35	3233.79	3591.7	4451.3	3453.2	3157.9	3777.26	3565.21	3431.82	3332.93	3441.42
sp|Q96HY6|DDRGK_HUMAN	DDRGK1	DDRGK domain-containing protein 1 OS=Homo sapiens GN=DDRGK1 PE=1 SV=2	14	1334.8	1551.07	1727	1426.77	1248.49	1555.24	1564.8	1512.77	1281.18	1449.17
sp|O75170|PP6R2_HUMAN	PPP6R2	Serine/threonine-protein phosphatase 6 regulatory subunit 2 OS=Homo sapiens GN=PPP6R2 PE=1 SV=2	22	1678.03	1763.69	2248.3	1781.86	1599.4	1871.53	1881.02	1762.43	1702.47	1811.25
sp|Q9BSJ2-4|GCP2_HUMAN	TUBGCP2	Isoform 3 of Gamma-tubulin complex component 2 OS=Homo sapiens GN=TUBGCP2	30	2450.21	2689.44	3199.22	2643.14	2414.46	2740.87	2689.68	2621.06	2458.39	2647.34
sp|P13861|KAP2_HUMAN	PRKAR2A	cAMP-dependent protein kinase type II-alpha regulatory subunit OS=Homo sapiens GN=PRKAR2A PE=1 SV=2	26	3047.6	3736.76	4388.88	3591.11	3127.72	3696.61	3564.42	3367.51	3192.05	3506.12
sp|P31323|KAP3_HUMAN	PRKAR2B	cAMP-dependent protein kinase type II-beta regulatory subunit OS=Homo sapiens GN=PRKAR2B PE=1 SV=3	17	1885.47	2072.42	2472.97	2070.95	1723.05	2084.77	2164.95	1947.21	1742.84	2050.98
sp|Q6FI81|CPIN1_HUMAN	CIAPIN1	Anamorsin OS=Homo sapiens GN=CIAPIN1 PE=1 SV=2	39	4530.96	4899.96	6107.78	5006.71	4166.8	5025.55	4730.05	4763.16	4192.79	4776.82
sp|Q96JM3|CHAP1_HUMAN	CHAMP1	Chromosome alignment-maintaining phosphoprotein 1 OS=Homo sapiens GN=CHAMP1 PE=1 SV=2	44	5373.08	5662.01	6803.35	5789.36	4386.97	5767.49	5654.29	5602.97	4764.15	5673.11
sp|Q8IXQ6|PARP9_HUMAN	PARP9	Poly [ADP-ribose] polymerase 9 OS=Homo sapiens GN=PARP9 PE=1 SV=2	16	1615.77	1782	2148.42	1759.88	1650.71	1873.22	1835.08	1692.99	1764.66	1703.3
sp|P85037|FOXK1_HUMAN	FOXK1	Forkhead box protein K1 OS=Homo sapiens GN=FOXK1 PE=1 SV=1	20	2095.04	2349.38	2873.01	2362.44	2030.43	2406.05	2393.79	2328.41	2055.37	2324.76
sp|Q01167|FOXK2_HUMAN	FOXK2	Forkhead box protein K2 OS=Homo sapiens GN=FOXK2 PE=1 SV=3	10	1081.83	1199.11	1424.24	1183.79	1039.48	1259.43	1283.65	1186.69	1069.37	1184.3
sp|Q99766|ATP5S_HUMAN	ATP5S	ATP synthase subunit s, mitochondrial OS=Homo sapiens GN=ATP5S PE=1 SV=3	6	897.232	1039.3	1279.28	1023.14	872.742	1048.17	965.22	1024.29	952.441	982.119
sp|O60716-3|CTND1_HUMAN	CTNND1	Isoform 1AC of Catenin delta-1 OS=Homo sapiens GN=CTNND1	117	12609.5	14188.2	16896.2	13439.7	11837.9	14309.6	13843.2	13588.9	12480.1	13649.4
sp|Q641Q2|FA21A_HUMAN	FAM21A	WASH complex subunit FAM21A OS=Homo sapiens GN=FAM21A PE=2 SV=3	28	2941.39	3524.97	4016.31	3384.06	2551.51	3204.22	3392.21	3316.03	2906.83	3142.25
sp|Q9Y4E1-4|FA21C_HUMAN	FAM21C	Isoform 4 of WASH complex subunit FAM21C OS=Homo sapiens GN=FAM21C	3	294.238	323.089	393.272	368.414	347.392	304.522	366.488	394.889	315.268	329.912
sp|Q13907-2|IDI1_HUMAN	IDI1	Isoform 2 of Isopentenyl-diphosphate Delta-isomerase 1 OS=Homo sapiens GN=IDI1	17	2466.28	2583.53	3397	2785.27	2595.27	2603.06	2606.49	2742.52	2370.85	2639.57
sp|P09525|ANXA4_HUMAN	ANXA4	Annexin A4 OS=Homo sapiens GN=ANXA4 PE=1 SV=4	74	7640.51	8485.12	10241.1	8352.53	7348.35	8592.56	8541.21	8163.88	7854.98	8073.87
sp|P08758|ANXA5_HUMAN	ANXA5	Annexin A5 OS=Homo sapiens GN=ANXA5 PE=1 SV=2	153	19099	21744.3	26395.5	21523.3	18461.7	22266.3	22148.6	20229.7	19166.3	19561.5
sp|Q9UL54-2|TAOK2_HUMAN	TAOK2	Isoform 2 of Serine/threonine-protein kinase TAO2 OS=Homo sapiens GN=TAOK2	7	665.117	677.186	836.086	733.489	616.042	703.763	722.643	691.128	651.91	724.751
sp|Q7L7X3|TAOK1_HUMAN	TAOK1	Serine/threonine-protein kinase TAO1 OS=Homo sapiens GN=TAOK1 PE=1 SV=1	22	2288.31	2324.79	2787.61	2430.73	2072.19	2477.77	2482.54	2350.03	2070.71	2453.18
sp|Q9H2K8|TAOK3_HUMAN	TAOK3	Serine/threonine-protein kinase TAO3 OS=Homo sapiens GN=TAOK3 PE=1 SV=2	23	3043.72	3499.31	4118.54	3411.02	2863.98	3576.59	3313.36	3262.31	3068.4	3311.34
sp|Q96CM8|ACSF2_HUMAN	ACSF2	Acyl-CoA synthetase family member 2, mitochondrial OS=Homo sapiens GN=ACSF2 PE=1 SV=2	35	3388.93	3672.84	4472.55	3597.08	3274.39	3897.51	3655.09	3678.42	3395.08	3623.54
sp|P26640|SYVC_HUMAN	VARS	Valine--tRNA ligase OS=Homo sapiens GN=VARS PE=1 SV=4	151	16012.8	17344.1	21286.9	17528.6	15930.7	17882	17378	17148.4	16657.8	17248.4
sp|Q12959-2|DLG1_HUMAN	DLG1	Isoform 2 of Disks large homolog 1 OS=Homo sapiens GN=DLG1	21	2508.75	3116.8	3533.4	2872.67	2373.16	3017.57	2917.03	2756.77	2517.83	2707.19
tr|C9JN61|C9JN61_HUMAN	DLG1	Disks large homolog 1 (Fragment) OS=Homo sapiens GN=DLG1 PE=2 SV=1	1	97.0621	122.372	131.781	111.025	96.1594	107.214	102.149	110.622	97.3128	102.619
sp|Q92796|DLG3_HUMAN	DLG3	Disks large homolog 3 OS=Homo sapiens GN=DLG3 PE=1 SV=2	1	19.5707	26.3874	34.6935	26.9194	18.9673	31.3188	30.0386	21.8597	26.7246	23.2046
sp|Q15700-2|DLG2_HUMAN	DLG2	Isoform 2 of Disks large homolog 2 OS=Homo sapiens GN=DLG2	6	664.082	702.222	844.072	740.762	627.46	703.598	708.47	696.982	607.256	690.61
sp|Q9Y2J4-4|AMOL2_HUMAN	AMOTL2	Isoform 4 of Angiomotin-like protein 2 OS=Homo sapiens GN=AMOTL2	8	711.366	650.181	928.424	746.631	566	743.465	711.436	740.991	619.964	826.953
sp|O96007|MOC2B_HUMAN	MOCS2	Molybdopterin synthase catalytic subunit OS=Homo sapiens GN=MOCS2 PE=1 SV=1	4	361.039	450.658	569.199	433.959	378.918	450.954	428.281	428.737	419.596	409.622
sp|Q08378|GOGA3_HUMAN	GOLGA3	Golgin subfamily A member 3 OS=Homo sapiens GN=GOLGA3 PE=1 SV=2	52	4679.65	5240.8	6516.64	5128.37	4233.16	5278.7	5300.48	4966.36	4399.01	4958.12
sp|Q96N66|MBOA7_HUMAN	MBOAT7	Lysophospholipid acyltransferase 7 OS=Homo sapiens GN=MBOAT7 PE=1 SV=2	16	1839.23	1983.06	2347.45	1973.16	1718.36	1968.1	1915.61	1864.33	1780.34	1904.87
sp|Q86VY4|TSYL5_HUMAN	TSPYL5	Testis-specific Y-encoded-like protein 5 OS=Homo sapiens GN=TSPYL5 PE=1 SV=2	16	1305.2	1476.92	1721.51	1381.72	1127.24	1524.3	1422.95	1393.87	1165.81	1419.67
sp|Q5JQC9|AKAP4_HUMAN	AKAP4	A-kinase anchor protein 4 OS=Homo sapiens GN=AKAP4 PE=1 SV=1	4	1089.65	1278.29	1368	1211.5	990.275	1171.53	1277.02	1225.52	1040.92	1160.3
sp|P53041|PPP5_HUMAN	PPP5C	Serine/threonine-protein phosphatase 5 OS=Homo sapiens GN=PPP5C PE=1 SV=1	53	6057.93	6484.82	8326.03	6606.97	5799.73	6996.72	6655.66	6439.62	6087.42	6609.74
sp|Q9UBV2|SE1L1_HUMAN	SEL1L	Protein sel-1 homolog 1 OS=Homo sapiens GN=SEL1L PE=1 SV=3	16	2669.08	2886.34	3701.92	2931.18	2740.09	3012.65	3102.38	2904	2799.52	2744.31
sp|Q8IYJ3|SYTL1_HUMAN	SYTL1	Synaptotagmin-like protein 1 OS=Homo sapiens GN=SYTL1 PE=1 SV=1	13	973.761	1134.74	1337.74	1104.65	910.318	1109.94	1111.65	1079.68	963.41	1099.88
sp|O15439|MRP4_HUMAN	ABCC4	Multidrug resistance-associated protein 4 OS=Homo sapiens GN=ABCC4 PE=1 SV=3	3	230.467	258.981	293.888	276.242	241.131	266.838	265.519	252.288	267.19	243.388
sp|Q03519|TAP2_HUMAN	TAP2	Antigen peptide transporter 2 OS=Homo sapiens GN=TAP2 PE=1 SV=1	19	1920.24	1922.3	2405.45	1974.7	1821.66	2108.27	2027.23	1952.06	1864.94	1954.86
sp|Q9NUT2|ABCB8_HUMAN	ABCB8	ATP-binding cassette sub-family B member 8, mitochondrial OS=Homo sapiens GN=ABCB8 PE=1 SV=3	11	1000.5	1196.47	1231.6	1066.93	1001.6	1125.95	1079.47	1002.37	1080.79	1141.02
sp|Q9NRK6|ABCBA_HUMAN	ABCB10	ATP-binding cassette sub-family B member 10, mitochondrial OS=Homo sapiens GN=ABCB10 PE=1 SV=2	12	1377.57	1534.02	1784.09	1497.97	1354.06	1565.27	1542.57	1488.13	1420.81	1452.55
sp|O75592|MYCB2_HUMAN	MYCBP2	Probable E3 ubiquitin-protein ligase MYCBP2 OS=Homo sapiens GN=MYCBP2 PE=1 SV=3	45	5152.59	5984.61	7178.76	6095.65	5628.17	6222.52	5993.11	5725.25	6120.87	5844.74
sp|Q5T5U3|RHG21_HUMAN	ARHGAP21	Rho GTPase-activating protein 21 OS=Homo sapiens GN=ARHGAP21 PE=1 SV=1	4	363.847	421.713	466.301	418.613	350.8	429.179	433.925	401.182	362.882	409.336
sp|O15127|SCAM2_HUMAN	SCAMP2	Secretory carrier-associated membrane protein 2 OS=Homo sapiens GN=SCAMP2 PE=1 SV=2	11	892.42	1065.56	1300.1	1007.18	863.227	1053.83	1028.3	996.778	942.964	983.164
sp|Q8TBA6|GOGA5_HUMAN	GOLGA5	Golgin subfamily A member 5 OS=Homo sapiens GN=GOLGA5 PE=1 SV=3	28	2610	2881.72	3471.57	2776.26	2367.34	2881.55	3000.56	2826.66	2399.8	2702.6
sp|O60563|CCNT1_HUMAN	CCNT1	Cyclin-T1 OS=Homo sapiens GN=CCNT1 PE=1 SV=1	8	849.139	917.299	1055.84	917.694	776.209	929.139	931.921	876.938	844.914	927.074
sp|O95819-3|M4K4_HUMAN	MAP4K4	Isoform 3 of Mitogen-activated protein kinase kinase kinase kinase 4 OS=Homo sapiens GN=MAP4K4	5	385.485	460.897	530.532	437.626	410.268	445.905	446.907	427.963	445.409	418.655
sp|Q9NRD5|PICK1_HUMAN	PICK1	PRKCA-binding protein OS=Homo sapiens GN=PICK1 PE=1 SV=2	11	1263.88	1365.62	1659.15	1376.06	1188.09	1358.86	1366.21	1274.66	1393.95	1321.49
sp|Q6ZXV5|TMTC3_HUMAN	TMTC3	Transmembrane and TPR repeat-containing protein 3 OS=Homo sapiens GN=TMTC3 PE=1 SV=2	14	1578.33	1857.93	2194.8	1749.54	1649.97	1933.15	1915.78	1768.33	1756.79	1780.42
sp|Q96DB5|RMD1_HUMAN	RMDN1	Regulator of microtubule dynamics protein 1 OS=Homo sapiens GN=RMDN1 PE=1 SV=1	15	1179.96	1378.22	1665.7	1296.3	1186.63	1367.18	1375.31	1282.01	1237.49	1279.33
sp|Q8N4C8|MINK1_HUMAN	MINK1	Misshapen-like kinase 1 OS=Homo sapiens GN=MINK1 PE=1 SV=2	37	4043.59	4276.65	5326.37	4393.67	4063.74	4756.71	4366.89	4172.98	4469.14	4349.63
sp|Q7Z5J4|RAI1_HUMAN	RAI1	Retinoic acid-induced protein 1 OS=Homo sapiens GN=RAI1 PE=1 SV=2	18	1437.4	1572.65	1791.88	1613.39	1335.75	1544.01	1575.25	1490.67	1418.67	1561.83
sp|Q9UGU0|TCF20_HUMAN	TCF20	Transcription factor 20 OS=Homo sapiens GN=TCF20 PE=1 SV=3	31	3360.01	3814.54	4344.12	3731.13	3187.37	3879.26	3782.96	3672.03	3305.45	3703.38
sp|Q66K74|MAP1S_HUMAN	MAP1S	Microtubule-associated protein 1S OS=Homo sapiens GN=MAP1S PE=1 SV=2	36	5192.36	6058.57	6990.81	5874.3	5019.37	5951.96	5773.36	5527.71	5575.57	5634.32
sp|O95071|UBR5_HUMAN	UBR5	E3 ubiquitin-protein ligase UBR5 OS=Homo sapiens GN=UBR5 PE=1 SV=2	83	9365.9	10099.2	12538.4	10688.6	9544.91	11050	10438.9	9826.05	10166.1	10630.9
sp|O60885|BRD4_HUMAN	BRD4	Bromodomain-containing protein 4 OS=Homo sapiens GN=BRD4 PE=1 SV=2	46	5339	6161.03	6697.22	5993.85	5190.91	5848.77	5983.3	6103.87	5426.65	5802.57
sp|Q15059|BRD3_HUMAN	BRD3	Bromodomain-containing protein 3 OS=Homo sapiens GN=BRD3 PE=1 SV=1	10	924.44	1071.04	1154.7	933.89	832.838	1068.7	1026.29	1020.28	867.904	1024.75
sp|P25440-2|BRD2_HUMAN	BRD2	Isoform 2 of Bromodomain-containing protein 2 OS=Homo sapiens GN=BRD2	19	2421.21	2848.2	3044.55	2603.85	2203.02	2798.4	2746.39	2554.27	2376.24	2580.97
sp|O95470|SGPL1_HUMAN	SGPL1	Sphingosine-1-phosphate lyase 1 OS=Homo sapiens GN=SGPL1 PE=1 SV=3	17	2168.83	2526.14	2869.79	2402.39	2194.41	2519.11	2443.63	2290.36	2376.83	2285.95
sp|Q14126|DSG2_HUMAN	DSG2	Desmoglein-2 OS=Homo sapiens GN=DSG2 PE=1 SV=2	45	4524.66	5096.5	6262.48	4962.21	4522.99	5057.87	5056.25	4696.52	4733.97	4881.09
sp|Q9Y3F4|STRAP_HUMAN	STRAP	Serine-threonine kinase receptor-associated protein OS=Homo sapiens GN=STRAP PE=1 SV=1	73	10136.7	11570.5	13961.9	11393	9691.22	11354.3	11248.9	10757.9	10286.2	10560.9
sp|Q9UJA5|TRM6_HUMAN	TRMT6	tRNA (adenine(58)-N(1))-methyltransferase non-catalytic subunit TRM6 OS=Homo sapiens GN=TRMT6 PE=1 SV=1	35	4670.26	5123.14	5989.29	5051.23	4076.76	5182.98	4875.73	4783.67	4233.94	4831.44
sp|Q8N1F8|S11IP_HUMAN	STK11IP	Serine/threonine-protein kinase 11-interacting protein OS=Homo sapiens GN=STK11IP PE=1 SV=3	8	386.856	392.461	511.714	431.817	378.084	435.76	427.98	411.428	390.564	423.51
sp|O95210|STBD1_HUMAN	STBD1	Starch-binding domain-containing protein 1 OS=Homo sapiens GN=STBD1 PE=1 SV=1	8	710.298	808.717	998.247	812.211	673.237	879.384	790.02	779.337	747.475	796.675
sp|Q13263|TIF1B_HUMAN	TRIM28	Transcription intermediary factor 1-beta OS=Homo sapiens GN=TRIM28 PE=1 SV=5	211	23777.3	27274	32068.5	26542.1	23054.2	26930.3	26792.2	25996.1	24260.3	25625
sp|Q9H0E3-3|SP130_HUMAN	SAP130	Isoform 3 of Histone deacetylase complex subunit SAP130 OS=Homo sapiens GN=SAP130	13	1377.17	1590.93	1900.15	1518.19	1282.53	1622.91	1625.78	1556.53	1298.75	1535.09
sp|Q8WUF5|IASPP_HUMAN	PPP1R13L	RelA-associated inhibitor OS=Homo sapiens GN=PPP1R13L PE=1 SV=4	59	5509.8	6560.65	7417.17	6199.41	4982.04	6405.53	6240.02	6300.86	5430.82	6271
sp|Q9HCL2|GPAT1_HUMAN	GPAM	Glycerol-3-phosphate acyltransferase 1, mitochondrial OS=Homo sapiens GN=GPAM PE=1 SV=3	3	89.5631	98.0663	103.408	87.895	84.6544	90.0666	96.1962	90.797	95.4196	92.0914
sp|O15294|OGT1_HUMAN	OGT	UDP-N-acetylglucosamine--peptide N-acetylglucosaminyltransferase 110 kDa subunit OS=Homo sapiens GN=OGT PE=1 SV=3	39	3732.87	3883.63	4689.56	4104.29	3476.63	3885.6	3803.2	3624.71	4011.49	3729.48
sp|Q9HCC0|MCCB_HUMAN	MCCC2	Methylcrotonoyl-CoA carboxylase beta chain, mitochondrial OS=Homo sapiens GN=MCCC2 PE=1 SV=1	49	4586.22	5068	6193.65	5046.05	4411.41	5227.55	5122.23	4976.8	4690.83	4960.65
sp|Q9HCM4|E41L5_HUMAN	EPB41L5	Band 4.1-like protein 5 OS=Homo sapiens GN=EPB41L5 PE=1 SV=3	4	237.522	249.423	278.649	246.845	225.327	236.297	253.684	241.931	233.19	234.08
sp|Q15003|CND2_HUMAN	NCAPH	Condensin complex subunit 2 OS=Homo sapiens GN=NCAPH PE=1 SV=3	24	3297.76	4011.49	4706.98	3856.28	3292.08	3909.34	3864.84	3817.4	3612.4	3662.06
sp|P50454|SERPH_HUMAN	SERPINH1	Serpin H1 OS=Homo sapiens GN=SERPINH1 PE=1 SV=2	77	9905.53	12199.1	13593	11341.7	9336.69	11741.6	11482.1	11278.3	9783.71	10812
sp|Q14683|SMC1A_HUMAN	SMC1A	Structural maintenance of chromosomes protein 1A OS=Homo sapiens GN=SMC1A PE=1 SV=2	124	16050.5	18628.9	22251.3	18576.2	16128.6	19348.5	18461	17903.2	16653.9	17891.6
sp|Q8NDV3-3|SMC1B_HUMAN	SMC1B	Isoform 3 of Structural maintenance of chromosomes protein 1B OS=Homo sapiens GN=SMC1B	3	539.723	666.344	786.721	636.139	573.627	669.096	692.855	650.291	621.153	660.946
sp|P57740|NU107_HUMAN	NUP107	Nuclear pore complex protein Nup107 OS=Homo sapiens GN=NUP107 PE=1 SV=1	32	3299.43	3645.72	4390.97	3613.26	3357.34	3807.18	3675.5	3399.2	3620.05	3521.91
sp|Q99615|DNJC7_HUMAN	DNAJC7	DnaJ homolog subfamily C member 7 OS=Homo sapiens GN=DNAJC7 PE=1 SV=2	55	7137.57	8128.5	9626.99	7928.36	6885.97	7989.35	7947.36	7992.45	7348.17	7731.51
sp|Q6PD74|AAGAB_HUMAN	AAGAB	Alpha- and gamma-adaptin-binding protein p34 OS=Homo sapiens GN=AAGAB PE=1 SV=1	6	661.756	622.628	805.758	637.532	598.887	620.541	681.953	613.053	593.019	639.006
sp|P53365|ARFP2_HUMAN	ARFIP2	Arfaptin-2 OS=Homo sapiens GN=ARFIP2 PE=1 SV=1	12	1010.98	1157.67	1434.95	1102.15	944.86	1032.68	1136.1	1125.31	1027.51	1094.49
sp|P53367|ARFP1_HUMAN	ARFIP1	Arfaptin-1 OS=Homo sapiens GN=ARFIP1 PE=1 SV=2	31	3387.01	4091.55	4726.25	3829.04	3147.94	3952.02	3838.82	3803.29	3402.9	3784.26
sp|P53367-2|ARFP1_HUMAN	ARFIP1	Isoform A of Arfaptin-1 OS=Homo sapiens GN=ARFIP1	2	183.506	194.435	226.128	181.818	146.261	190.653	196.972	187.316	173.043	199.394
tr|H0Y6C3|H0Y6C3_HUMAN	PYCRL	Pyrroline-5-carboxylate reductase 3 (Fragment) OS=Homo sapiens GN=PYCRL PE=2 SV=1	14	1547.54	1582.03	1910.9	1589.65	1376.03	1671.65	1623.01	1574.48	1402.71	1620.78
sp|Q13895|BYST_HUMAN	BYSL	Bystin OS=Homo sapiens GN=BYSL PE=1 SV=3	39	5215.76	6173.03	6976.37	5989.09	5126.86	6204.32	5823.63	5808.84	5357.89	5807.35
sp|Q9Y3Q8|T22D4_HUMAN	TSC22D4	TSC22 domain family protein 4 OS=Homo sapiens GN=TSC22D4 PE=1 SV=2	3	159.065	177.44	197.767	167.009	137.948	165.846	172.864	173.593	147.778	175.641
sp|O75157|T22D2_HUMAN	TSC22D2	TSC22 domain family protein 2 OS=Homo sapiens GN=TSC22D2 PE=1 SV=3	2	67.9926	84.1604	83.7388	81.8802	73.5402	72.1859	84.2162	74.4846	58.7429	72.7383
sp|Q15714|T22D1_HUMAN	TSC22D1	TSC22 domain family protein 1 OS=Homo sapiens GN=TSC22D1 PE=1 SV=3	6	619.927	596.383	657.212	636.243	614.936	550.673	639.157	604.752	549.393	547.031
sp|Q99576-3|T22D3_HUMAN	TSC22D3	Isoform 2 of TSC22 domain family protein 3 OS=Homo sapiens GN=TSC22D3	3	495.283	179.098	196.926	247.041	639.413	152.039	332.661	237.8	271.857	202.723
sp|O95900|TRUB2_HUMAN	TRUB2	Probable tRNA pseudouridine synthase 2 OS=Homo sapiens GN=TRUB2 PE=1 SV=1	8	663.952	756.805	893.663	758.425	636.386	773.625	744.921	719.683	648.131	740.859
sp|Q8N9Z2|CC71L_HUMAN	CCDC71L	Coiled-coil domain-containing protein 71L OS=Homo sapiens GN=CCDC71L PE=2 SV=2	9	692.937	767.914	847.112	713.463	653.816	732.208	769.74	755.838	673.877	727.657
sp|Q96GG9|DCNL1_HUMAN	DCUN1D1	DCN1-like protein 1 OS=Homo sapiens GN=DCUN1D1 PE=1 SV=1	11	1154.53	1065.65	1423.1	1117.99	1006.79	1174.5	1211.21	1103.82	924.721	1123.75
sp|P13667|PDIA4_HUMAN	PDIA4	Protein disulfide-isomerase A4 OS=Homo sapiens GN=PDIA4 PE=1 SV=2	205	22551.4	27635.6	32603.5	25596.9	21628.2	26672	26062.3	25257.9	23399.5	24338.7
sp|P80303-2|NUCB2_HUMAN	NUCB2	Isoform 2 of Nucleobindin-2 OS=Homo sapiens GN=NUCB2	24	4476.65	2713.68	1344.1	3330.02	5321.88	1632.41	4067.98	3306.2	2534.12	3553.28
sp|P51608-2|MECP2_HUMAN	MECP2	Isoform B of Methyl-CpG-binding protein 2 OS=Homo sapiens GN=MECP2	36	4386.65	5079.73	5745.82	4806.8	3975.52	4999.3	4910.62	4798.07	4017.72	4727.09
sp|Q14204|DYHC1_HUMAN	DYNC1H1	Cytoplasmic dynein 1 heavy chain 1 OS=Homo sapiens GN=DYNC1H1 PE=1 SV=5	573	63362.9	71035	87059.3	73918.7	66797.2	73991.8	71012.4	68212.3	74833.4	69105.6
sp|Q8N128-2|F177A_HUMAN	FAM177A1	Isoform 2 of Protein FAM177A1 OS=Homo sapiens GN=FAM177A1	12	1241.06	1164.65	1138.45	1231.36	1152.26	1019.67	1340.13	1212.13	1117.32	1158.75
sp|Q92766-2|RREB1_HUMAN	RREB1	Isoform 2 of Ras-responsive element-binding protein 1 OS=Homo sapiens GN=RREB1	28	2655.72	2829.95	3318.04	2821.98	2416.77	2900.7	2919.46	2759.43	2485.72	2806.9
sp|Q9BXK5|B2L13_HUMAN	BCL2L13	Bcl-2-like protein 13 OS=Homo sapiens GN=BCL2L13 PE=1 SV=1	8	587.862	564.603	756.47	590.278	540.462	550.983	665.555	551.811	545.735	550.216
sp|Q96BP3|PPWD1_HUMAN	PPWD1	Peptidylprolyl isomerase domain and WD repeat-containing protein 1 OS=Homo sapiens GN=PPWD1 PE=1 SV=1	17	1941.67	2211.63	2635.54	2146.01	1984.67	2306.75	2233.45	2095.6	2017.8	2191.41
sp|Q9NUL3|STAU2_HUMAN	STAU2	Double-stranded RNA-binding protein Staufen homolog 2 OS=Homo sapiens GN=STAU2 PE=1 SV=1	26	2620.96	2890.04	3491.1	2938.29	2259.45	3052.63	2924.77	2813.9	2310.56	2871.58
sp|O95793|STAU1_HUMAN	STAU1	Double-stranded RNA-binding protein Staufen homolog 1 OS=Homo sapiens GN=STAU1 PE=1 SV=2	51	5247.08	6399.26	7316.85	6047.8	4602.87	6224.73	5784.36	5865.15	4846.63	5897.67
sp|P02649|APOE_HUMAN	APOE	Apolipoprotein E OS=Homo sapiens GN=APOE PE=1 SV=1	4	402.12	359.065	451.868	389.069	316.887	394.046	396.583	359.295	342.681	392.361
sp|Q8NDA8|MROH1_HUMAN	MROH1	Maestro heat-like repeat-containing protein family member 1 OS=Homo sapiens GN=MROH1 PE=2 SV=3	13	810.431	868.25	1066.82	904.903	828.846	914.45	916.648	837.24	872.845	862.723
sp|Q13310-3|PABP4_HUMAN	PABPC4	Isoform 3 of Polyadenylate-binding protein 4 OS=Homo sapiens GN=PABPC4	170	18056.4	20939.1	25156.1	20508.7	16440.1	21566.3	20331.1	20159.5	17553.2	20430.6
sp|Q13310|PABP4_HUMAN	PABPC4	Polyadenylate-binding protein 4 OS=Homo sapiens GN=PABPC4 PE=1 SV=1	1	110.672	106.516	137.346	117.083	83.1944	108.517	112.571	112.378	75.7314	105.988
sp|P11940|PABP1_HUMAN	PABPC1	Polyadenylate-binding protein 1 OS=Homo sapiens GN=PABPC1 PE=1 SV=2	155	17330.4	19936.5	23536.1	19537.5	15636	20236.1	19525.2	19291	17145.1	19098.3
tr|H0YAR2|H0YAR2_HUMAN	PABPC1	Polyadenylate-binding protein 1 (Fragment) OS=Homo sapiens GN=PABPC1 PE=4 SV=1	2	288.222	289.291	372.388	300.306	257.55	301.22	322.518	308.695	249.431	302.776
sp|P19440|GGT1_HUMAN	GGT1	Gamma-glutamyltranspeptidase 1 OS=Homo sapiens GN=GGT1 PE=1 SV=2	7	618.335	612.327	786.962	622.287	567.175	661.4	681.502	612.37	600.222	623.816
sp|P61927|RL37_HUMAN	RPL37	60S ribosomal protein L37 OS=Homo sapiens GN=RPL37 PE=1 SV=2	9	1207.86	1432.65	1605.92	1430.09	1073.61	1368.66	1345.77	1334.94	1193.68	1305
sp|Q86U90|YRDC_HUMAN	YRDC	YrdC domain-containing protein, mitochondrial OS=Homo sapiens GN=YRDC PE=1 SV=1	6	575.578	623.726	766.196	608.754	509.386	648.001	621.727	634.703	537.053	640.978
sp|P07910-2|HNRPC_HUMAN	HNRNPC	Isoform C1 of Heterogeneous nuclear ribonucleoproteins C1/C2 OS=Homo sapiens GN=HNRNPC	170	22015	25687.6	29311.1	24234.2	19192.3	25562.6	24662.7	24539.7	20746.3	23764.9
tr|B4DY08|B4DY08_HUMAN	HNRNPC	Heterogeneous nuclear ribonucleoproteins C1/C2 OS=Homo sapiens GN=HNRNPC PE=2 SV=1	1	264.342	219.608	296.982	222.219	208.208	250.711	250.537	247.085	166.727	259.489
sp|Q9UKM9-2|RALY_HUMAN	RALY	Isoform 1 of RNA-binding protein Raly OS=Homo sapiens GN=RALY	1	194.257	246.542	282.495	223.91	188.892	244.772	235.679	210.6	182.604	218.747
sp|Q9UKM9|RALY_HUMAN	RALY	RNA-binding protein Raly OS=Homo sapiens GN=RALY PE=1 SV=1	58	7399.64	8538.89	10094.3	8192.62	6660.37	8440.53	8095.9	8004.97	6731.64	7854.95
sp|P22102|PUR2_HUMAN	GART	Trifunctional purine biosynthetic protein adenosine-3 OS=Homo sapiens GN=GART PE=1 SV=1	159	20233.1	21831.4	26497.3	21950.8	18787.5	22649.7	21612.4	20500.1	20227.9	21294.9
tr|C9JZG2|C9JZG2_HUMAN	GART	Phosphoribosylformylglycinamidine cyclo-ligase (Fragment) OS=Homo sapiens GN=GART PE=2 SV=1	2	214.899	179.03	177.38	202.779	168.65	165.489	188.446	187.353	107.261	201.429
sp|P22314|UBA1_HUMAN	UBA1	Ubiquitin-like modifier-activating enzyme 1 OS=Homo sapiens GN=UBA1 PE=1 SV=3	199	21001.9	24618.4	29340.7	24255.6	21930.6	25052.6	24251.7	23323.7	24818.2	23275.6
sp|Q9Y3T9|NOC2L_HUMAN	NOC2L	Nucleolar complex protein 2 homolog OS=Homo sapiens GN=NOC2L PE=1 SV=4	46	4371.25	4902.39	6044.27	4870	4413.32	5134.9	4931.74	4746.88	4670.84	4709.85
sp|O75152|ZC11A_HUMAN	ZC3H11A	Zinc finger CCCH domain-containing protein 11A OS=Homo sapiens GN=ZC3H11A PE=1 SV=3	41	4488.13	5037.92	5934.45	4965.33	3976.69	5139.31	5008.56	4735.38	4025.15	4925.07
sp|Q96F86|EDC3_HUMAN	EDC3	Enhancer of mRNA-decapping protein 3 OS=Homo sapiens GN=EDC3 PE=1 SV=1	15	2050.89	2331.05	2737.44	2194.81	1878.26	2341.39	2261.07	2179.6	2106.13	2203.76
sp|Q9UKK3|PARP4_HUMAN	PARP4	Poly [ADP-ribose] polymerase 4 OS=Homo sapiens GN=PARP4 PE=1 SV=3	21	1917.19	2094.72	2566.75	2157.87	2019.56	2192.74	2155.85	2051.56	2041.02	2105.96
sp|P13804|ETFA_HUMAN	ETFA	Electron transfer flavoprotein subunit alpha, mitochondrial OS=Homo sapiens GN=ETFA PE=1 SV=1	47	5535.55	6514.38	7626.64	6058.06	5124.93	6353.98	6273.44	6087.59	5253.71	5997.22
sp|Q13155|AIMP2_HUMAN	AIMP2	Aminoacyl tRNA synthase complex-interacting multifunctional protein 2 OS=Homo sapiens GN=AIMP2 PE=1 SV=2	48	5946.82	5888.82	7230.58	6079.14	5036.38	5982.77	5780.59	6021.41	5386.83	5950.5
tr|F8W950|F8W950_HUMAN	AIMP2	Aminoacyl tRNA synthase complex-interacting multifunctional protein 2 OS=Homo sapiens GN=AIMP2 PE=2 SV=1	3	190.189	305.954	312.185	226.524	235.354	312.235	271.204	285.768	273.721	253.005
sp|P31153|METK2_HUMAN	MAT2A	S-adenosylmethionine synthase isoform type-2 OS=Homo sapiens GN=MAT2A PE=1 SV=1	90	9559.23	11275.8	13275.4	11047.7	9475.34	11197.9	10919.8	10561.1	10030.3	10672.5
sp|Q8TBN0|R3GEF_HUMAN	RAB3IL1	Guanine nucleotide exchange factor for Rab-3A OS=Homo sapiens GN=RAB3IL1 PE=1 SV=1	4	477.958	570.656	683.022	556.861	467.234	537.638	539.596	541.999	535.478	530.117
sp|Q5VTR2|BRE1A_HUMAN	RNF20	E3 ubiquitin-protein ligase BRE1A OS=Homo sapiens GN=RNF20 PE=1 SV=2	36	3518.85	4146.41	4843.87	4062.37	3268.74	4044.43	4039.63	3969.37	3426.71	3873.96
sp|O75150|BRE1B_HUMAN	RNF40	E3 ubiquitin-protein ligase BRE1B OS=Homo sapiens GN=RNF40 PE=1 SV=4	37	3173.2	3706.17	4225.7	3629.11	3017.45	3570.48	3540.52	3543.17	3148.28	3432.89
sp|P10809|CH60_HUMAN	HSPD1	60 kDa heat shock protein, mitochondrial OS=Homo sapiens GN=HSPD1 PE=1 SV=2	470	58292.8	62520.7	76939.1	59723.7	49568.7	62158.2	64375	58789.3	49231.7	58480
sp|Q15814|TBCC_HUMAN	TBCC	Tubulin-specific chaperone C OS=Homo sapiens GN=TBCC PE=1 SV=2	17	1293.53	1415.29	1714.34	1379.75	1200.15	1489.65	1393.82	1369.55	1271.27	1385.19
sp|Q9UH65|SWP70_HUMAN	SWAP70	Switch-associated protein 70 OS=Homo sapiens GN=SWAP70 PE=1 SV=1	41	5328.59	5942.56	7150.02	5883.13	5216.79	5784.91	5834.34	5817.27	5475.35	5533.02
sp|Q5T1M5|FKB15_HUMAN	FKBP15	FK506-binding protein 15 OS=Homo sapiens GN=FKBP15 PE=1 SV=2	32	3491.54	4043.38	4872.55	3968.93	3386.12	3993.42	3981.55	3733.81	3728.65	3741.52
sp|Q9BUZ4|TRAF4_HUMAN	TRAF4	TNF receptor-associated factor 4 OS=Homo sapiens GN=TRAF4 PE=1 SV=1	5	676.032	769.221	929.687	790.944	644.507	756.666	735.37	728.829	663.581	762.413
sp|P49247|RPIA_HUMAN	RPIA	Ribose-5-phosphate isomerase OS=Homo sapiens GN=RPIA PE=1 SV=3	11	744.242	823.178	1035.14	808.228	718.498	868.568	826.716	838.342	698.177	775.86
sp|Q14974|IMB1_HUMAN	KPNB1	Importin subunit beta-1 OS=Homo sapiens GN=KPNB1 PE=1 SV=2	169	15138.5	15560	19937	15814.8	14340.8	16563.8	16273.4	15042.1	15373.8	15608.2
sp|Q99460|PSMD1_HUMAN	PSMD1	26S proteasome non-ATPase regulatory subunit 1 OS=Homo sapiens GN=PSMD1 PE=1 SV=2	117	14356.6	15490.7	19135.8	15662.2	14203	16098.3	15905	15280.9	15116.3	15144.2
sp|Q99871-2|HAUS7_HUMAN	HAUS7	Isoform 2 of HAUS augmin-like complex subunit 7 OS=Homo sapiens GN=HAUS7	2	179.222	111.853	252.161	135.63	166.65	106.976	176.504	130.892	140.991	131.301
sp|Q9UJX6|ANC2_HUMAN	ANAPC2	Anaphase-promoting complex subunit 2 OS=Homo sapiens GN=ANAPC2 PE=1 SV=1	6	522.18	609.676	719.405	595.454	521.454	624.808	600.355	583.633	565.555	593.379
sp|Q01844-5|EWS_HUMAN	EWSR1	Isoform 5 of RNA-binding protein EWS OS=Homo sapiens GN=EWSR1	32	3468.54	4340	4798.88	4009.79	3424.18	4323.67	4064.93	4051.14	3541.28	4079.35
tr|H7BY36|H7BY36_HUMAN	EWSR1	RNA-binding protein EWS (Fragment) OS=Homo sapiens GN=EWSR1 PE=4 SV=1	1	68.5369	54.8826	72.8276	58.0478	56.935	56.4708	60.5398	54.3571	42.5853	74.7398
sp|O95684|FR1OP_HUMAN	FGFR1OP	FGFR1 oncogene partner OS=Homo sapiens GN=FGFR1OP PE=1 SV=1	11	1138.59	1179.64	1455.96	1159.92	1011.14	1202.22	1235.48	1101.29	989.07	1104.3
sp|Q6P1M3|L2GL2_HUMAN	LLGL2	Lethal(2) giant larvae protein homolog 2 OS=Homo sapiens GN=LLGL2 PE=1 SV=2	37	3237.94	3496.06	4270.75	3534.44	3198.27	3687.02	3617.92	3437.09	3350.54	3579.46
tr|J3QRV5|J3QRV5_HUMAN	LLGL2	Lethal(2) giant larvae protein homolog 2 OS=Homo sapiens GN=LLGL2 PE=2 SV=1	1	26.8965	21.859	29.2122	24.2797	19.9174	25.3402	27.6521	23.1142	16.8094	22.0261
sp|P46013|KI67_HUMAN	MKI67	Antigen KI-67 OS=Homo sapiens GN=MKI67 PE=1 SV=2	309	39176.9	44102.4	50756	44842.5	40345.1	44075.5	43567.8	43118.5	40590.1	42423.8
sp|O75911|DHRS3_HUMAN	DHRS3	Short-chain dehydrogenase/reductase 3 OS=Homo sapiens GN=DHRS3 PE=1 SV=2	15	1583.2	1675.28	1981.48	1663.56	1684.68	1803.48	1744.72	1650.1	1840.17	1661.42
sp|Q29RF7|PDS5A_HUMAN	PDS5A	Sister chromatid cohesion protein PDS5 homolog A OS=Homo sapiens GN=PDS5A PE=1 SV=1	76	9383.32	11056.3	12919.5	11049.4	9724.65	10880.5	10649.9	10722.9	10526.4	10634.3
sp|Q9NTI5|PDS5B_HUMAN	PDS5B	Sister chromatid cohesion protein PDS5 homolog B OS=Homo sapiens GN=PDS5B PE=1 SV=1	87	12422.3	14477.8	16582.2	14567.1	13179.4	14756.1	14138.4	13975	13750.4	13818.5
sp|Q99973|TEP1_HUMAN	TEP1	Telomerase protein component 1 OS=Homo sapiens GN=TEP1 PE=1 SV=2	21	1318.56	1439.17	1778.71	1417.08	1329.17	1499.17	1470.41	1463.92	1396.36	1428.55
sp|Q86V81|THOC4_HUMAN	ALYREF	THO complex subunit 4 OS=Homo sapiens GN=ALYREF PE=1 SV=3	54	5535.47	6390.1	7199.83	6004.52	4604.13	6273.1	6113.74	6115.82	4941.95	5834.84
sp|Q9NR30|DDX21_HUMAN	DDX21	Nucleolar RNA helicase 2 OS=Homo sapiens GN=DDX21 PE=1 SV=5	160	19730.3	22341.6	25535.2	22115.5	19124.6	22444.8	21213.3	21162	19678.2	21128.5
sp|Q9BQ39|DDX50_HUMAN	DDX50	ATP-dependent RNA helicase DDX50 OS=Homo sapiens GN=DDX50 PE=1 SV=1	31	2894.95	3305.01	3866.67	3149.14	2856.85	3353.29	3220.47	3176.52	2869.1	3166.96
sp|Q9BUT1|BDH2_HUMAN	BDH2	3-hydroxybutyrate dehydrogenase type 2 OS=Homo sapiens GN=BDH2 PE=1 SV=2	8	767.164	843.153	1031.58	863.156	768.379	875.933	814.833	808.922	810.684	868.759
sp|P13716-2|HEM2_HUMAN	ALAD	Isoform 2 of Delta-aminolevulinic acid dehydratase OS=Homo sapiens GN=ALAD	6	522.82	558.26	674.454	549.951	469.151	544.375	549.427	523.244	471.35	550.234
sp|Q13206|DDX10_HUMAN	DDX10	Probable ATP-dependent RNA helicase DDX10 OS=Homo sapiens GN=DDX10 PE=1 SV=2	48	5781.81	6604.74	7946.02	6598.28	5713.02	6748.7	6480.23	6207.13	5888.03	6290.19
sp|Q96KC2|ARL5B_HUMAN	ARL5B	ADP-ribosylation factor-like protein 5B OS=Homo sapiens GN=ARL5B PE=1 SV=1	3	414.602	420.469	520.811	471.002	458.445	464.922	496.269	452.454	461.635	453.592
sp|Q13435|SF3B2_HUMAN	SF3B2	Splicing factor 3B subunit 2 OS=Homo sapiens GN=SF3B2 PE=1 SV=2	135	17017.2	20608.5	22703.1	19400.4	15078.9	19539.4	19586.4	19314.3	16406.2	18978.7
sp|Q96KN1|FA84B_HUMAN	FAM84B	Protein FAM84B OS=Homo sapiens GN=FAM84B PE=1 SV=1	7	1043.16	1173.05	1470.5	1109.43	1007.28	1202.76	1189.41	1135.46	958.157	1137.65
sp|Q9BZE4|NOG1_HUMAN	GTPBP4	Nucleolar GTP-binding protein 1 OS=Homo sapiens GN=GTPBP4 PE=1 SV=3	81	11104.6	12339.9	14330.4	12045	10404.2	12658.3	11990.9	11770.9	11010	12060.9
sp|Q96GX9|MTNB_HUMAN	APIP	Methylthioribulose-1-phosphate dehydratase OS=Homo sapiens GN=APIP PE=1 SV=1	23	3673.89	4070.06	5035.79	3954.37	3567.04	4346.77	4210.51	4180.86	3675.55	3970.93
sp|Q6P2Q9|PRP8_HUMAN	PRPF8	Pre-mRNA-processing-splicing factor 8 OS=Homo sapiens GN=PRPF8 PE=1 SV=2	193	25284.8	28727.5	34268.7	28639.8	26468.5	29714.6	28834.3	27709.6	28821.7	28181.2
sp|Q8N8S7|ENAH_HUMAN	ENAH	Protein enabled homolog OS=Homo sapiens GN=ENAH PE=1 SV=2	46	4732.78	5470.28	6697.3	5135.36	4285.48	5442.31	5314.68	5318.5	4529.12	5143.67
sp|P54098|DPOG1_HUMAN	POLG	DNA polymerase subunit gamma-1 OS=Homo sapiens GN=POLG PE=1 SV=1	7	363.683	417.509	482.544	418.087	350.296	429.438	399.722	389.572	408.12	395.695
sp|Q7L8L6|FAKD5_HUMAN	FASTKD5	FAST kinase domain-containing protein 5 OS=Homo sapiens GN=FASTKD5 PE=1 SV=1	23	3125.12	3102.15	3792.6	3302.69	2951	3293.55	3295.69	3183.36	3120.59	3195.18
sp|P13929|ENOB_HUMAN	ENO3	Beta-enolase OS=Homo sapiens GN=ENO3 PE=1 SV=5	62	6943.83	5562.94	7509.63	6028.2	5192.16	6522.83	6173.63	6634.29	4634.4	6666.18
sp|P06733|ENOA_HUMAN	ENO1	Alpha-enolase OS=Homo sapiens GN=ENO1 PE=1 SV=2	576	65193.5	72996.8	84104.1	70551.9	57797.6	72198.9	72721.3	72299.5	64211.6	68796
sp|P09104|ENOG_HUMAN	ENO2	Gamma-enolase OS=Homo sapiens GN=ENO2 PE=1 SV=3	3	650.469	477.399	620.487	544.626	490.917	557.177	539.051	543.098	432.967	596.869
sp|Q8NEF9|SRFB1_HUMAN	SRFBP1	Serum response factor-binding protein 1 OS=Homo sapiens GN=SRFBP1 PE=1 SV=1	17	2372.69	2822.36	3233.03	2710.91	2104.39	2834.38	2674.09	2616.65	2147.73	2568.45
sp|P49768|PSN1_HUMAN	PSEN1	Presenilin-1 OS=Homo sapiens GN=PSEN1 PE=1 SV=1	4	251.964	271.359	316.749	273.839	254.279	283.751	276.329	260.663	252.222	269.04
sp|P49810|PSN2_HUMAN	PSEN2	Presenilin-2 OS=Homo sapiens GN=PSEN2 PE=1 SV=1	1	44.8349	42.859	56.6363	45.9054	39.7015	51.869	53.3239	40.0556	51.1054	50.9643
sp|Q9UMY1|NOL7_HUMAN	NOL7	Nucleolar protein 7 OS=Homo sapiens GN=NOL7 PE=1 SV=2	20	2892.06	3487.45	3667.5	3242.17	2689.21	3208.88	3174.1	3228.19	2707.69	3097.95
sp|P22033|MUTA_HUMAN	MUT	Methylmalonyl-CoA mutase, mitochondrial OS=Homo sapiens GN=MUT PE=1 SV=4	37	5202.89	6150.98	7198.47	6165.69	5215.68	6113.88	5969.35	5784.69	5837.51	5766.95
sp|Q7Z3T8|ZFY16_HUMAN	ZFYVE16	Zinc finger FYVE domain-containing protein 16 OS=Homo sapiens GN=ZFYVE16 PE=1 SV=3	30	4159.81	4467.37	5540.71	4597.91	4084.48	4608.26	4704.39	4255.95	4444.69	4455.47
sp|Q3KP66|CA106_HUMAN	C1orf106	Uncharacterized protein C1orf106 OS=Homo sapiens GN=C1orf106 PE=2 SV=2	2	242.589	301.306	319.638	283.236	236.457	284.249	271.504	266.301	265.098	263.811
sp|Q9H9L3|I20L2_HUMAN	ISG20L2	Interferon-stimulated 20 kDa exonuclease-like 2 OS=Homo sapiens GN=ISG20L2 PE=1 SV=1	11	1276.58	1393.09	1568.29	1293.67	1109.29	1451.59	1441.57	1371.79	1198.31	1345.43
sp|Q9NP81|SYSM_HUMAN	SARS2	Serine--tRNA ligase, mitochondrial OS=Homo sapiens GN=SARS2 PE=1 SV=1	21	2110.09	2381.51	2832.02	2365.43	1979.19	2339.87	2414.48	2261.14	2062.53	2320.47
sp|Q8IZT6|ASPM_HUMAN	ASPM	Abnormal spindle-like microcephaly-associated protein OS=Homo sapiens GN=ASPM PE=1 SV=2	9	739.611	869.179	1063.19	888.79	804.223	899.252	927.806	879.415	885.088	849.377
sp|P37059|DHB2_HUMAN	HSD17B2	Estradiol 17-beta-dehydrogenase 2 OS=Homo sapiens GN=HSD17B2 PE=1 SV=1	17	1868.03	2102.56	2477.45	2111.04	1774.15	2233.18	2093.98	2021.28	2008.5	2037.7
sp|Q15125|EBP_HUMAN	EBP	3-beta-hydroxysteroid-Delta(8),Delta(7)-isomerase OS=Homo sapiens GN=EBP PE=1 SV=3	2	236.529	211.558	312.727	239.386	268.051	289.723	221.482	228.058	258.561	256.295
sp|P35611-3|ADDA_HUMAN	ADD1	Isoform 3 of Alpha-adducin OS=Homo sapiens GN=ADD1	11	1043.1	1283.17	1488	1292.02	1113.33	1290.98	1223.75	1227.39	1239.32	1218.8
sp|Q14978-2|NOLC1_HUMAN	NOLC1	Isoform Beta of Nucleolar and coiled-body phosphoprotein 1 OS=Homo sapiens GN=NOLC1	62	12849.1	14513.2	16823.9	14123.6	10849.3	14707.4	14057.6	14114.9	11650	13695.4
sp|P46100|ATRX_HUMAN	ATRX	Transcriptional regulator ATRX OS=Homo sapiens GN=ATRX PE=1 SV=5	26	2688.33	2888.56	3582.13	3068.2	2602.92	3171.73	3033.15	2866.99	2702.86	2944.09
sp|P24752|THIL_HUMAN	ACAT1	Acetyl-CoA acetyltransferase, mitochondrial OS=Homo sapiens GN=ACAT1 PE=1 SV=1	60	7247.38	8270	9880.85	8046.56	6638.07	8229.46	8254	8159.92	6923.98	7836.06
tr|E9PKF3|E9PKF3_HUMAN	ACAT1	Acetyl-CoA acetyltransferase, mitochondrial (Fragment) OS=Homo sapiens GN=ACAT1 PE=2 SV=1	2	94.02	112.772	101.058	112.279	80.3987	91.4275	96.7047	92.3082	87.6143	89.4296
sp|P11172|UMPS_HUMAN	UMPS	Uridine 5'-monophosphate synthase OS=Homo sapiens GN=UMPS PE=1 SV=1	57	9150.83	10591.2	12171.6	10416.4	8801.54	10394.8	10114.3	10003.8	9785.24	10010.4
sp|Q8NEY1|NAV1_HUMAN	NAV1	Neuron navigator 1 OS=Homo sapiens GN=NAV1 PE=1 SV=2	24	2227.06	2667.68	3036.33	2598.41	2297.28	2664.83	2573.34	2491.7	2588.23	2516.66
sp|P51659|DHB4_HUMAN	HSD17B4	Peroxisomal multifunctional enzyme type 2 OS=Homo sapiens GN=HSD17B4 PE=1 SV=3	100	12475.9	14236.8	17335	13993.3	12580.5	14481.9	13853.2	13574.5	13273.7	13529.8
sp|P11310-2|ACADM_HUMAN	ACADM	Isoform 2 of Medium-chain specific acyl-CoA dehydrogenase, mitochondrial OS=Homo sapiens GN=ACADM	71	8411.69	9637.26	11350.1	9448.57	7861.29	9606.73	9620.71	9178.36	8308.28	8876.93
sp|Q9NUW8|TYDP1_HUMAN	TDP1	Tyrosyl-DNA phosphodiesterase 1 OS=Homo sapiens GN=TDP1 PE=1 SV=2	13	1925.8	2144.55	2568.88	2212.45	1960.21	2094.83	2257.68	2155.36	1995.32	1994.26
sp|Q9H6K4|OPA3_HUMAN	OPA3	Optic atrophy 3 protein OS=Homo sapiens GN=OPA3 PE=1 SV=1	5	571.393	542.99	691.368	585.522	503.412	601.507	568.665	550.013	505.664	579.272
sp|Q13029|PRDM2_HUMAN	PRDM2	PR domain zinc finger protein 2 OS=Homo sapiens GN=PRDM2 PE=1 SV=3	11	587.769	664.404	780.71	602.316	545.171	676.01	651.002	602.959	563.838	619.538
sp|P09884|DPOLA_HUMAN	POLA1	DNA polymerase alpha catalytic subunit OS=Homo sapiens GN=POLA1 PE=1 SV=2	29	3043.65	3507.21	4080.76	3563.2	3100.63	3663.18	3500.59	3302.13	3284.55	3489.23
sp|O75955|FLOT1_HUMAN	FLOT1	Flotillin-1 OS=Homo sapiens GN=FLOT1 PE=1 SV=3	41	3945.9	4564.12	5284.67	4347.87	3991.11	4558.58	4476.54	4383.03	4259.1	4129.4
sp|O15498|YKT6_HUMAN	YKT6	Synaptobrevin homolog YKT6 OS=Homo sapiens GN=YKT6 PE=1 SV=1	34	5484.94	6581.25	7736.96	6371.69	5304.27	6593.22	6202.03	6173.5	5618.06	6094.9
sp|P02545|LMNA_HUMAN	LMNA	Prelamin-A/C OS=Homo sapiens GN=LMNA PE=1 SV=1	368	44676.8	51447.3	61465.9	49131.4	39969.5	50185.3	50261.5	48751.8	40652.2	47505.2
sp|Q03252|LMNB2_HUMAN	LMNB2	Lamin-B2 OS=Homo sapiens GN=LMNB2 PE=1 SV=3	90	11586.6	13720.7	16407.4	13040.6	10710.1	13312.9	13214.7	12899.3	10820.2	12457.4
sp|P20700|LMNB1_HUMAN	LMNB1	Lamin-B1 OS=Homo sapiens GN=LMNB1 PE=1 SV=2	198	20068.8	22915.5	26937.4	22218.2	18236.1	22526.4	22490.1	21175.9	19827.5	21246.3
sp|Q8IWY9|CDAN1_HUMAN	CDAN1	Codanin-1 OS=Homo sapiens GN=CDAN1 PE=1 SV=4	11	773.499	817.315	1084.23	847.604	767.156	819.183	880.321	798.595	742.703	840.572
sp|P05141|ADT2_HUMAN	SLC25A5	ADP/ATP translocase 2 OS=Homo sapiens GN=SLC25A5 PE=1 SV=7	76	8388.97	8616.68	10015.9	8843.67	7787.05	9424.37	8978.18	8984.78	8410.14	8858.98
sp|P12236|ADT3_HUMAN	SLC25A6	ADP/ATP translocase 3 OS=Homo sapiens GN=SLC25A6 PE=1 SV=4	137	22739.4	23401.1	27238.3	24203.8	21907.5	24987.1	24208.1	24209.1	24006.8	23922.7
sp|P12235|ADT1_HUMAN	SLC25A4	ADP/ATP translocase 1 OS=Homo sapiens GN=SLC25A4 PE=1 SV=4	14	1745.32	1646.5	2154.1	1763.52	1563.7	1819.51	1745.75	1830.95	1559.61	1827.43
sp|P11498|PYC_HUMAN	PC	Pyruvate carboxylase, mitochondrial OS=Homo sapiens GN=PC PE=1 SV=2	89	9335.17	10818.4	12968.4	10470.5	9149.38	11056.6	10600.4	10069	10271.5	10137.6
sp|P04083|ANXA1_HUMAN	ANXA1	Annexin A1 OS=Homo sapiens GN=ANXA1 PE=1 SV=2	180	19318.4	21874	25779.1	20351	17385.6	21132.6	20970.2	21299	19011.9	20060.5
sp|Q14019|COTL1_HUMAN	COTL1	Coactosin-like protein OS=Homo sapiens GN=COTL1 PE=1 SV=3	53	7048.25	8240.93	9808.5	8132.58	7395.19	8242.56	7830.24	7747	7520.16	7573.73
sp|P22695|QCR2_HUMAN	UQCRC2	Cytochrome b-c1 complex subunit 2, mitochondrial OS=Homo sapiens GN=UQCRC2 PE=1 SV=3	60	6408.36	7315.91	8690.7	7084.18	5926.37	7319.12	7056.7	7070.63	6466.28	6899.39
sp|Q9C0B1|FTO_HUMAN	FTO	Alpha-ketoglutarate-dependent dioxygenase FTO OS=Homo sapiens GN=FTO PE=1 SV=3	28	4033.93	4512.77	5385.35	4597.1	3928.52	4641.03	4507.47	4298.24	4117.54	4521.95
sp|P54136|SYRC_HUMAN	RARS	Arginine--tRNA ligase, cytoplasmic OS=Homo sapiens GN=RARS PE=1 SV=2	194	23813.6	26078.1	31561.9	26370.2	23066	26313.9	25635.3	25706.2	25719.9	25926.9
sp|Q9Y4E8|UBP15_HUMAN	USP15	Ubiquitin carboxyl-terminal hydrolase 15 OS=Homo sapiens GN=USP15 PE=1 SV=3	34	3697.07	4063.85	4988.22	4168.53	3773.22	4131.31	4207.26	3978.58	3983.55	4013.57
sp|Q13107|UBP4_HUMAN	USP4	Ubiquitin carboxyl-terminal hydrolase 4 OS=Homo sapiens GN=USP4 PE=1 SV=3	23	2960.56	3225.89	3986.79	3287.07	2973.74	3448.64	3279.08	3126.05	3136.21	3216.2
sp|P51784|UBP11_HUMAN	USP11	Ubiquitin carboxyl-terminal hydrolase 11 OS=Homo sapiens GN=USP11 PE=1 SV=3	4	368.051	349.749	486.155	376.692	337.025	376.014	367.48	355.924	368.908	397.951
sp|Q9Y6Y8|S23IP_HUMAN	SEC23IP	SEC23-interacting protein OS=Homo sapiens GN=SEC23IP PE=1 SV=1	36	5205.8	5952.59	7169.55	6055.02	5434.99	5974.38	6013.09	5783.65	5973.28	5664.08
sp|P51610-4|HCFC1_HUMAN	HCFC1	Isoform 4 of Host cell factor 1 OS=Homo sapiens GN=HCFC1	82	9873.27	11120.5	13463.1	10895.4	9356.92	11267	11134.3	10687.8	9837.24	10698.3
sp|P17980|PRS6A_HUMAN	PSMC3	26S protease regulatory subunit 6A OS=Homo sapiens GN=PSMC3 PE=1 SV=3	106	11268.1	12929	15378	12396.4	10021.1	12648.2	12528.9	12099.6	10359.1	12052.3
sp|O95155-4|UBE4B_HUMAN	UBE4B	Isoform 4 of Ubiquitin conjugation factor E4 B OS=Homo sapiens GN=UBE4B	28	2465.87	2664.92	3320.66	2714.56	2491.17	2747.11	2722	2579.55	2588.49	2667.83
sp|Q9NWB6|ARGL1_HUMAN	ARGLU1	Arginine and glutamate-rich protein 1 OS=Homo sapiens GN=ARGLU1 PE=1 SV=1	23	3743.05	4402.19	4741.3	4233.14	3494.75	4294.7	4222.18	4399.29	3943.62	4008.72
sp|P62873|GBB1_HUMAN	GNB1	Guanine nucleotide-binding protein G(I)/G(S)/G(T) subunit beta-1 OS=Homo sapiens GN=GNB1 PE=1 SV=3	14	1341.97	1118.46	1553.15	1214.62	1041.28	1230.49	1223.29	1193.92	843.223	1299.78
sp|P62879|GBB2_HUMAN	GNB2	Guanine nucleotide-binding protein G(I)/G(S)/G(T) subunit beta-2 OS=Homo sapiens GN=GNB2 PE=1 SV=3	18	1663.78	1488.71	1999.14	1534.52	1417.33	1637.08	1655.37	1546.9	1125.21	1636.5
sp|Q9HAV0|GBB4_HUMAN	GNB4	Guanine nucleotide-binding protein subunit beta-4 OS=Homo sapiens GN=GNB4 PE=1 SV=3	29	4788.26	5301.73	6430.98	5317.26	4960.29	5425.18	5097.76	5090.02	5339.78	5000.16
sp|Q9BRK4|LZTS2_HUMAN	LZTS2	Leucine zipper putative tumor suppressor 2 OS=Homo sapiens GN=LZTS2 PE=1 SV=2	4	359.476	405.58	462.559	390.545	339.013	401.209	423.737	371.842	379.059	393.935
sp|Q8TF05|PP4R1_HUMAN	PPP4R1	Serine/threonine-protein phosphatase 4 regulatory subunit 1 OS=Homo sapiens GN=PPP4R1 PE=1 SV=1	35	3602.25	3686.37	4828.44	3760.17	3486.22	3998.32	3809.2	3639.56	3470.52	3822.03
sp|Q96QK1|VPS35_HUMAN	VPS35	Vacuolar protein sorting-associated protein 35 OS=Homo sapiens GN=VPS35 PE=1 SV=2	73	7947.69	8208.33	10391	8258.8	7922.33	8672.42	8368.38	8193.44	8259.74	8152.13
sp|O95825|QORL1_HUMAN	CRYZL1	Quinone oxidoreductase-like protein 1 OS=Homo sapiens GN=CRYZL1 PE=1 SV=2	16	1977.27	2164.4	2593.69	2209.47	1833.46	2190.65	2204.78	2055.92	1930.32	2109.6
sp|P00558|PGK1_HUMAN	PGK1	Phosphoglycerate kinase 1 OS=Homo sapiens GN=PGK1 PE=1 SV=3	372	44667.6	47668.6	58522.1	47176.1	40382.8	48106.1	47949	47098.6	41693.9	46550.5
sp|P07205|PGK2_HUMAN	PGK2	Phosphoglycerate kinase 2 OS=Homo sapiens GN=PGK2 PE=1 SV=3	4	744.984	822.768	1047.35	776.732	667.425	874.634	788.839	747.707	641.933	811.675
sp|Q9UFC0|LRWD1_HUMAN	LRWD1	Leucine-rich repeat and WD repeat-containing protein 1 OS=Homo sapiens GN=LRWD1 PE=1 SV=2	12	1290.69	1403.7	1800.26	1507.04	1314.22	1536.79	1364	1334.41	1385.26	1402.09
sp|Q8WX92|NELFB_HUMAN	NELFB	Negative elongation factor B OS=Homo sapiens GN=NELFB PE=1 SV=1	11	1321.71	1462.7	1766.09	1430	1265.79	1484.97	1505.82	1404.49	1329.26	1437.95
sp|Q96FZ2|HMCES_HUMAN	HMCES	Embryonic stem cell-specific 5-hydroxymethylcytosine-binding protein OS=Homo sapiens GN=HMCES PE=1 SV=1	21	2496.59	2726.72	3324.73	2834.99	2233.91	2782.77	2764.18	2731.93	2338.2	2751.12
sp|P26440|IVD_HUMAN	IVD	Isovaleryl-CoA dehydrogenase, mitochondrial OS=Homo sapiens GN=IVD PE=1 SV=1	21	3903.66	4386.99	5298.61	4296.84	3766.46	4599.65	4461.91	4208.57	3975.72	4266.94
sp|Q15326|ZMY11_HUMAN	ZMYND11	Zinc finger MYND domain-containing protein 11 OS=Homo sapiens GN=ZMYND11 PE=1 SV=2	11	1425.49	1482.55	1788.28	1517.54	1321.79	1570.11	1546.04	1496.02	1334.2	1518.06
sp|O00469-2|PLOD2_HUMAN	PLOD2	Isoform 2 of Procollagen-lysine,2-oxoglutarate 5-dioxygenase 2 OS=Homo sapiens GN=PLOD2	23	2998.42	3679.46	4425.55	3645.34	3482.79	3712.08	3759.32	3800.91	3686.38	3472.23
sp|Q6Y7W6|PERQ2_HUMAN	GIGYF2	PERQ amino acid-rich with GYF domain-containing protein 2 OS=Homo sapiens GN=GIGYF2 PE=1 SV=1	45	3998.59	4449.05	5210.13	4350.49	3520.39	4295.32	4431.42	4321.83	3788.44	4232.03
sp|P48449|ERG7_HUMAN	LSS	Lanosterol synthase OS=Homo sapiens GN=LSS PE=1 SV=1	52	4941.64	5490.29	6786.28	5528.59	5033.63	5534.23	5376.52	5450.85	5378.71	5293.65
sp|A6NCS6|CB072_HUMAN	C2orf72	Uncharacterized protein C2orf72 OS=Homo sapiens GN=C2orf72 PE=2 SV=2	1	72.2887	59.7342	90.5761	71.8728	60.786	74.8247	75.3446	74.0289	51.6587	74.6442
sp|Q96H55|MYO19_HUMAN	MYO19	Unconventional myosin-XIX OS=Homo sapiens GN=MYO19 PE=2 SV=2	20	1901.64	2066.93	2552.46	2119.92	1929.37	2149.59	2145.17	1990.25	2126.62	2079.27
tr|H7BXI1|H7BXI1_HUMAN	ESYT2	Extended synaptotagmin-2 (Fragment) OS=Homo sapiens GN=ESYT2 PE=2 SV=1	44	3805.34	4382.24	5226.34	4373.73	3831.73	4358.11	4290.91	4171.59	4125.92	4039.68
sp|P42575|CASP2_HUMAN	CASP2	Caspase-2 OS=Homo sapiens GN=CASP2 PE=1 SV=2	9	767.874	846.953	960.153	827.428	725.685	869.773	860.852	804.278	755.387	854.55
sp|P22415|USF1_HUMAN	USF1	Upstream stimulatory factor 1 OS=Homo sapiens GN=USF1 PE=1 SV=1	2	250.613	228.538	279.912	218.312	173.34	230.858	195.642	268.709	169.872	236.185
sp|P36915|GNL1_HUMAN	GNL1	Guanine nucleotide-binding protein-like 1 OS=Homo sapiens GN=GNL1 PE=1 SV=2	32	2901.27	3267.97	3991.84	3131.83	2655.06	3362.61	3080.82	3107.03	2757.96	3066.44
sp|P01024|CO3_HUMAN	C3	Complement C3 OS=Homo sapiens GN=C3 PE=1 SV=2	11	1223.6	913.286	1073.13	883.499	853.648	1143.45	1131.27	798.66	872.052	856.609
sp|Q9Y2G5|OFUT2_HUMAN	POFUT2	GDP-fucose protein O-fucosyltransferase 2 OS=Homo sapiens GN=POFUT2 PE=1 SV=3	10	1142.12	1300.03	1509.6	1241.53	1142.32	1293.32	1357.15	1277.19	1185.28	1231.01
sp|Q9Y6D6|BIG1_HUMAN	ARFGEF1	Brefeldin A-inhibited guanine nucleotide-exchange protein 1 OS=Homo sapiens GN=ARFGEF1 PE=1 SV=2	56	5689.01	6112.22	7479.93	6140.1	5503.01	6255.5	6195.34	5953.41	5876.32	6141.47
sp|Q9Y6D5|BIG2_HUMAN	ARFGEF2	Brefeldin A-inhibited guanine nucleotide-exchange protein 2 OS=Homo sapiens GN=ARFGEF2 PE=1 SV=3	22	2128.42	2324.24	2845.36	2335.58	2104.18	2362.13	2350.17	2139.92	2271.84	2271.93
sp|Q15438|CYH1_HUMAN	CYTH1	Cytohesin-1 OS=Homo sapiens GN=CYTH1 PE=1 SV=1	6	621.011	725.488	837.903	694.738	632.664	700.5	698.507	685.408	643.946	681.933
sp|O43739|CYH3_HUMAN	CYTH3	Cytohesin-3 OS=Homo sapiens GN=CYTH3 PE=1 SV=2	5	688.072	787.707	928.81	745.523	675.828	772.92	762.451	724.959	674.167	692.111
sp|Q99418|CYH2_HUMAN	CYTH2	Cytohesin-2 OS=Homo sapiens GN=CYTH2 PE=1 SV=2	12	796.103	787.079	974.748	772.828	729.996	900.87	816.823	723.883	778.43	826.378
sp|Q9Y3S2|ZN330_HUMAN	ZNF330	Zinc finger protein 330 OS=Homo sapiens GN=ZNF330 PE=1 SV=1	6	662.824	652.259	775.144	685.129	589.851	676.688	713.893	622.119	577.027	695.132
sp|Q6PD62|CTR9_HUMAN	CTR9	RNA polymerase-associated protein CTR9 homolog OS=Homo sapiens GN=CTR9 PE=1 SV=1	39	4592.96	4972.5	5896.29	4950.55	4733.48	5205.58	5145.4	4838.2	4994.81	4913.63
sp|Q8N6H7|ARFG2_HUMAN	ARFGAP2	ADP-ribosylation factor GTPase-activating protein 2 OS=Homo sapiens GN=ARFGAP2 PE=1 SV=1	36	3525.62	3926.49	4647.84	3882.12	3229.08	3905.41	3840.33	3671.1	3259.1	3730.65
tr|E9PN48|E9PN48_HUMAN	ARFGAP2	ADP-ribosylation factor GTPase-activating protein 2 (Fragment) OS=Homo sapiens GN=ARFGAP2 PE=2 SV=1	4	282.108	305.715	352.928	290.3	230.902	311.011	309.764	296.207	244.895	292.472
sp|P35573|GDE_HUMAN	AGL	Glycogen debranching enzyme OS=Homo sapiens GN=AGL PE=1 SV=3	83	9544.04	10431.3	12546.6	10696.7	9727.08	11242.7	10540.3	9869.96	10573.7	10397.2
sp|P35658-5|NU214_HUMAN	NUP214	Isoform 5 of Nuclear pore complex protein Nup214 OS=Homo sapiens GN=NUP214	51	6236.24	7098.72	8346.52	6940.81	5903.11	7139.59	6965.29	6526.83	6387.01	6595.56
sp|P35658-3|NU214_HUMAN	NUP214	Isoform 3 of Nuclear pore complex protein Nup214 OS=Homo sapiens GN=NUP214	3	227.184	292.813	339.517	260.454	230.003	290.683	288.095	251.547	253.947	262.036
sp|P00533|EGFR_HUMAN	EGFR	Epidermal growth factor receptor OS=Homo sapiens GN=EGFR PE=1 SV=2	278	32556	33307.4	44223.7	34278.7	31446.8	35190.6	34923.5	33334.2	31402.8	34530.7
sp|Q99536|VAT1_HUMAN	VAT1	Synaptic vesicle membrane protein VAT-1 homolog OS=Homo sapiens GN=VAT1 PE=1 SV=2	38	4188.27	4982.49	5979.74	4812.48	4094.36	5002.2	4639.8	4690.02	4308.55	4436.42
sp|P22234-2|PUR6_HUMAN	PAICS	Isoform 2 of Multifunctional protein ADE2 OS=Homo sapiens GN=PAICS	78	8180.01	8902.46	10836.5	8936.45	7648.72	9032.95	8760.03	8632.33	8509.39	8683.07
sp|Q9HBF4|ZFYV1_HUMAN	ZFYVE1	Zinc finger FYVE domain-containing protein 1 OS=Homo sapiens GN=ZFYVE1 PE=1 SV=1	8	544.113	626.875	705.508	607.691	531.246	610.634	598.54	608.764	573.038	601.842
sp|O14964|HGS_HUMAN	HGS	Hepatocyte growth factor-regulated tyrosine kinase substrate OS=Homo sapiens GN=HGS PE=1 SV=1	36	4252.97	4757.47	5675.31	4778.89	4224.2	4841.13	4808.84	4676.28	4343.28	4667.89
sp|Q8TD43|TRPM4_HUMAN	TRPM4	Transient receptor potential cation channel subfamily M member 4 OS=Homo sapiens GN=TRPM4 PE=1 SV=1	14	1476.65	1508.45	1878.73	1522.85	1450.43	1566.26	1560.77	1564.62	1433.1	1473.04
sp|P32121-4|ARRB2_HUMAN	ARRB2	Isoform 4 of Beta-arrestin-2 OS=Homo sapiens GN=ARRB2	11	1193.18	1256.74	1660.03	1272.62	1201.66	1396.68	1309.84	1325.25	1160.02	1316.26
sp|P49407|ARRB1_HUMAN	ARRB1	Beta-arrestin-1 OS=Homo sapiens GN=ARRB1 PE=1 SV=2	24	2184.21	2031.04	2761.11	2116.15	1876.92	2250.15	2177.49	2137.1	1720.91	2174.14
sp|P55769|NH2L1_HUMAN	NHP2L1	NHP2-like protein 1 OS=Homo sapiens GN=NHP2L1 PE=1 SV=3	21	2478.35	2663.56	3318.99	2415.36	2070.06	2762.92	2543.14	2615.19	2126.8	2550.64
sp|Q6NUM9|RETST_HUMAN	RETSAT	All-trans-retinol 13,14-reductase OS=Homo sapiens GN=RETSAT PE=1 SV=2	37	4539.07	5228.34	6286.01	5120.28	4427.81	5362.16	5096.52	4887.18	4861.31	4972.95
sp|Q9HBI6|CP4FB_HUMAN	CYP4F11	Cytochrome P450 4F11 OS=Homo sapiens GN=CYP4F11 PE=2 SV=3	3	190.641	202.177	229.573	202.34	171.643	208.353	209.299	197.239	163.467	202.397
sp|P29144|TPP2_HUMAN	TPP2	Tripeptidyl-peptidase 2 OS=Homo sapiens GN=TPP2 PE=1 SV=4	104	12558.4	13838	17006.4	13875.1	12663.9	14567	13978.5	13455.8	13744.7	13548.9
tr|Q5VZU9|Q5VZU9_HUMAN	TPP2	Tripeptidyl-peptidase 2 OS=Homo sapiens GN=TPP2 PE=2 SV=1	1	128.086	181.343	200.585	147.895	157.321	206.781	187.196	177.8	178.37	168.306
sp|A0AVT1|UBA6_HUMAN	UBA6	Ubiquitin-like modifier-activating enzyme 6 OS=Homo sapiens GN=UBA6 PE=1 SV=1	62	10151.4	11551.5	13911.8	11493	9916.5	11406.5	11398.3	11076.2	10766	10993
sp|Q14690|RRP5_HUMAN	PDCD11	Protein RRP5 homolog OS=Homo sapiens GN=PDCD11 PE=1 SV=3	101	13074.9	13936.1	16901.9	13893.8	13095.7	14695.9	14215	13784	13311.3	13810.6
sp|Q8WVB6-2|CTF18_HUMAN	CHTF18	Isoform 2 of Chromosome transmission fidelity protein 18 homolog OS=Homo sapiens GN=CHTF18	17	1683.26	1818.91	2193.4	1831.02	1710.34	1872.74	1848.71	1736.48	1738.88	1822.5
sp|Q15813|TBCE_HUMAN	TBCE	Tubulin-specific chaperone E OS=Homo sapiens GN=TBCE PE=1 SV=1	29	3601.37	4020.69	4804.91	3922.11	3373.45	4001.01	4017.64	3933.42	3767.13	3876.96
sp|Q86TJ2|TAD2B_HUMAN	TADA2B	Transcriptional adapter 2-beta OS=Homo sapiens GN=TADA2B PE=1 SV=2	1	51.2588	34.4027	51.8556	42.9969	40.2247	49.386	42.5253	49.4972	27.4158	43.36
sp|Q6YN16|HSDL2_HUMAN	HSDL2	Hydroxysteroid dehydrogenase-like protein 2 OS=Homo sapiens GN=HSDL2 PE=1 SV=1	33	4893.33	5600.2	6679	5296.09	4307.79	5620.29	5408.31	5141.15	4647.05	5179.96
sp|P26572|MGAT1_HUMAN	MGAT1	Alpha-1,3-mannosyl-glycoprotein 2-beta-N-acetylglucosaminyltransferase OS=Homo sapiens GN=MGAT1 PE=2 SV=2	19	1768.43	1824.54	2135.3	1831.47	1641.62	1862.31	1888.65	1800.37	1712.7	1810.86
sp|P36952|SPB5_HUMAN	SERPINB5	Serpin B5 OS=Homo sapiens GN=SERPINB5 PE=1 SV=2	17	1664.57	1818.48	2209.67	1823.96	1561.94	1802.31	1816.42	1809.25	1701.11	1757.78
sp|Q93063-3|EXT2_HUMAN	EXT2	Isoform 3 of Exostosin-2 OS=Homo sapiens GN=EXT2	11	1287.37	1339.74	1610	1351.54	1208.14	1425.76	1370.38	1254.47	1388.1	1351.14
sp|P42345|MTOR_HUMAN	MTOR	Serine/threonine-protein kinase mTOR OS=Homo sapiens GN=MTOR PE=1 SV=1	57	6086.67	6600.58	8054.59	6716.63	6202.42	7032.51	6796.53	6516.74	6718.73	6638.46
sp|Q8WUA2|PPIL4_HUMAN	PPIL4	Peptidyl-prolyl cis-trans isomerase-like 4 OS=Homo sapiens GN=PPIL4 PE=1 SV=1	19	2100.44	2316.8	2797.05	2360.98	2075.79	2415.11	2386.82	2262.75	2111.71	2268.79
sp|Q9NS87|KIF15_HUMAN	KIF15	Kinesin-like protein KIF15 OS=Homo sapiens GN=KIF15 PE=1 SV=1	25	1810.13	2020.38	2458.5	2162.21	1840.63	2098.19	2102	1941.33	2077.29	2013.11
sp|Q9P2S5|WRP73_HUMAN	WRAP73	WD repeat-containing protein WRAP73 OS=Homo sapiens GN=WRAP73 PE=2 SV=1	2	77.9182	75.6989	101.973	62.3244	60.2761	87.6488	79.3374	60.6613	55.2585	80.9947
sp|Q86Y56|HEAT2_HUMAN	HEATR2	HEAT repeat-containing protein 2 OS=Homo sapiens GN=HEATR2 PE=1 SV=4	54	6760.59	7142.75	8915.46	7367.23	6730.25	7554.09	7320.01	7174.9	7179.63	7157.15
sp|Q86WJ1|CHD1L_HUMAN	CHD1L	Chromodomain-helicase-DNA-binding protein 1-like OS=Homo sapiens GN=CHD1L PE=1 SV=2	25	2594.48	2843.86	3465.94	2926.32	2538.15	2937.52	2888.95	2749.68	2580.78	2840.67
sp|P42356|PI4KA_HUMAN	PI4KA	Phosphatidylinositol 4-kinase alpha OS=Homo sapiens GN=PI4KA PE=1 SV=3	47	4294.98	4677.31	5790.17	4761.33	4408.27	4914.4	4789.26	4552.89	4654.74	4671.52
sp|Q9BZH6|WDR11_HUMAN	WDR11	WD repeat-containing protein 11 OS=Homo sapiens GN=WDR11 PE=1 SV=1	24	3176.65	3423.72	4080.22	3608.65	3165.64	3319	3412.97	3318.12	3144.74	3247.8
sp|P15104|GLNA_HUMAN	GLUL	Glutamine synthetase OS=Homo sapiens GN=GLUL PE=1 SV=4	14	1655.6	1459.51	1914.69	1602.22	1318.5	1667.24	1618.36	1566.21	1364.86	1614.57
sp|Q99996-6|AKAP9_HUMAN	AKAP9	Isoform 6 of A-kinase anchor protein 9 OS=Homo sapiens GN=AKAP9	78	7179.13	7935.61	9638.51	8077.14	7348.81	8062.15	8131.93	7554.89	8174.25	7617.13
sp|Q9UBX1|CATF_HUMAN	CTSF	Cathepsin F OS=Homo sapiens GN=CTSF PE=1 SV=1	2	177.234	156.158	201.182	162.817	146.651	189.254	185.094	166.983	144.035	173.934
sp|Q9BQ67|GRWD1_HUMAN	GRWD1	Glutamate-rich WD repeat-containing protein 1 OS=Homo sapiens GN=GRWD1 PE=1 SV=1	25	2986.93	2877.36	4076.16	3112.94	2557.64	3203.96	3135.59	2978.73	2535.83	3086.53
sp|Q9NR09|BIRC6_HUMAN	BIRC6	Baculoviral IAP repeat-containing protein 6 OS=Homo sapiens GN=BIRC6 PE=1 SV=2	114	11577.6	12240.3	15651.2	12789.9	11251	13286	12590	11874.4	12139	12758
sp|Q86V15|CASZ1_HUMAN	CASZ1	Zinc finger protein castor homolog 1 OS=Homo sapiens GN=CASZ1 PE=1 SV=4	13	1068.58	1113.1	1379.77	1124.69	1043	1127.17	1172.53	1107.93	1050.38	1152.14
sp|Q9UGR2|Z3H7B_HUMAN	ZC3H7B	Zinc finger CCCH domain-containing protein 7B OS=Homo sapiens GN=ZC3H7B PE=1 SV=1	10	822.857	891.842	1082.79	948.959	834.702	976.717	908.135	887.896	887.257	941.334
sp|Q15004|PAF15_HUMAN	KIAA0101	PCNA-associated factor OS=Homo sapiens GN=KIAA0101 PE=1 SV=1	8	910.681	879.351	1094.14	931.444	689.526	988.465	934.084	836.265	699.439	926.124
sp|P11717|MPRI_HUMAN	IGF2R	Cation-independent mannose-6-phosphate receptor OS=Homo sapiens GN=IGF2R PE=1 SV=3	55	5042.36	5060.92	6379.56	5185.21	4900.5	5412.35	5502.24	4991.65	4782.83	5091.33
sp|Q14146|URB2_HUMAN	URB2	Unhealthy ribosome biogenesis protein 2 homolog OS=Homo sapiens GN=URB2 PE=1 SV=2	25	2572.45	2758.4	3248.02	2791.34	2622.4	2888	2924.17	2706.32	2829.72	2701.83
sp|P15927-3|RFA2_HUMAN	RPA2	Isoform 3 of Replication protein A 32 kDa subunit OS=Homo sapiens GN=RPA2	12	1119.68	1186.37	1439.71	1245.62	1109.7	1235.76	1228.18	1259.76	1180.21	1212.3
sp|Q8IXH7|NELFD_HUMAN	NELFCD	Negative elongation factor C/D OS=Homo sapiens GN=NELFCD PE=1 SV=2	9	585.582	779.033	893.543	698.736	571.498	745.195	724.75	623.017	624.826	658.42
sp|Q68E01-2|INT3_HUMAN	INTS3	Isoform 2 of Integrator complex subunit 3 OS=Homo sapiens GN=INTS3	27	2497.57	2695.91	3381.7	2775.5	2387.97	2721.58	2684.91	2574.46	2544.99	2705.68
sp|Q9UBF8|PI4KB_HUMAN	PI4KB	Phosphatidylinositol 4-kinase beta OS=Homo sapiens GN=PI4KB PE=1 SV=1	17	1375.72	1430.37	1738.94	1525.43	1306.41	1441.77	1478.32	1417.5	1385.78	1419.98
sp|Q9BXI6-2|TB10A_HUMAN	TBC1D10A	Isoform 2 of TBC1 domain family member 10A OS=Homo sapiens GN=TBC1D10A	10	1485.99	1690.69	1950.32	1613.83	1522.96	1784.77	1657.34	1611.98	1611.69	1605.64
sp|Q8WTX7|GATL3_HUMAN	GATSL3	GATS-like protein 3 OS=Homo sapiens GN=GATSL3 PE=2 SV=1	1	91.3659	100.459	131.685	98.9528	86.3598	104.218	114.201	98.5738	109.567	103.298
sp|Q9Y4A5|TRRAP_HUMAN	TRRAP	Transformation/transcription domain-associated protein OS=Homo sapiens GN=TRRAP PE=1 SV=3	45	3414.43	3598.72	4381.3	3658.7	3345.72	3840	3787.49	3624.69	3613.79	3620.81
sp|P26358-2|DNMT1_HUMAN	DNMT1	Isoform 2 of DNA (cytosine-5)-methyltransferase 1 OS=Homo sapiens GN=DNMT1	207	23008.5	25421.1	30988.1	25903.8	23510.2	26826.9	26037.3	24642.6	24303.2	25683.9
tr|F5GX68|F5GX68_HUMAN	DNMT1	Cytosine-specific methyltransferase OS=Homo sapiens GN=DNMT1 PE=2 SV=1	6	561.28	575.045	778.729	659.11	541.481	638.958	640.287	633.183	649.856	640.565
sp|Q9BXS4|TMM59_HUMAN	TMEM59	Transmembrane protein 59 OS=Homo sapiens GN=TMEM59 PE=1 SV=1	6	773.566	846.211	1009.87	756.88	728.288	860.795	928.729	839.134	641.441	824.18
sp|Q9UKL6|PPCT_HUMAN	PCTP	Phosphatidylcholine transfer protein OS=Homo sapiens GN=PCTP PE=1 SV=1	5	582.923	587.795	699.754	613.004	568.583	630.923	611.338	621.1	617.267	627.284
sp|Q8TEX9-2|IPO4_HUMAN	IPO4	Isoform 2 of Importin-4 OS=Homo sapiens GN=IPO4	36	4008.59	3495.95	4878.83	3848.91	3684.21	4051.02	3851.02	3856.92	3797.1	4140
sp|P61247|RS3A_HUMAN	RPS3A	40S ribosomal protein S3a OS=Homo sapiens GN=RPS3A PE=1 SV=2	175	26897	30468.7	35242.3	29814.5	24405	30764.3	28849.4	29610	26470.6	28544.5
tr|D6R9B6|D6R9B6_HUMAN	RPS3A	40S ribosomal protein S3a OS=Homo sapiens GN=RPS3A PE=2 SV=1	1	212.308	222.076	274.283	281.219	316.445	260.209	261.311	289.262	304.547	244.174
sp|Q12789|TF3C1_HUMAN	GTF3C1	General transcription factor 3C polypeptide 1 OS=Homo sapiens GN=GTF3C1 PE=1 SV=4	61	6772.32	7027.26	8624.4	7448.13	6802.95	7501.25	7490.83	7020.4	6878.44	7349.61
sp|Q6ZRQ5|MMS22_HUMAN	MMS22L	Protein MMS22-like OS=Homo sapiens GN=MMS22L PE=1 SV=3	8	567.108	639.497	744.53	619.439	555.032	663.891	613.347	590.088	605.265	594.876
sp|Q9NSU2|TREX1_HUMAN	TREX1	Three prime repair exonuclease 1 OS=Homo sapiens GN=TREX1 PE=1 SV=1	1	36.0709	30.0363	35.5653	32.0335	35.1597	34.3577	37.2501	31.3891	25.5931	35.9738
sp|Q9NVN8|GNL3L_HUMAN	GNL3L	Guanine nucleotide-binding protein-like 3-like protein OS=Homo sapiens GN=GNL3L PE=1 SV=1	32	2932.4	3419.4	3845.37	3347.57	2870.28	3442.09	3181.59	3264.06	2830.28	3287.95
sp|Q9BVP2|GNL3_HUMAN	GNL3	Guanine nucleotide-binding protein-like 3 OS=Homo sapiens GN=GNL3 PE=1 SV=2	58	7349.92	7760.74	9413.63	8162.21	6837.03	7928.07	7866.11	7732.44	6729.04	7931.25
sp|O60293|ZC3H1_HUMAN	ZFC3H1	Zinc finger C3H1 domain-containing protein OS=Homo sapiens GN=ZFC3H1 PE=1 SV=3	19	1552.15	1731.3	2020.78	1626.63	1465.04	1772.96	1688.79	1612.55	1507.1	1630.92
sp|Q15067|ACOX1_HUMAN	ACOX1	Peroxisomal acyl-coenzyme A oxidase 1 OS=Homo sapiens GN=ACOX1 PE=1 SV=3	42	5765.07	6336.52	7864.39	6274.94	5653.12	6498.36	6151.08	6368.93	6033.9	6281.45
sp|P49368|TCPG_HUMAN	CCT3	T-complex protein 1 subunit gamma OS=Homo sapiens GN=CCT3 PE=1 SV=4	228	24498.1	27018.2	31547.3	26786.1	22740.6	26929.1	26144.2	26046.5	24456.9	25962.9
sp|Q16514|TAF12_HUMAN	TAF12	Transcription initiation factor TFIID subunit 12 OS=Homo sapiens GN=TAF12 PE=1 SV=1	2	396.271	352.898	444.441	383.168	335.05	367.981	408.13	373.295	300.018	372.661
sp|P49915|GUAA_HUMAN	GMPS	GMP synthase [glutamine-hydrolyzing] OS=Homo sapiens GN=GMPS PE=1 SV=1	133	15752.6	16855.9	21006.2	17171.9	15023	17456.2	17178.4	16694.4	16023.5	16764.6
sp|A6NHR9|SMHD1_HUMAN	SMCHD1	Structural maintenance of chromosomes flexible hinge domain-containing protein 1 OS=Homo sapiens GN=SMCHD1 PE=1 SV=2	153	18060.7	19799	23744.4	20347.1	18227.8	20482.2	19770.7	19292.2	19700.4	19700.5
sp|O15067|PUR4_HUMAN	PFAS	Phosphoribosylformylglycinamidine synthase OS=Homo sapiens GN=PFAS PE=1 SV=4	30	3280.82	3461.37	4282.92	3540.46	3174.89	3557.52	3664.32	3363.5	3290.26	3533.23
sp|Q8TB61|S35B2_HUMAN	SLC35B2	Adenosine 3'-phospho 5'-phosphosulfate transporter 1 OS=Homo sapiens GN=SLC35B2 PE=1 SV=1	12	1479.35	1631.44	2037.37	1656.38	1517.45	1666.52	1654.08	1589.72	1549.55	1611.15
sp|Q9NPH2|INO1_HUMAN	ISYNA1	Inositol-3-phosphate synthase 1 OS=Homo sapiens GN=ISYNA1 PE=1 SV=1	39	4251.65	5073.78	6300.69	4965.11	4004.41	5697.13	4961.24	5314.48	4698.61	5417.43
sp|Q9UKX7|NUP50_HUMAN	NUP50	Nuclear pore complex protein Nup50 OS=Homo sapiens GN=NUP50 PE=1 SV=2	40	5139.4	5899.35	6784.8	5685.95	4592.8	5766.35	5578.08	5535.36	4755.08	5527.28
sp|P00491|PNPH_HUMAN	PNP	Purine nucleoside phosphorylase OS=Homo sapiens GN=PNP PE=1 SV=2	83	7175.93	7872.41	9603.66	7536.17	6784.3	8154.94	7821.05	7612.05	7373.77	7674.84
sp|Q9Y2K7|KDM2A_HUMAN	KDM2A	Lysine-specific demethylase 2A OS=Homo sapiens GN=KDM2A PE=1 SV=3	45	4196.13	4657.71	5433.66	4528.55	4090.12	4737.3	4548.23	4374.08	4236.15	4617.18
sp|Q8NHM5|KDM2B_HUMAN	KDM2B	Lysine-specific demethylase 2B OS=Homo sapiens GN=KDM2B PE=1 SV=1	5	344.268	324.839	394.985	349.648	317.441	362.226	368.206	319.299	306.005	350.279
sp|Q9NY97|B3GN2_HUMAN	B3GNT2	UDP-GlcNAc:betaGal beta-1,3-N-acetylglucosaminyltransferase 2 OS=Homo sapiens GN=B3GNT2 PE=1 SV=2	1	117.923	92.9548	134.572	103.938	88.8591	105.216	118.492	104.648	85.1265	111.384
sp|Q9BWS9-2|CHID1_HUMAN	CHID1	Isoform 2 of Chitinase domain-containing protein 1 OS=Homo sapiens GN=CHID1	12	1640.66	1598.89	1968.6	1714.78	1458.71	1696.41	1726.68	1735.37	1589.57	1699.76
sp|P78369|CLD10_HUMAN	CLDN10	Claudin-10 OS=Homo sapiens GN=CLDN10 PE=1 SV=2	2	373.5	232.077	381.933	252.747	261.649	268.506	263.363	284.527	185.222	301.398
sp|Q9Y618|NCOR2_HUMAN	NCOR2	Nuclear receptor corepressor 2 OS=Homo sapiens GN=NCOR2 PE=1 SV=2	26	2652.73	3269.18	3768.18	3171.92	2625.82	3298.23	3216.2	3111.44	2804.73	3177.03
sp|O75376|NCOR1_HUMAN	NCOR1	Nuclear receptor corepressor 1 OS=Homo sapiens GN=NCOR1 PE=1 SV=2	17	1384.33	1666.19	1850.73	1625.86	1445.71	1619.83	1616.08	1587.82	1525.77	1562.42
sp|P23396|RS3_HUMAN	RPS3	40S ribosomal protein S3 OS=Homo sapiens GN=RPS3 PE=1 SV=2	219	29420.7	31088.2	37805.1	31678.3	27665.1	32469.3	31450.7	31092.3	29193.3	30778.9
sp|P61163|ACTZ_HUMAN	ACTR1A	Alpha-centractin OS=Homo sapiens GN=ACTR1A PE=1 SV=1	35	4773.23	5527.5	6689.46	5282.82	4672.19	5617.91	5481.47	5504.74	5056.37	5207.21
sp|P42025|ACTY_HUMAN	ACTR1B	Beta-centractin OS=Homo sapiens GN=ACTR1B PE=1 SV=1	5	425.069	470.961	515.561	460.169	417.837	485.132	465.345	468.251	463.656	457.437
sp|Q9Y6D9|MD1L1_HUMAN	MAD1L1	Mitotic spindle assembly checkpoint protein MAD1 OS=Homo sapiens GN=MAD1L1 PE=1 SV=2	34	4155.73	4156	5027.42	4057.44	3489.51	4361.83	4372.36	3993.73	3531.56	4092.38
sp|Q13191|CBLB_HUMAN	CBLB	E3 ubiquitin-protein ligase CBL-B OS=Homo sapiens GN=CBLB PE=1 SV=2	6	674.885	804.895	934.489	788.319	721.249	820.761	793.507	763.492	762.422	807.307
sp|P22681|CBL_HUMAN	CBL	E3 ubiquitin-protein ligase CBL OS=Homo sapiens GN=CBL PE=1 SV=2	17	1441.68	1727.92	2009.99	1676.54	1487.27	1770.8	1635.36	1628.68	1637.8	1609.72
sp|Q9H8Y8|GORS2_HUMAN	GORASP2	Golgi reassembly-stacking protein 2 OS=Homo sapiens GN=GORASP2 PE=1 SV=3	14	1510.85	1833.24	2160.42	1658.42	1423.68	1670.65	1747.82	1722.42	1460.87	1599.11
sp|O94905|ERLN2_HUMAN	ERLIN2	Erlin-2 OS=Homo sapiens GN=ERLIN2 PE=1 SV=1	29	3284.41	3946.54	4598.56	3840.14	3334.12	3849.31	3909.53	3852.26	3604.67	3540.08
sp|O75477|ERLN1_HUMAN	ERLIN1	Erlin-1 OS=Homo sapiens GN=ERLIN1 PE=1 SV=1	29	3441.94	4154.54	4892.22	3992.65	3601.06	4059.11	4030.29	4008.73	3835.73	3761.08
sp|Q13409|DC1I2_HUMAN	DYNC1I2	Cytoplasmic dynein 1 intermediate chain 2 OS=Homo sapiens GN=DYNC1I2 PE=1 SV=3	42	5051.55	5686.88	6592.99	5604.25	5063.32	5891.95	5574.57	5444.2	5277.6	5194.4
sp|Q68DH5|LMBD2_HUMAN	LMBRD2	LMBR1 domain-containing protein 2 OS=Homo sapiens GN=LMBRD2 PE=1 SV=1	45	7156.81	4336.35	5774.86	4677.99	4292.23	6176.43	6079.89	4126.4	3497.05	4775.7
sp|P52298|NCBP2_HUMAN	NCBP2	Nuclear cap-binding protein subunit 2 OS=Homo sapiens GN=NCBP2 PE=1 SV=1	10	1381.46	1663.59	1878.62	1580.36	1370.71	1584.26	1578.38	1598.52	1518.55	1503.46
sp|Q9H8V3-3|ECT2_HUMAN	ECT2	Isoform 3 of Protein ECT2 OS=Homo sapiens GN=ECT2	15	1923.17	2226.91	2733.46	2354.57	2036.62	2318.43	2250.68	2217.66	2159.38	2225.55
sp|O95243|MBD4_HUMAN	MBD4	Methyl-CpG-binding domain protein 4 OS=Homo sapiens GN=MBD4 PE=1 SV=1	10	657.475	689.661	848.768	698.955	566.426	719.206	736.558	693.202	597.514	703.158
sp|Q567U6|CCD93_HUMAN	CCDC93	Coiled-coil domain-containing protein 93 OS=Homo sapiens GN=CCDC93 PE=1 SV=2	24	2649.23	2971.45	3500.96	2971.87	2637.62	3460.81	2976.19	2901.48	2777.19	2855.94
sp|O60566-3|BUB1B_HUMAN	BUB1B	Isoform 3 of Mitotic checkpoint serine/threonine-protein kinase BUB1 beta OS=Homo sapiens GN=BUB1B	14	1082.11	1144.35	1407.25	1278	1082.51	1183.76	1271.96	1081.74	1109.66	1220.54
sp|Q9NRL2|BAZ1A_HUMAN	BAZ1A	Bromodomain adjacent to zinc finger domain protein 1A OS=Homo sapiens GN=BAZ1A PE=1 SV=2	38	3993.12	4169.15	5100.33	4418.94	3747.02	4405.64	4322.63	3999.4	3930.8	4266.26
sp|P63027|VAMP2_HUMAN	VAMP2	Vesicle-associated membrane protein 2 OS=Homo sapiens GN=VAMP2 PE=1 SV=3	5	233.866	268.419	333.32	252.59	221.643	241.951	241.255	241.789	225.701	254.994
sp|Q15836|VAMP3_HUMAN	VAMP3	Vesicle-associated membrane protein 3 OS=Homo sapiens GN=VAMP3 PE=1 SV=3	5	273.504	305.62	375.482	313.385	231.103	311.091	336.238	289.992	271.636	286.755
sp|Q6NYC1-3|JMJD6_HUMAN	JMJD6	Isoform 3 of Bifunctional arginine demethylase and lysyl-hydroxylase JMJD6 OS=Homo sapiens GN=JMJD6	13	1222.62	1320.76	1501.34	1267.38	1086.83	1382.99	1360.68	1294.22	1109.37	1322.72
sp|O75792|RNH2A_HUMAN	RNASEH2A	Ribonuclease H2 subunit A OS=Homo sapiens GN=RNASEH2A PE=1 SV=2	17	1660.55	1811.77	2245.2	1821.01	1541.41	1761.47	1778.04	1764.39	1582.22	1746.95
sp|Q8NC60|NOA1_HUMAN	NOA1	Nitric oxide-associated protein 1 OS=Homo sapiens GN=NOA1 PE=1 SV=2	22	2349.77	2586.19	3010.41	2621.51	2264.46	2563.86	2644.98	2491.17	2288.33	2493.13
sp|P03915|NU5M_HUMAN	MT-ND5	NADH-ubiquinone oxidoreductase chain 5 OS=Homo sapiens GN=MT-ND5 PE=1 SV=2	6	588.645	715.523	762.898	602.507	640.983	830.621	714.53	693.283	757.522	627.21
sp|Q7RTP6|MICA3_HUMAN	MICAL3	Protein-methionine sulfoxide oxidase MICAL3 OS=Homo sapiens GN=MICAL3 PE=1 SV=2	35	2796.75	2817.41	3451.71	3021.66	2524.95	2912.82	2866.22	2668.17	2702.4	2847.04
sp|Q9C0D5|TANC1_HUMAN	TANC1	Protein TANC1 OS=Homo sapiens GN=TANC1 PE=1 SV=3	32	2373.32	2454.5	3088.92	2550.23	2359.88	2643.78	2581.07	2434.91	2422.17	2511.16
sp|O95433|AHSA1_HUMAN	AHSA1	Activator of 90 kDa heat shock protein ATPase homolog 1 OS=Homo sapiens GN=AHSA1 PE=1 SV=1	52	4919.78	5717.58	6989.11	5554.31	4935.57	5634.36	5602.12	5448.67	5117.49	5252.68
sp|Q99504|EYA3_HUMAN	EYA3	Eyes absent homolog 3 OS=Homo sapiens GN=EYA3 PE=1 SV=3	5	443.156	518.11	646.954	528.961	472.028	532.252	511.922	499.127	538.108	491.172
sp|P49411|EFTU_HUMAN	TUFM	Elongation factor Tu, mitochondrial OS=Homo sapiens GN=TUFM PE=1 SV=2	147	17304.5	20084.8	23807.2	19408.3	16523.7	20248.1	19394	19123.1	17789.5	18729.4
sp|P42704|LPPRC_HUMAN	LRPPRC	Leucine-rich PPR motif-containing protein, mitochondrial OS=Homo sapiens GN=LRPPRC PE=1 SV=3	365	46260.2	51654.3	62736.5	51817.1	46698.1	52515.2	50787.9	49949.7	51763.2	50116.2
sp|Q9NX00|TM160_HUMAN	TMEM160	Transmembrane protein 160 OS=Homo sapiens GN=TMEM160 PE=1 SV=1	3	341.665	404.792	446.629	347.814	294.863	360.985	335.981	335.989	285.954	334.289
sp|Q8WXH0-2|SYNE2_HUMAN	SYNE2	Isoform 2 of Nesprin-2 OS=Homo sapiens GN=SYNE2	259	26443	29714.2	36575.8	31276.3	27829	31206.2	29971.9	28358	31817	29859.6
sp|Q8NF91|SYNE1_HUMAN	SYNE1	Nesprin-1 OS=Homo sapiens GN=SYNE1 PE=1 SV=4	4	759.612	689.383	844.7	813.676	890.249	733.593	921.387	871.632	813.473	914.51
sp|Q8IY37|DHX37_HUMAN	DHX37	Probable ATP-dependent RNA helicase DHX37 OS=Homo sapiens GN=DHX37 PE=1 SV=1	13	1317.86	1335.52	1596.81	1353.15	1202.8	1438.75	1361.73	1275.39	1179.64	1358.27
sp|Q9NZM1|MYOF_HUMAN	MYOF	Myoferlin OS=Homo sapiens GN=MYOF PE=1 SV=1	229	26659.1	29918.5	36327	30145.4	27320.4	30903.1	29841.3	28987.4	28804.5	28704.7
sp|O75923-13|DYSF_HUMAN	DYSF	Isoform 13 of Dysferlin OS=Homo sapiens GN=DYSF	7	714.445	914.701	1070.15	914.965	819.716	874.102	856.718	795.465	888.976	832.813
sp|Q5W0V3|F16B1_HUMAN	FAM160B1	Protein FAM160B1 OS=Homo sapiens GN=FAM160B1 PE=2 SV=1	13	1898.58	2016.65	2507.69	2048.94	1873.13	2074.05	2072.52	2019.81	1997.96	2066.66
sp|Q86V87|F16B2_HUMAN	FAM160B2	Protein FAM160B2 OS=Homo sapiens GN=FAM160B2 PE=2 SV=2	4	185.204	224.268	248.765	214.129	187.762	222.451	217.365	218.606	211.007	208.113
sp|Q9Y3A3|PHOCN_HUMAN	MOB4	MOB-like protein phocein OS=Homo sapiens GN=MOB4 PE=1 SV=1	13	2127.49	2018.92	2619.99	2051.15	1789.53	2084.81	2133	2041.88	1630.61	2046.54
sp|P61604|CH10_HUMAN	HSPE1	10 kDa heat shock protein, mitochondrial OS=Homo sapiens GN=HSPE1 PE=1 SV=2	116	20720.4	23382.6	25748.7	22894.3	21490.5	21718.1	23100.3	23036.8	19597.8	20801.8
sp|P22307|NLTP_HUMAN	SCP2	Non-specific lipid-transfer protein OS=Homo sapiens GN=SCP2 PE=1 SV=2	82	11553.6	13569	15819.9	13109.6	10948.7	13170.8	12944.1	12837.5	11622.8	12315.7
sp|Q14152|EIF3A_HUMAN	EIF3A	Eukaryotic translation initiation factor 3 subunit A OS=Homo sapiens GN=EIF3A PE=1 SV=1	202	26237.5	30104.6	35243.9	30330.8	26887	30789.8	29549.7	30038.1	29742.2	29504.1
sp|Q9NS00|C1GLT_HUMAN	C1GALT1	Glycoprotein-N-acetylgalactosamine 3-beta-galactosyltransferase 1 OS=Homo sapiens GN=C1GALT1 PE=1 SV=1	9	872.737	1012.56	1189.4	979.964	913.597	981.359	979.837	989.066	944.104	930.561
sp|Q5VWQ0|RSBN1_HUMAN	RSBN1	Round spermatid basic protein 1 OS=Homo sapiens GN=RSBN1 PE=1 SV=2	14	1608.49	1746.32	2031.14	1736.57	1528.56	1834.34	1753.25	1668.67	1589.43	1720.14
sp|Q6PCB5|RSBNL_HUMAN	RSBN1L	Round spermatid basic protein 1-like protein OS=Homo sapiens GN=RSBN1L PE=1 SV=2	14	2230.25	2506.65	2895.25	2562.79	2245.32	2513.34	2513.54	2363.08	2297.35	2390.48
sp|Q9P2P5|HECW2_HUMAN	HECW2	E3 ubiquitin-protein ligase HECW2 OS=Homo sapiens GN=HECW2 PE=1 SV=2	10	662.841	702.03	854.292	696.074	629.099	715.753	763.099	689.318	661.04	678.791
sp|Q96PU5|NED4L_HUMAN	NEDD4L	E3 ubiquitin-protein ligase NEDD4-like OS=Homo sapiens GN=NEDD4L PE=1 SV=2	10	674.462	732.321	902.513	736.895	692.195	799.674	752.573	743.121	723.454	757.086
sp|P46934-4|NEDD4_HUMAN	NEDD4	Isoform 4 of E3 ubiquitin-protein ligase NEDD4 OS=Homo sapiens GN=NEDD4	12	1259.33	1410.93	1749.37	1348.2	1349.96	1499.4	1456.04	1405.12	1317.09	1406.94
sp|Q9HAU4|SMUF2_HUMAN	SMURF2	E3 ubiquitin-protein ligase SMURF2 OS=Homo sapiens GN=SMURF2 PE=1 SV=1	2	67.6924	71.8506	81.3866	67.4743	70.3285	74.3812	75.8764	73.9181	72.8696	68.3868
sp|Q9H9E3|COG4_HUMAN	COG4	Conserved oligomeric Golgi complex subunit 4 OS=Homo sapiens GN=COG4 PE=1 SV=3	30	2965.5	3162.6	4077.76	3269.23	3037.34	3205.88	3185.51	3139.82	3051.22	3174.15
sp|Q9Y6R4|M3K4_HUMAN	MAP3K4	Mitogen-activated protein kinase kinase kinase 4 OS=Homo sapiens GN=MAP3K4 PE=1 SV=2	2	201.207	252.786	288.698	228.327	226.023	244.055	253.543	246.311	247.637	241.963
sp|P52564|MP2K6_HUMAN	MAP2K6	Dual specificity mitogen-activated protein kinase kinase 6 OS=Homo sapiens GN=MAP2K6 PE=1 SV=1	3	245.458	281.773	326.595	279.707	240.899	302.673	304.207	283.08	303.423	265.973
sp|P46734-3|MP2K3_HUMAN	MAP2K3	Isoform 2 of Dual specificity mitogen-activated protein kinase kinase 3 OS=Homo sapiens GN=MAP2K3	17	1808.75	1980.65	2345.44	1976.51	1706.41	2049.37	2029.82	1966.74	1892.39	1942.22
sp|O43290|SNUT1_HUMAN	SART1	U4/U6.U5 tri-snRNP-associated protein 1 OS=Homo sapiens GN=SART1 PE=1 SV=1	53	5730.75	6856.31	7723.55	6766.5	5142.79	6520.13	6403.65	6727.12	5586.76	6389.47
sp|O75821|EIF3G_HUMAN	EIF3G	Eukaryotic translation initiation factor 3 subunit G OS=Homo sapiens GN=EIF3G PE=1 SV=2	74	9164.01	9634.39	11830.4	9545.1	7585.22	9716.76	10063.6	9303.34	7571.62	9295.67
sp|Q96C86|DCPS_HUMAN	DCPS	m7GpppX diphosphatase OS=Homo sapiens GN=DCPS PE=1 SV=2	27	4186.02	5073.09	6110.65	4851.1	4198.95	4777.07	4784.33	4719.02	4451.39	4512.76
sp|Q00610|CLH1_HUMAN	CLTC	Clathrin heavy chain 1 OS=Homo sapiens GN=CLTC PE=1 SV=5	301	32986.3	34454.6	44176.8	35771.8	32639.9	36716.6	35478.2	34354.9	34769.5	34719.7
sp|Q5VSL9|STRP1_HUMAN	STRIP1	Striatin-interacting protein 1 OS=Homo sapiens GN=STRIP1 PE=1 SV=1	17	2495.49	2645.19	3224.91	2791.76	2382.8	2765.33	2765.96	2610.25	2516.26	2646.45
sp|Q9Y2W2|WBP11_HUMAN	WBP11	WW domain-binding protein 11 OS=Homo sapiens GN=WBP11 PE=1 SV=1	40	4511.42	5499.98	6259.32	5270.8	4085.43	5324.32	5162.21	5070.96	4124.18	5069.91
sp|P61421|VA0D1_HUMAN	ATP6V0D1	V-type proton ATPase subunit d 1 OS=Homo sapiens GN=ATP6V0D1 PE=1 SV=1	20	2375.88	2505.37	3427.93	2557.14	2506.19	2591.12	2666.15	2418.74	2585.03	2379.91
sp|P52701|MSH6_HUMAN	MSH6	DNA mismatch repair protein Msh6 OS=Homo sapiens GN=MSH6 PE=1 SV=2	127	13480.3	15494.6	18353.4	15664	13587.4	15935.7	15133.3	14694.4	14897	15027.7
sp|Q8NAN2|FA73A_HUMAN	FAM73A	Protein FAM73A OS=Homo sapiens GN=FAM73A PE=2 SV=1	7	500.876	503.397	626.617	510.075	464.329	539.062	504.266	503.197	487.977	535.61
sp|P20749|BCL3_HUMAN	BCL3	B-cell lymphoma 3 protein OS=Homo sapiens GN=BCL3 PE=1 SV=2	6	285.51	335.766	389.99	307.204	265.754	309.829	301.17	319.134	272.54	295.37
sp|P48739-2|PIPNB_HUMAN	PITPNB	Isoform 2 of Phosphatidylinositol transfer protein beta isoform OS=Homo sapiens GN=PITPNB	49	6083.6	6946.21	8553	6998.62	6018.87	7028.04	6838.41	6622.43	6437.69	6679.95
sp|Q00169|PIPNA_HUMAN	PITPNA	Phosphatidylinositol transfer protein alpha isoform OS=Homo sapiens GN=PITPNA PE=1 SV=2	16	2762.15	3347.1	3835.36	3121.12	2762.59	3438.75	3190.83	3174.94	3072.31	3086.4
sp|P61970|NTF2_HUMAN	NUTF2	Nuclear transport factor 2 OS=Homo sapiens GN=NUTF2 PE=1 SV=1	14	2199.95	2331.2	2718.49	2284.3	2765.95	1831.24	2413.96	2334.82	2177.77	1878
sp|Q9NPD8|UBE2T_HUMAN	UBE2T	Ubiquitin-conjugating enzyme E2 T OS=Homo sapiens GN=UBE2T PE=1 SV=1	14	1908.74	1842.14	2252.89	1946.76	1542.38	1908.45	1902.81	1907.91	1566.54	1971.19
sp|Q96AT1|K1143_HUMAN	KIAA1143	Uncharacterized protein KIAA1143 OS=Homo sapiens GN=KIAA1143 PE=1 SV=2	11	1133.96	1195.01	1104.33	1315.74	1211.03	1121.37	1308.05	1349.25	1257.81	1130.63
sp|Q06830|PRDX1_HUMAN	PRDX1	Peroxiredoxin-1 OS=Homo sapiens GN=PRDX1 PE=1 SV=1	233	31225.1	36175.4	42056.9	35494.3	30280.4	35563.3	34674.2	35703.8	34104.2	33749.3
sp|P32119|PRDX2_HUMAN	PRDX2	Peroxiredoxin-2 OS=Homo sapiens GN=PRDX2 PE=1 SV=5	66	12222.3	13744.4	16189.6	13767.2	12060.9	13418.3	13617.5	13382.8	12645.7	13051
sp|Q13162|PRDX4_HUMAN	PRDX4	Peroxiredoxin-4 OS=Homo sapiens GN=PRDX4 PE=1 SV=1	69	7766.1	8949.35	10375.1	8602.46	7279.36	8897.08	8598.09	8514.21	7825.17	8310.61
sp|Q96BI3|APH1A_HUMAN	APH1A	Gamma-secretase subunit APH-1A OS=Homo sapiens GN=APH1A PE=1 SV=1	2	62.214	62.2428	87.5467	76.9047	65.3446	79.0079	78.7792	66.0754	72.5167	73.5711
sp|Q6UX04|CWC27_HUMAN	CWC27	Peptidyl-prolyl cis-trans isomerase CWC27 homolog OS=Homo sapiens GN=CWC27 PE=1 SV=1	11	1227.79	1432.47	1518.59	1389.32	1227.05	1409.72	1306.18	1350.57	1301.03	1271.1
sp|P46939-2|UTRO_HUMAN	UTRN	Isoform 2 of Utrophin OS=Homo sapiens GN=UTRN	40	4525.21	5351.55	6336.1	5370.28	4856.73	5504.04	5163.38	4947.52	5414.98	4937.55
sp|P11532|DMD_HUMAN	DMD	Dystrophin OS=Homo sapiens GN=DMD PE=1 SV=3	10	874.113	847.897	1075.02	880.542	787.729	894.597	921.274	847.213	824.423	869.76
sp|Q9H4A3-6|WNK1_HUMAN	WNK1	Isoform 5 of Serine/threonine-protein kinase WNK1 OS=Homo sapiens GN=WNK1	39	4444.46	4948.82	5980.04	5040.62	4462.05	5067.62	5117.33	4830.36	4782.96	4863.97
sp|Q9Y3S1|WNK2_HUMAN	WNK2	Serine/threonine-protein kinase WNK2 OS=Homo sapiens GN=WNK2 PE=1 SV=4	29	2912.33	3324.76	3861.9	3324.92	3043.65	3335.39	3278.01	3299.38	3093.35	3245.82
sp|P25786-2|PSA1_HUMAN	PSMA1	Isoform Long of Proteasome subunit alpha type-1 OS=Homo sapiens GN=PSMA1	83	14323.5	16245.5	18659.2	15758.5	13408.3	16123.3	15513.6	15806	14105.4	15527.6
sp|P53396|ACLY_HUMAN	ACLY	ATP-citrate synthase OS=Homo sapiens GN=ACLY PE=1 SV=3	220	23617.7	26845.5	32456	27001.3	23836.2	27413.5	26417.6	25663.2	26781.5	25701.5
sp|O43815|STRN_HUMAN	STRN	Striatin OS=Homo sapiens GN=STRN PE=1 SV=4	51	4961.94	5569.87	6906.15	5546.73	4671.08	5692.11	5524.97	5296.73	4914.26	5293.56
sp|Q9NRL3|STRN4_HUMAN	STRN4	Striatin-4 OS=Homo sapiens GN=STRN4 PE=1 SV=2	9	1399.68	1638.49	2059.38	1637.21	1406.55	1663.47	1619.03	1559.64	1431.48	1582.29
sp|Q13033-2|STRN3_HUMAN	STRN3	Isoform Alpha of Striatin-3 OS=Homo sapiens GN=STRN3	11	903.592	993.691	1204.08	977.367	823.038	1010.43	999.852	947.374	878.224	987.055
sp|P14868|SYDC_HUMAN	DARS	Aspartate--tRNA ligase, cytoplasmic OS=Homo sapiens GN=DARS PE=1 SV=2	124	15095.8	16612.5	20333.7	16390.3	14512.7	17362.6	16461.3	15891	15657.1	15929
sp|Q12802-2|AKP13_HUMAN	AKAP13	Isoform 2 of A-kinase anchor protein 13 OS=Homo sapiens GN=AKAP13	49	5347.31	5782.49	6961.99	6067.71	5275.81	6097.44	6010.86	5598.76	5709.48	5882.46
sp|O95573|ACSL3_HUMAN	ACSL3	Long-chain-fatty-acid--CoA ligase 3 OS=Homo sapiens GN=ACSL3 PE=1 SV=3	59	5976.24	6324.77	7433.01	6093.43	5393.62	6620.62	6275.42	6059.35	5632.51	6213.39
sp|O60488|ACSL4_HUMAN	ACSL4	Long-chain-fatty-acid--CoA ligase 4 OS=Homo sapiens GN=ACSL4 PE=1 SV=2	13	1141.93	1367.9	1573.56	1357.83	1298.19	1512.07	1407.42	1349.04	1472.28	1336.66
sp|Q8IZA0|K319L_HUMAN	KIAA0319L	Dyslexia-associated protein KIAA0319-like protein OS=Homo sapiens GN=KIAA0319L PE=1 SV=2	16	1562.89	1774.9	2129.49	1682.73	1551.05	1725.34	1801.33	1661.35	1534.96	1625.93
sp|O95714|HERC2_HUMAN	HERC2	E3 ubiquitin-protein ligase HERC2 OS=Homo sapiens GN=HERC2 PE=1 SV=2	28	2031.49	2238.03	2786.2	2363.06	2109.82	2381.25	2334.15	2128.44	2387.67	2318.6
sp|Q9Y6K9-2|NEMO_HUMAN	IKBKG	Isoform 2 of NF-kappa-B essential modulator OS=Homo sapiens GN=IKBKG	11	1081.26	1050.27	1452.92	1095.67	1013.18	938.491	1156.25	1082.05	921.28	1074.02
sp|P61803|DAD1_HUMAN	DAD1	Dolichyl-diphosphooligosaccharide--protein glycosyltransferase subunit DAD1 OS=Homo sapiens GN=DAD1 PE=1 SV=3	10	1074.29	804.5	978	1133.55	1173.64	1265.44	920.547	779.041	1658.02	1202.77
sp|Q96GS6-2|AB17A_HUMAN	ABHD17A	Isoform 2 of Alpha/beta hydrolase domain-containing protein 17A OS=Homo sapiens GN=ABHD17A	3	534.942	617.321	738.1	603.279	555.001	664.34	631.426	599.81	540.502	597.619
sp|Q5VST6-2|AB17B_HUMAN	ABHD17B	Isoform 2 of Alpha/beta hydrolase domain-containing protein 17B OS=Homo sapiens GN=ABHD17B	1	55.2125	37.177	75.2907	46.8741	29.1074	49.7474	44.2312	42.1905	29.2267	49.2922
sp|P08236|BGLR_HUMAN	GUSB	Beta-glucuronidase OS=Homo sapiens GN=GUSB PE=1 SV=2	9	1384.43	1675.53	2150.69	1578.95	1346.87	1815.65	1636.93	1554.3	1351.09	1635.18
sp|Q155Q3|DIXC1_HUMAN	DIXDC1	Dixin OS=Homo sapiens GN=DIXDC1 PE=1 SV=2	3	211.452	251.995	278.121	242.128	216.945	232.415	245.637	237.395	238.159	232.815
sp|Q14318-2|FKBP8_HUMAN	FKBP8	Isoform 2 of Peptidyl-prolyl cis-trans isomerase FKBP8 OS=Homo sapiens GN=FKBP8	17	2432.07	2507.47	3368.12	2591.41	2179.77	2819.49	2509.89	2507.42	2150.26	2526.03
sp|Q96F63|CCD97_HUMAN	CCDC97	Coiled-coil domain-containing protein 97 OS=Homo sapiens GN=CCDC97 PE=1 SV=1	9	742.164	719.501	598.019	682.752	596.476	651.559	777.722	692.399	532.94	679.978
sp|Q96QE5|TEFM_HUMAN	TEFM	Transcription elongation factor, mitochondrial OS=Homo sapiens GN=TEFM PE=1 SV=1	8	611.467	700.802	766.627	633.425	560.947	692.964	666.411	620.085	577.2	647.648
sp|O15438-4|MRP3_HUMAN	ABCC3	Isoform 4 of Canalicular multispecific organic anion transporter 2 OS=Homo sapiens GN=ABCC3	2	89.5645	104.008	125.736	119.503	95.56	119.443	103.972	98.3667	112.424	94.0608
sp|P33527-9|MRP1_HUMAN	ABCC1	Isoform 9 of Multidrug resistance-associated protein 1 OS=Homo sapiens GN=ABCC1	13	1024.98	1187.52	1424.34	1216.57	1104.03	1236.68	1196.41	1111.29	1124.79	1051.48
sp|Q07157|ZO1_HUMAN	TJP1	Tight junction protein ZO-1 OS=Homo sapiens GN=TJP1 PE=1 SV=3	62	7339.87	8551.51	10124.4	8290.8	6979.24	8602.19	8309.73	8177.15	7307.44	7982.3
sp|Q9UDY2-7|ZO2_HUMAN	TJP2	Isoform 7 of Tight junction protein ZO-2 OS=Homo sapiens GN=TJP2	88	10945.9	12665.3	14909.2	12154.7	10045.8	12527.2	12311.8	11983.6	10365	11928.4
tr|H0Y3R8|H0Y3R8_HUMAN	TJP1	Tight junction protein ZO-1 (Fragment) OS=Homo sapiens GN=TJP1 PE=4 SV=2	1	112.752	86.6747	141.639	81.8717	67.3243	109.678	93.9848	102.188	64.1952	96.8832
sp|Q9NRJ3|CCL28_HUMAN	CCL28	C-C motif chemokine 28 OS=Homo sapiens GN=CCL28 PE=1 SV=1	1	198.861	144.172	211.11	163.859	142.793	182.249	173.315	179.689	119.886	191.414
sp|Q674X7-3|KAZRN_HUMAN	KAZN	Isoform 3 of Kazrin OS=Homo sapiens GN=KAZN	2	58.5982	61.9029	80.8364	71.3941	52.6293	67.6875	74.1246	65.7719	47.6212	71.2575
sp|Q15020|SART3_HUMAN	SART3	Squamous cell carcinoma antigen recognized by T-cells 3 OS=Homo sapiens GN=SART3 PE=1 SV=1	46	5629.04	6357.84	7435.33	6383.75	5590.84	6524.66	6243	6041.84	6084.75	6268.63
sp|P52788|SPSY_HUMAN	SMS	Spermine synthase OS=Homo sapiens GN=SMS PE=1 SV=2	34	4427.61	4586.7	5811.94	4666.73	4196.7	4727.04	4622.63	4561.39	4169.04	4489.41
sp|P15529-2|MCP_HUMAN	CD46	Isoform B of Membrane cofactor protein OS=Homo sapiens GN=CD46	23	2785.02	2771.1	3580.06	2764.59	2456.7	2798.36	2855.94	2825.9	2263.61	2807.74
sp|Q4G0N4|NAKD2_HUMAN	NADK2	NAD kinase 2, mitochondrial OS=Homo sapiens GN=NADK2 PE=1 SV=2	29	2987.7	3354.65	4187.03	3301.6	3006.57	3525.54	3406.5	3167.65	3280.22	3269.6
sp|Q8NDF8-5|PAPD5_HUMAN	PAPD5	Isoform 5 of PAP-associated domain-containing protein 5 OS=Homo sapiens GN=PAPD5	9	988.584	1089.56	1337.85	1076.14	932.493	1171.65	1125.5	1070.63	1008.28	1055.12
sp|Q6ZS86|GLPK5_HUMAN	GK5	Putative glycerol kinase 5 OS=Homo sapiens GN=GK5 PE=2 SV=2	2	106.294	90.9284	121.651	119.453	106.6	112.614	120.777	110.276	94.3884	114.645
sp|P83436|COG7_HUMAN	COG7	Conserved oligomeric Golgi complex subunit 7 OS=Homo sapiens GN=COG7 PE=1 SV=1	20	2321.7	2542.5	3098.67	2526.89	2314.61	2579.36	2533.76	2454.7	2499.86	2427.53
sp|Q9NRF8|PYRG2_HUMAN	CTPS2	CTP synthase 2 OS=Homo sapiens GN=CTPS2 PE=1 SV=1	19	1781.2	1923.8	2398.89	1894.98	1732.76	1988.19	1894.56	1898.77	1713.72	1914.09
sp|P17812|PYRG1_HUMAN	CTPS1	CTP synthase 1 OS=Homo sapiens GN=CTPS1 PE=1 SV=2	91	12995.1	13990.1	17081	13929.4	12676.8	14517.1	14183.3	13879.1	13009.6	13949.7
sp|Q96A35|RM24_HUMAN	MRPL24	39S ribosomal protein L24, mitochondrial OS=Homo sapiens GN=MRPL24 PE=1 SV=1	22	3895.39	4511.25	5382.1	4370.23	3626	4686.76	4408.84	4312.19	3769.06	4175.46
sp|P63220|RS21_HUMAN	RPS21	40S ribosomal protein S21 OS=Homo sapiens GN=RPS21 PE=1 SV=1	54	7648.56	8301.08	8995.6	8105.37	7272.79	8370.81	8180.88	8257.12	7036.39	8104.45
sp|Q6YHK3|CD109_HUMAN	CD109	CD109 antigen OS=Homo sapiens GN=CD109 PE=1 SV=2	46	4803.56	5220.87	6392.92	5170.94	4714.8	5263.4	5372.64	5066.05	5001.75	5078.57
sp|Q4KMP7|TB10B_HUMAN	TBC1D10B	TBC1 domain family member 10B OS=Homo sapiens GN=TBC1D10B PE=1 SV=3	11	828.035	855.193	984.687	870.833	809.11	908.941	864.777	850.336	874.083	832.548
sp|Q13308-6|PTK7_HUMAN	PTK7	Isoform 6 of Inactive tyrosine-protein kinase 7 OS=Homo sapiens GN=PTK7	64	6580.37	7082.79	8741.58	7087.46	6459.77	7481.09	7281.59	6698.86	6590.73	7143.06
sp|O76024|WFS1_HUMAN	WFS1	Wolframin OS=Homo sapiens GN=WFS1 PE=1 SV=2	4	573.85	766.697	859.744	752.283	707.37	791.011	737.905	680.792	722.166	709.398
sp|Q96T21|SEBP2_HUMAN	SECISBP2	Selenocysteine insertion sequence-binding protein 2 OS=Homo sapiens GN=SECISBP2 PE=1 SV=2	2	82.7737	109.712	119.415	89.8161	84.8996	101.297	95.1642	97.8998	85.7246	97.6638
sp|Q6Q0C0|TRAF7_HUMAN	TRAF7	E3 ubiquitin-protein ligase TRAF7 OS=Homo sapiens GN=TRAF7 PE=1 SV=1	5	270.598	323.601	382.109	305.593	286.513	305.428	309.942	304.626	326.812	310.071
sp|Q13445|TMED1_HUMAN	TMED1	Transmembrane emp24 domain-containing protein 1 OS=Homo sapiens GN=TMED1 PE=1 SV=1	12	1350.77	1510.44	1894.73	1565.78	1391.7	1605.78	1586.4	1466.12	1340.43	1516.64
sp|Q13113|PDZ1I_HUMAN	PDZK1IP1	PDZK1-interacting protein 1 OS=Homo sapiens GN=PDZK1IP1 PE=1 SV=1	5	485.676	491.467	616.88	472.484	395.845	480.224	515.835	458.712	399.914	477.47
sp|O14548|COX7R_HUMAN	COX7A2L	Cytochrome c oxidase subunit 7A-related protein, mitochondrial OS=Homo sapiens GN=COX7A2L PE=1 SV=2	10	1337.74	1628.42	1814.75	1561.13	1314.11	1525.42	1519.67	1545	1425.33	1495.01
sp|Q92692|PVRL2_HUMAN	PVRL2	Poliovirus receptor-related protein 2 OS=Homo sapiens GN=PVRL2 PE=1 SV=1	19	2267.87	2059.28	2778.05	2174.33	1987.17	2218.22	2396.09	2080.4	1737.6	2263.88
sp|O94888|UBXN7_HUMAN	UBXN7	UBX domain-containing protein 7 OS=Homo sapiens GN=UBXN7 PE=1 SV=2	16	1870.25	1975.65	2450.51	1939.61	1728.44	1897.21	2062.26	1823.52	1829.82	1851.95
sp|O43390-2|HNRPR_HUMAN	HNRNPR	Isoform 2 of Heterogeneous nuclear ribonucleoprotein R OS=Homo sapiens GN=HNRNPR	200	24531.8	26982.5	31210	25623.5	21536.8	27806.1	26192.7	25851.1	22062.8	26003
sp|O43390|HNRPR_HUMAN	HNRNPR	Heterogeneous nuclear ribonucleoprotein R OS=Homo sapiens GN=HNRNPR PE=1 SV=1	15	2257.37	3399.13	3418.15	2667.89	2681.7	3535.45	3386.79	3341.79	2973.72	3265.29
sp|O60506|HNRPQ_HUMAN	SYNCRIP	Heterogeneous nuclear ribonucleoprotein Q OS=Homo sapiens GN=SYNCRIP PE=1 SV=2	147	16242.3	19438.2	21700.9	18017.9	15318.8	19500.3	18886.6	18913.1	16406.1	18167.8
sp|O60506-3|HNRPQ_HUMAN	SYNCRIP	Isoform 3 of Heterogeneous nuclear ribonucleoprotein Q OS=Homo sapiens GN=SYNCRIP	6	1035.06	1202.99	1342.35	1139.01	966.442	1148.44	1165.68	1156.29	1054.72	1130.29
sp|Q9NYB0|TE2IP_HUMAN	TERF2IP	Telomeric repeat-binding factor 2-interacting protein 1 OS=Homo sapiens GN=TERF2IP PE=1 SV=1	10	946.971	1077.24	1266.88	1053.78	876.786	1020.3	1087.87	976.598	864.046	983.457
sp|P62241|RS8_HUMAN	RPS8	40S ribosomal protein S8 OS=Homo sapiens GN=RPS8 PE=1 SV=2	87	11028.8	11798.5	14101.1	11828.3	10057.5	12145.1	11967.6	12197.7	10881.9	11607.2
sp|P62333|PRS10_HUMAN	PSMC6	26S protease regulatory subunit 10B OS=Homo sapiens GN=PSMC6 PE=1 SV=1	76	10262.1	11497.6	13420.9	10899.9	9520.59	11100.3	11236.1	11308.6	9938.24	11058.9
sp|O75116|ROCK2_HUMAN	ROCK2	Rho-associated protein kinase 2 OS=Homo sapiens GN=ROCK2 PE=1 SV=4	98	11363.8	12241.1	14862.6	12576.8	11152.1	12639.2	12417.3	12308.6	11851.2	12280.3
sp|Q13464|ROCK1_HUMAN	ROCK1	Rho-associated protein kinase 1 OS=Homo sapiens GN=ROCK1 PE=1 SV=1	52	5405.92	6158.22	7425.92	6396.65	5476.48	6232.67	6179.34	5893.54	5848.15	6059.94
sp|P08238|HS90B_HUMAN	HSP90AB1	Heat shock protein HSP 90-beta OS=Homo sapiens GN=HSP90AB1 PE=1 SV=4	276	33444.4	34396	43520.4	33291.6	30628.4	36899.5	34154.6	33166.1	33351.3	34552.6
tr|Q5T9W8|Q5T9W8_HUMAN	HSP90AB1	Heat shock protein HSP 90-beta (Fragment) OS=Homo sapiens GN=HSP90AB1 PE=4 SV=1	3	237.145	415.266	329.925	340.274	323.993	318.574	392.285	363.321	335.303	306
sp|P07900-2|HS90A_HUMAN	HSP90AA1	Isoform 2 of Heat shock protein HSP 90-alpha OS=Homo sapiens GN=HSP90AA1	736	90979.1	102737	125408	100917	88662.1	104894	102208	97890.2	99170.1	97623.9
sp|Q12931|TRAP1_HUMAN	TRAP1	Heat shock protein 75 kDa, mitochondrial OS=Homo sapiens GN=TRAP1 PE=1 SV=3	98	10954.1	12116.2	14539	12244.5	10502.4	11963.3	11808.4	11522.8	11266.3	11711.5
sp|Q9NQH7|XPP3_HUMAN	XPNPEP3	Probable Xaa-Pro aminopeptidase 3 OS=Homo sapiens GN=XPNPEP3 PE=1 SV=1	19	1902.2	2312.33	2639.81	2053.99	1880.16	2240.53	2084.47	1965.79	1891.06	2004.62
sp|Q58FF7|H90B3_HUMAN	HSP90AB3P	Putative heat shock protein HSP 90-beta-3 OS=Homo sapiens GN=HSP90AB3P PE=5 SV=1	5	216.866	216.819	278.571	310.317	205.541	244.515	314.184	238.996	341.632	240.786
sp|P14625|ENPL_HUMAN	HSP90B1	Endoplasmin OS=Homo sapiens GN=HSP90B1 PE=1 SV=1	360	40209.3	48259.9	57720.1	45677.3	38308.9	47250.5	46308.3	44296.7	40610.5	43098.9
sp|Q58FG1|HS904_HUMAN	HSP90AA4P	Putative heat shock protein HSP 90-alpha A4 OS=Homo sapiens GN=HSP90AA4P PE=5 SV=1	1	44.0059	48.193	52.0834	51.8654	39.2467	42.7799	48.0452	43.8604	46.0639	40.8669
sp|P08865|RSSA_HUMAN	RPSA	40S ribosomal protein SA OS=Homo sapiens GN=RPSA PE=1 SV=4	80	9749.82	10470.8	13344.9	10154.2	9420.06	9587.71	10585.7	9986.47	9114.64	10056.8
sp|Q5VW32|BROX_HUMAN	BROX	BRO1 domain-containing protein BROX OS=Homo sapiens GN=BROX PE=1 SV=1	23	4237.3	5079.87	5654.29	4762.11	4234.91	4884.18	4754.86	4747.86	4960.01	4508.85
sp|Q9NW15|ANO10_HUMAN	ANO10	Anoctamin-10 OS=Homo sapiens GN=ANO10 PE=1 SV=2	15	1416.98	1719.04	1929.42	1667.25	1559.51	1719.47	1665.15	1605.96	1591.59	1570.46
sp|Q27J81|INF2_HUMAN	INF2	Inverted formin-2 OS=Homo sapiens GN=INF2 PE=1 SV=2	37	4169.6	4879.59	5511.95	4724.13	4073.28	4858.98	4611.08	4611.46	4285.08	4583.98
sp|Q09666|AHNK_HUMAN	AHNAK	Neuroblast differentiation-associated protein AHNAK OS=Homo sapiens GN=AHNAK PE=1 SV=2	1143	175178	222428	246430	209256	159900	212048	202220	205290	170581	198637
sp|Q8IVF2|AHNK2_HUMAN	AHNAK2	Protein AHNAK2 OS=Homo sapiens GN=AHNAK2 PE=1 SV=2	39	4791.76	5899.86	6781.1	5785.45	4701.72	5801.16	5669.97	5704.79	5019.24	5464.66
sp|P48552|NRIP1_HUMAN	NRIP1	Nuclear receptor-interacting protein 1 OS=Homo sapiens GN=NRIP1 PE=1 SV=2	3	139.356	180.398	199.659	174.675	150.442	163.398	164.828	157.982	169.719	159.493
sp|Q09666-2|AHNK_HUMAN	AHNAK	Isoform 2 of Neuroblast differentiation-associated protein AHNAK OS=Homo sapiens GN=AHNAK	1	71.0816	91.1554	67.5964	76.4275	68.6162	82.5862	92.2569	86.7908	65.3496	87.7467
sp|P62269|RS18_HUMAN	RPS18	40S ribosomal protein S18 OS=Homo sapiens GN=RPS18 PE=1 SV=3	76	10861.5	12087.8	14284.1	11595.7	9761.04	13060.9	11896.2	12031.8	10028.7	11777.4
sp|P05198|IF2A_HUMAN	EIF2S1	Eukaryotic translation initiation factor 2 subunit 1 OS=Homo sapiens GN=EIF2S1 PE=1 SV=3	108	10670.1	11835.2	14276.9	11631.8	10528.6	12193.4	11836.3	11794.1	10955.6	11375.2
sp|Q2NKX8|ERC6L_HUMAN	ERCC6L	DNA excision repair protein ERCC-6-like OS=Homo sapiens GN=ERCC6L PE=1 SV=1	16	1434.28	1569.85	1993.2	1657.72	1468.29	1621.97	1625.6	1520.26	1613.68	1587.02
sp|Q9H4G0|E41L1_HUMAN	EPB41L1	Band 4.1-like protein 1 OS=Homo sapiens GN=EPB41L1 PE=1 SV=2	60	7566.74	8627.99	10535	8619.86	7416.96	8810.06	8544.2	8083.7	7895.41	8084.73
sp|Q9H4G0-2|E41L1_HUMAN	EPB41L1	Isoform 2 of Band 4.1-like protein 1 OS=Homo sapiens GN=EPB41L1	5	702.149	873.321	1057.39	868.375	718.083	866.209	842.461	772.81	764.185	812.574
sp|O43491|E41L2_HUMAN	EPB41L2	Band 4.1-like protein 2 OS=Homo sapiens GN=EPB41L2 PE=1 SV=1	96	10818.7	12775	15464.7	12598.7	10720.3	12792.6	12350.8	11593.7	11658.6	11749.1
sp|P11171|41_HUMAN	EPB41	Protein 4.1 OS=Homo sapiens GN=EPB41 PE=1 SV=4	13	904.869	989.386	1240.37	1014.21	894.854	1070.81	1043.61	960.392	962.971	1049.41
sp|Q9Y2J2|E41L3_HUMAN	EPB41L3	Band 4.1-like protein 3 OS=Homo sapiens GN=EPB41L3 PE=1 SV=2	14	2919.98	3261.04	3936.92	3213.3	2754.63	3277.46	3144.74	3069.86	2879.62	3046.39
sp|Q53H82|LACB2_HUMAN	LACTB2	Beta-lactamase-like protein 2 OS=Homo sapiens GN=LACTB2 PE=1 SV=2	32	3571.64	3973.13	4898.44	3848.75	3286.52	3874.61	3889.48	3975.07	3371.63	3868.52
sp|Q9H074|PAIP1_HUMAN	PAIP1	Polyadenylate-binding protein-interacting protein 1 OS=Homo sapiens GN=PAIP1 PE=1 SV=1	25	2907.08	2854.96	3865.03	2896.71	2780.31	2909.66	3056.05	2929.37	2671.88	2789.17
sp|Q13740|CD166_HUMAN	ALCAM	CD166 antigen OS=Homo sapiens GN=ALCAM PE=1 SV=2	39	4171.01	4883.84	5699.54	4685.11	4187.61	4823.58	4729.09	4222.54	4319.44	4397.77
sp|Q9NZD2|GLTP_HUMAN	GLTP	Glycolipid transfer protein OS=Homo sapiens GN=GLTP PE=1 SV=3	21	2891.17	3205.17	3945.1	3087.34	2800.05	3163.45	3199.72	2983.41	3054.43	3131.41
sp|O43933|PEX1_HUMAN	PEX1	Peroxisome biogenesis factor 1 OS=Homo sapiens GN=PEX1 PE=1 SV=1	23	2792.11	3097.18	3685.06	3144.9	2801.56	3151.95	3079.66	2951.05	2998.9	3003.2
sp|Q06190|P2R3A_HUMAN	PPP2R3A	Serine/threonine-protein phosphatase 2A regulatory subunit B'' subunit alpha OS=Homo sapiens GN=PPP2R3A PE=1 SV=1	12	825.727	958.489	1108.52	957.653	893.296	952.359	962.743	895.838	936.317	896.512
sp|P68036-3|UB2L3_HUMAN	UBE2L3	Isoform 3 of Ubiquitin-conjugating enzyme E2 L3 OS=Homo sapiens GN=UBE2L3	29	4774.12	6003.81	6512.95	5504.86	4785.31	5574.33	5775.76	5972.36	5355.65	5372.31
sp|P62070|RRAS2_HUMAN	RRAS2	Ras-related protein R-Ras2 OS=Homo sapiens GN=RRAS2 PE=1 SV=1	7	918.778	915.042	1194.13	955.258	860.448	979.943	989.254	908.115	774.151	952.207
sp|P10301|RRAS_HUMAN	RRAS	Ras-related protein R-Ras OS=Homo sapiens GN=RRAS PE=1 SV=1	9	1000.65	1221.37	1403.55	1203.14	1013.15	1180.81	1134.71	1145.78	1129.05	1071.42
sp|Q9BZE2|PUS3_HUMAN	PUS3	tRNA pseudouridine(38/39) synthase OS=Homo sapiens GN=PUS3 PE=1 SV=3	4	300.979	334.897	404.551	329.963	273.687	345.744	347.427	333.401	312.221	328.848
sp|Q9H4H8|FA83D_HUMAN	FAM83D	Protein FAM83D OS=Homo sapiens GN=FAM83D PE=1 SV=3	11	842.76	951.387	1221.3	977.604	847.975	1009.29	931.306	962.942	965.405	950.845
sp|Q15031|SYLM_HUMAN	LARS2	Probable leucine--tRNA ligase, mitochondrial OS=Homo sapiens GN=LARS2 PE=1 SV=2	19	1828.53	2079.45	2391.71	2108.14	1798.83	2108.02	2024.35	1961.92	1989.15	2019.95
sp|Q99523|SORT_HUMAN	SORT1	Sortilin OS=Homo sapiens GN=SORT1 PE=1 SV=3	32	3297.13	3230.72	4314.32	3275.94	2895.48	3540.31	3501.67	3168.61	2595.69	3418.33
sp|O95707|RPP29_HUMAN	POP4	Ribonuclease P protein subunit p29 OS=Homo sapiens GN=POP4 PE=1 SV=2	4	787.598	994.939	1154.64	848.754	802.561	995.521	861.215	866.257	838.247	824.422
sp|P99999|CYC_HUMAN	CYCS	Cytochrome c OS=Homo sapiens GN=CYCS PE=1 SV=2	41	6919.88	8526.09	10028	7882.15	6395.54	8338.43	7816.1	8342.05	7321.83	7612.78
sp|Q92888-3|ARHG1_HUMAN	ARHGEF1	Isoform 3 of Rho guanine nucleotide exchange factor 1 OS=Homo sapiens GN=ARHGEF1	51	5735.29	6668.67	7789.5	6636.13	5694.32	6558.58	6444.37	6146.97	6203.98	6311.92
sp|Q8N3C0|ASCC3_HUMAN	ASCC3	Activating signal cointegrator 1 complex subunit 3 OS=Homo sapiens GN=ASCC3 PE=1 SV=3	66	8387.42	8868.49	10795	9260.43	8408.66	9278.07	9160.81	8735.95	9145.13	9049.98
sp|O95822|DCMC_HUMAN	MLYCD	Malonyl-CoA decarboxylase, mitochondrial OS=Homo sapiens GN=MLYCD PE=1 SV=3	12	1567.43	1798.32	2082.53	1742.14	1547.95	1856.79	1722.79	1726.74	1600.21	1698.53
sp|P08195|4F2_HUMAN	SLC3A2	4F2 cell-surface antigen heavy chain OS=Homo sapiens GN=SLC3A2 PE=1 SV=3	83	9102.63	10294.7	12585.4	10146.5	9170.23	10092.1	10302.5	9313.93	9564.95	9483.65
tr|F5H867|F5H867_HUMAN	SLC3A2	4F2 cell-surface antigen heavy chain (Fragment) OS=Homo sapiens GN=SLC3A2 PE=2 SV=1	1	117.495	136.577	126.231	139.393	131.454	126.129	127.471	117.948	129.165	130.337
sp|Q9BQ95|ECSIT_HUMAN	ECSIT	Evolutionarily conserved signaling intermediate in Toll pathway, mitochondrial OS=Homo sapiens GN=ECSIT PE=1 SV=1	17	1447.32	1599.11	1945.22	1572.88	1365.56	1754.2	1666.22	1626.42	1480.55	1655.52
sp|Q9H089|LSG1_HUMAN	LSG1	Large subunit GTPase 1 homolog OS=Homo sapiens GN=LSG1 PE=1 SV=2	25	2526.18	2850.81	3359.88	2825.27	2433.15	2942.54	2750.53	2792.74	2657.15	2846.72
sp|Q9Y6F9|WNT6_HUMAN	WNT6	Protein Wnt-6 OS=Homo sapiens GN=WNT6 PE=2 SV=2	5	418.774	372.488	470.875	399.162	340.962	422.12	414.114	404.201	301.216	432.968
sp|Q8IXI1|MIRO2_HUMAN	RHOT2	Mitochondrial Rho GTPase 2 OS=Homo sapiens GN=RHOT2 PE=1 SV=2	23	2670.98	2817.83	3121.87	2868.93	2507.99	2667.9	2770.9	2663.39	2545.32	2741.6
sp|Q8IXI2-3|MIRO1_HUMAN	RHOT1	Isoform 3 of Mitochondrial Rho GTPase 1 OS=Homo sapiens GN=RHOT1	15	1758.94	1788.04	2337.57	1799.12	1523.74	1900.69	1765.79	1713.55	1489.72	1772.91
sp|P10114|RAP2A_HUMAN	RAP2A	Ras-related protein Rap-2a OS=Homo sapiens GN=RAP2A PE=1 SV=1	2	156.341	160.137	188.423	161.758	131.693	176.348	175.85	144.019	134.766	159.32
sp|P61225|RAP2B_HUMAN	RAP2B	Ras-related protein Rap-2b OS=Homo sapiens GN=RAP2B PE=1 SV=1	13	1394.91	1598.98	1914.73	1564.07	1361.02	1605.07	1603.9	1568.55	1443.88	1546.65
sp|Q9BTY7|F203A_HUMAN	FAM203A	Protein FAM203A OS=Homo sapiens GN=FAM203A PE=1 SV=1	23	2330.36	2278.85	2999.32	2245.08	2199.21	2237.17	2576.74	2193.33	2317.01	2321.28
sp|Q17RN3|FA98C_HUMAN	FAM98C	Protein FAM98C OS=Homo sapiens GN=FAM98C PE=2 SV=1	3	208.018	232.203	280.697	220.987	195.674	220.373	222.866	214.164	206.73	215.061
sp|P30740|ILEU_HUMAN	SERPINB1	Leukocyte elastase inhibitor OS=Homo sapiens GN=SERPINB1 PE=1 SV=1	49	4896.02	5607.28	6551.4	5544.13	4766.68	5649.12	5531.9	5328.93	5103.58	5388.76
sp|P35237|SPB6_HUMAN	SERPINB6	Serpin B6 OS=Homo sapiens GN=SERPINB6 PE=1 SV=3	34	3698.13	4129.67	4974.55	4046.82	3515.4	4230.29	4101.75	3930.48	3879.38	3812.67
sp|Q7L273|KCTD9_HUMAN	KCTD9	BTB/POZ domain-containing protein KCTD9 OS=Homo sapiens GN=KCTD9 PE=2 SV=1	5	577.239	456.875	638.268	496.175	423.682	519.807	528.498	496.469	341.308	518.975
sp|Q9H3Q1|BORG4_HUMAN	CDC42EP4	Cdc42 effector protein 4 OS=Homo sapiens GN=CDC42EP4 PE=1 SV=1	22	2102.19	2467.31	2488.95	2310.72	1803.56	2369.1	2384.89	2245.51	1962.18	2237.88
sp|Q13045|FLII_HUMAN	FLII	Protein flightless-1 homolog OS=Homo sapiens GN=FLII PE=1 SV=2	82	10615.8	11948.3	14499.6	11897.8	10733.1	12171.8	11959.7	11373.8	11380.1	11422.3
sp|P31930|QCR1_HUMAN	UQCRC1	Cytochrome b-c1 complex subunit 1, mitochondrial OS=Homo sapiens GN=UQCRC1 PE=1 SV=3	64	5377.04	6341.21	7656.01	5776.34	5214.55	6459.4	6160.44	5928.33	5598.38	5794.83
sp|O75439|MPPB_HUMAN	PMPCB	Mitochondrial-processing peptidase subunit beta OS=Homo sapiens GN=PMPCB PE=1 SV=2	34	4656.42	5191.77	6501.61	5206.73	4494.31	5418.58	5122.18	4962.43	4754.3	4997.44
sp|Q9C0E2|XPO4_HUMAN	XPO4	Exportin-4 OS=Homo sapiens GN=XPO4 PE=1 SV=2	21	1868.86	2233.64	2594.51	2205.01	2018.84	2282.95	2120.18	2063.35	2193.31	2068.82
sp|P52306-5|GDS1_HUMAN	RAP1GDS1	Isoform 5 of Rap1 GTPase-GDP dissociation stimulator 1 OS=Homo sapiens GN=RAP1GDS1	35	3733.8	4044.28	4896.32	4130.29	3722.42	4028.59	3991.18	3940.16	4084.31	4014.45
sp|Q8NB46|ANR52_HUMAN	ANKRD52	Serine/threonine-protein phosphatase 6 regulatory ankyrin repeat subunit C OS=Homo sapiens GN=ANKRD52 PE=1 SV=3	4	254.085	265.296	324.675	235.374	221.209	286.484	265.48	260.926	219.771	268.476
sp|Q9NP73|ALG13_HUMAN	ALG13	Putative bifunctional UDP-N-acetylglucosamine transferase and deubiquitinase ALG13 OS=Homo sapiens GN=ALG13 PE=1 SV=2	6	596.873	673.507	784.148	579.35	468.891	647.396	629.866	532.65	482.224	609.424
sp|Q9NP73-2|ALG13_HUMAN	ALG13	Isoform 2 of Putative bifunctional UDP-N-acetylglucosamine transferase and deubiquitinase ALG13 OS=Homo sapiens GN=ALG13	2	320.957	386.871	414.168	371.661	327.966	363.107	387.358	365.879	321.425	359.885
sp|Q14232|EI2BA_HUMAN	EIF2B1	Translation initiation factor eIF-2B subunit alpha OS=Homo sapiens GN=EIF2B1 PE=1 SV=1	32	3953.51	4333.5	5384.38	4350.22	3987.13	4532.32	4422.24	4396.61	4397.98	4371.33
sp|O75165|DJC13_HUMAN	DNAJC13	DnaJ homolog subfamily C member 13 OS=Homo sapiens GN=DNAJC13 PE=1 SV=5	77	7332.03	8257.48	9830.7	8419.4	7717.06	8663.5	8315.45	7948.73	8502.82	8048.4
sp|Q9NSE4|SYIM_HUMAN	IARS2	Isoleucine--tRNA ligase, mitochondrial OS=Homo sapiens GN=IARS2 PE=1 SV=2	70	7152.05	8260.76	9727.14	8171.11	7019.41	8433.85	7968.85	7488.88	7707.14	7918.34
sp|Q06481|APLP2_HUMAN	APLP2	Amyloid-like protein 2 OS=Homo sapiens GN=APLP2 PE=1 SV=2	14	1592.6	1877.46	2293.68	1736.01	1519.3	1833	1832.7	1759.21	1568.27	1686.49
sp|P05067|A4_HUMAN	APP	Amyloid beta A4 protein OS=Homo sapiens GN=APP PE=1 SV=3	37	4503.13	5067.79	6478.39	5224.37	4345.01	5181.71	5262.5	5216.3	4581.36	4965.87
sp|P26639|SYTC_HUMAN	TARS	Threonine--tRNA ligase, cytoplasmic OS=Homo sapiens GN=TARS PE=1 SV=3	214	22504.7	24449.3	29682.5	24278	22171.8	25562.6	24975.9	24400.8	24336.8	24187.9
sp|A2RTX5|SYTC2_HUMAN	TARSL2	Probable threonine--tRNA ligase 2, cytoplasmic OS=Homo sapiens GN=TARSL2 PE=1 SV=1	6	446.05	526.416	610.08	506.088	481.793	556.571	523.89	503.946	550.505	484.033
sp|Q86X52|CHSS1_HUMAN	CHSY1	Chondroitin sulfate synthase 1 OS=Homo sapiens GN=CHSY1 PE=1 SV=3	4	212.646	252.025	315.976	251.653	226.429	266.656	247.613	242.444	236.882	235.132
sp|O75027-2|ABCB7_HUMAN	ABCB7	Isoform 2 of ATP-binding cassette sub-family B member 7, mitochondrial OS=Homo sapiens GN=ABCB7	14	1548.74	1737.1	2018.5	1629.4	1522.36	1771.14	1803.45	1661.48	1521.28	1576.81
sp|P36871|PGM1_HUMAN	PGM1	Phosphoglucomutase-1 OS=Homo sapiens GN=PGM1 PE=1 SV=3	118	13585.9	15967.5	18831.8	15763.2	13535.1	15957.7	15522.7	15054.5	14625.4	15102.2
sp|Q17RY0|CPEB4_HUMAN	CPEB4	Cytoplasmic polyadenylation element-binding protein 4 OS=Homo sapiens GN=CPEB4 PE=1 SV=1	14	1440.89	1596.63	1927.36	1622.52	1359.59	1641.91	1590.85	1666.17	1451.55	1587.64
sp|Q8N3Z3|GTPB8_HUMAN	GTPBP8	GTP-binding protein 8 OS=Homo sapiens GN=GTPBP8 PE=2 SV=1	5	538.488	553.414	725.59	574.026	552.254	634.396	591.501	574.052	558.35	589.077
sp|P17301|ITA2_HUMAN	ITGA2	Integrin alpha-2 OS=Homo sapiens GN=ITGA2 PE=1 SV=1	13	1096.32	1429.33	1587.79	1409.85	1479.65	1449.91	1579.47	1491.98	1487.55	1119.76
tr|E7ESP4|E7ESP4_HUMAN	ITGA2	Integrin alpha-2 OS=Homo sapiens GN=ITGA2 PE=2 SV=1	1	19.9275	37.2151	44.8717	38.2877	31.8768	39.8793	39.182	36.1795	37.8157	24.7241
sp|Q6VMQ6|MCAF1_HUMAN	ATF7IP	Activating transcription factor 7-interacting protein 1 OS=Homo sapiens GN=ATF7IP PE=1 SV=3	12	1361.44	1664.57	1833.13	1627.53	1203.51	1555.86	1543.37	1488.36	1252	1568.3
sp|Q7Z333-4|SETX_HUMAN	SETX	Isoform 4 of Probable helicase senataxin OS=Homo sapiens GN=SETX	25	2071.28	2303.29	2662.29	2367.84	1971.73	2357.69	2284.75	2140.16	2219.27	2242.94
sp|Q92621|NU205_HUMAN	NUP205	Nuclear pore complex protein Nup205 OS=Homo sapiens GN=NUP205 PE=1 SV=3	88	10593.1	11456	14003	11577.2	10749.5	12191.4	11667.4	11032.6	11603.1	11504.3
sp|Q8N556-2|AFAP1_HUMAN	AFAP1	Isoform 2 of Actin filament-associated protein 1 OS=Homo sapiens GN=AFAP1	1	77.1008	101.271	137.592	88.8655	102.113	98.1343	98.8765	102.237	97.5274	92.3225
sp|Q9BW85|CCD94_HUMAN	CCDC94	Coiled-coil domain-containing protein 94 OS=Homo sapiens GN=CCDC94 PE=1 SV=1	7	572.935	637.066	753.093	598.661	617.955	613.086	646.155	611.954	561.136	653.323
sp|Q9NX24|NHP2_HUMAN	NHP2	H/ACA ribonucleoprotein complex subunit 2 OS=Homo sapiens GN=NHP2 PE=1 SV=1	14	1817.89	2203.76	2487.12	2086.93	1858.05	2214.56	2256.52	2184.76	1944.72	2063.95
sp|Q9UBT2|SAE2_HUMAN	UBA2	SUMO-activating enzyme subunit 2 OS=Homo sapiens GN=UBA2 PE=1 SV=2	81	9573.57	11077.7	12760.6	10918.1	9669.57	10872	10608	10480.7	10528.8	10594.2
sp|Q9Y4B6|VPRBP_HUMAN	VPRBP	Protein VPRBP OS=Homo sapiens GN=VPRBP PE=1 SV=3	20	1812.19	1806.2	2200.55	1858.68	1609.34	1958.41	1958.74	1751.18	1646.19	1952.12
sp|Q9ULU4-7|PKCB1_HUMAN	ZMYND8	Isoform 7 of Protein kinase C-binding protein 1 OS=Homo sapiens GN=ZMYND8	27	3325.46	3750.68	4383.57	3750.71	3133.97	3868.48	3791.21	3538.12	3275.68	3676.34
sp|Q3SY69|AL1L2_HUMAN	ALDH1L2	Mitochondrial 10-formyltetrahydrofolate dehydrogenase OS=Homo sapiens GN=ALDH1L2 PE=1 SV=2	66	7603.56	8405.71	10186.6	8497.2	7225.5	8752.84	8332.75	7953.11	7837.66	8168.88
sp|P46199|IF2M_HUMAN	MTIF2	Translation initiation factor IF-2, mitochondrial OS=Homo sapiens GN=MTIF2 PE=1 SV=2	20	2665.09	3135.29	3670.37	2954.01	2597.92	3114.04	3076.64	2931.51	2660.81	2894.1
sp|Q9HAV7|GRPE1_HUMAN	GRPEL1	GrpE protein homolog 1, mitochondrial OS=Homo sapiens GN=GRPEL1 PE=1 SV=2	22	4132.83	4473.63	5596.88	4179.34	4782.47	3694.76	4989.89	4740.84	3881.53	4118.56
sp|Q15418-2|KS6A1_HUMAN	RPS6KA1	Isoform 2 of Ribosomal protein S6 kinase alpha-1 OS=Homo sapiens GN=RPS6KA1	49	6991.91	8185.44	9560.21	7996.31	6950.53	8236.25	7933.63	7752.39	7445.52	7868.26
sp|Q15349-2|KS6A2_HUMAN	RPS6KA2	Isoform 2 of Ribosomal protein S6 kinase alpha-2 OS=Homo sapiens GN=RPS6KA2	18	2180.43	2788.75	3414.21	2628.14	2333.68	2868.24	2709.73	2712.15	2615.17	2521.97
sp|P51812|KS6A3_HUMAN	RPS6KA3	Ribosomal protein S6 kinase alpha-3 OS=Homo sapiens GN=RPS6KA3 PE=1 SV=1	17	2243.74	2562.03	2994.07	2538.26	2355.46	2580.21	2648.77	2593.33	2564.82	2384.79
sp|Q86UE8|TLK2_HUMAN	TLK2	Serine/threonine-protein kinase tousled-like 2 OS=Homo sapiens GN=TLK2 PE=1 SV=2	2	121.883	143.753	162.057	141.753	129.174	148.138	146.464	120.013	131.517	132.503
sp|Q9UKI8-2|TLK1_HUMAN	TLK1	Isoform 2 of Serine/threonine-protein kinase tousled-like 1 OS=Homo sapiens GN=TLK1	8	770.719	879.131	1024.04	877.102	769.585	867.837	862.221	851.893	825.072	827.544
sp|O15021|MAST4_HUMAN	MAST4	Microtubule-associated serine/threonine-protein kinase 4 OS=Homo sapiens GN=MAST4 PE=1 SV=3	4	976.518	1173.06	1246.97	1158.83	946.651	1083.86	1080.08	1063.45	1012.23	1024.15
sp|Q8IW41|MAPK5_HUMAN	MAPKAPK5	MAP kinase-activated protein kinase 5 OS=Homo sapiens GN=MAPKAPK5 PE=1 SV=2	2	160.537	145.722	200.127	167.706	116.425	141.285	142.675	132.467	160.737	156.503
sp|Q96GX5|GWL_HUMAN	MASTL	Serine/threonine-protein kinase greatwall OS=Homo sapiens GN=MASTL PE=1 SV=1	7	654.559	565.798	762.438	605.164	536.043	632.818	622.297	598.131	467.067	665.366
sp|Q15014|MO4L2_HUMAN	MORF4L2	Mortality factor 4-like protein 2 OS=Homo sapiens GN=MORF4L2 PE=1 SV=1	18	1996.31	2275.41	2470.93	2187.59	1743.03	2244.79	2192.13	2198.32	1884.99	2160.78
sp|Q9UBU8-2|MO4L1_HUMAN	MORF4L1	Isoform 2 of Mortality factor 4-like protein 1 OS=Homo sapiens GN=MORF4L1	12	1061.92	1268.52	1357.65	1185.99	987.375	1216.04	1214.36	1253.49	1050.9	1199.9
sp|P52434|RPAB3_HUMAN	POLR2H	DNA-directed RNA polymerases I, II, and III subunit RPABC3 OS=Homo sapiens GN=POLR2H PE=1 SV=4	8	1418.73	1761.11	1689.95	1719.12	1416.91	1708.31	1585.82	1584.76	1450.96	1637.64
sp|Q9NZN3|EHD3_HUMAN	EHD3	EH domain-containing protein 3 OS=Homo sapiens GN=EHD3 PE=1 SV=2	17	1584.41	1948.43	2252.26	1885.76	1559.23	1859.18	1799.08	1834.66	1648.8	1745.85
sp|Q9H4M9|EHD1_HUMAN	EHD1	EH domain-containing protein 1 OS=Homo sapiens GN=EHD1 PE=1 SV=2	72	6363.92	7586.34	8583.46	7259.35	5992.69	7289.78	7179.82	7119.89	6595.18	7109.2
sp|Q9H223|EHD4_HUMAN	EHD4	EH domain-containing protein 4 OS=Homo sapiens GN=EHD4 PE=1 SV=1	38	3738.84	4404.68	5222.68	4406.68	3712.38	4362.18	4258.05	4121.35	3910.02	4233.42
sp|Q9NZN4|EHD2_HUMAN	EHD2	EH domain-containing protein 2 OS=Homo sapiens GN=EHD2 PE=1 SV=2	8	657.241	883.447	945.399	864.606	684.121	888.222	800.853	793.881	762.166	708.222
sp|Q8NI27|THOC2_HUMAN	THOC2	THO complex subunit 2 OS=Homo sapiens GN=THOC2 PE=1 SV=2	75	8359.27	9031.32	10396.3	9391.18	8750.75	9496.9	9250.3	9101.76	9140.25	9221.48
sp|P50747|BPL1_HUMAN	HLCS	Biotin--protein ligase OS=Homo sapiens GN=HLCS PE=1 SV=1	19	2113.57	2164.66	2634.3	2197.02	1935.34	2280.32	2219.84	2095.48	2030.04	2176.81
sp|Q16594|TAF9_HUMAN	TAF9	Transcription initiation factor TFIID subunit 9 OS=Homo sapiens GN=TAF9 PE=1 SV=1	8	584.533	664.012	783.598	677.449	552.9	689.094	670.598	651.171	590.167	683.136
sp|Q9HBM6|TAF9B_HUMAN	TAF9B	Transcription initiation factor TFIID subunit 9B OS=Homo sapiens GN=TAF9B PE=1 SV=1	2	107.651	120.824	135.378	107.631	77.4264	131.039	116.794	105.349	99.6663	112.607
sp|P62263|RS14_HUMAN	RPS14	40S ribosomal protein S14 OS=Homo sapiens GN=RPS14 PE=1 SV=3	59	4367.41	4814.4	5667.12	4763.73	3831.91	4972.34	4734.81	5025.52	4257.36	4630.91
sp|Q96F25|ALG14_HUMAN	ALG14	UDP-N-acetylglucosamine transferase subunit ALG14 homolog OS=Homo sapiens GN=ALG14 PE=2 SV=1	2	154.233	212.16	228.953	186.521	158.634	210.954	186.693	182.43	180.18	198.25
sp|Q9H7N4|SFR19_HUMAN	SCAF1	Splicing factor, arginine/serine-rich 19 OS=Homo sapiens GN=SCAF1 PE=1 SV=3	16	1308.12	1410.16	1602.93	1425.28	1169.17	1450.92	1440.36	1361.51	1172.96	1423.98
sp|Q9P1Y6|PHRF1_HUMAN	PHRF1	PHD and RING finger domain-containing protein 1 OS=Homo sapiens GN=PHRF1 PE=1 SV=3	6	658.443	755.305	829.358	714.069	617.601	738.082	736.59	727.087	650.955	706.238
sp|Q9H1P3|OSBL2_HUMAN	OSBPL2	Oxysterol-binding protein-related protein 2 OS=Homo sapiens GN=OSBPL2 PE=1 SV=1	9	886.213	939.865	1125.42	933.953	852.711	962.536	974.734	921.504	867.63	927.95
sp|P29323-3|EPHB2_HUMAN	EPHB2	Isoform 3 of Ephrin type-B receptor 2 OS=Homo sapiens GN=EPHB2	25	2646.95	2740.25	3508.38	2910.23	2656.09	2959.57	3031.54	2744.34	2567.02	2801.91
sp|P54760|EPHB4_HUMAN	EPHB4	Ephrin type-B receptor 4 OS=Homo sapiens GN=EPHB4 PE=1 SV=2	11	612.062	652.983	815.914	683.061	612.539	694.763	721.335	654.79	643.82	689.806
sp|P54753|EPHB3_HUMAN	EPHB3	Ephrin type-B receptor 3 OS=Homo sapiens GN=EPHB3 PE=1 SV=2	27	2271.43	2449.16	3056.24	2458.9	2221.27	2600	2589.86	2339.87	2229.03	2475.42
sp|P29317|EPHA2_HUMAN	EPHA2	Ephrin type-A receptor 2 OS=Homo sapiens GN=EPHA2 PE=1 SV=2	1	122.925	180.78	189.488	162.159	172.828	191.041	191.613	196.694	178.633	142.546
sp|P54764|EPHA4_HUMAN	EPHA4	Ephrin type-A receptor 4 OS=Homo sapiens GN=EPHA4 PE=1 SV=1	5	643.358	547.474	690.974	582.316	558.308	613.657	653.054	551.205	535.999	593.563
sp|P13866|SC5A1_HUMAN	SLC5A1	Sodium/glucose cotransporter 1 OS=Homo sapiens GN=SLC5A1 PE=1 SV=1	6	486.977	435.861	585.999	481.837	430.148	474.608	505.407	461.139	377.933	510.01
sp|Q86UU0|BCL9L_HUMAN	BCL9L	B-cell CLL/lymphoma 9-like protein OS=Homo sapiens GN=BCL9L PE=1 SV=1	16	1345.6	1695.85	1816.55	1563.55	1307.68	1409.84	1503.31	1589.51	1375.91	1550.16
sp|Q14692|BMS1_HUMAN	BMS1	Ribosome biogenesis protein BMS1 homolog OS=Homo sapiens GN=BMS1 PE=1 SV=1	48	4907.58	5095.36	6116.81	5256.75	4627.86	5344.97	5313.3	5174.51	4860.35	5166.44
sp|Q14151|SAFB2_HUMAN	SAFB2	Scaffold attachment factor B2 OS=Homo sapiens GN=SAFB2 PE=1 SV=1	76	9232.16	10463.2	12165.4	10259.7	8213.39	10500.7	10236.2	9779.55	8344.08	9943.68
sp|Q15424-3|SAFB1_HUMAN	SAFB	Isoform 3 of Scaffold attachment factor B1 OS=Homo sapiens GN=SAFB	47	5242.78	6429.35	6951.29	5941.4	4737.59	6286.42	5692.63	5705.33	4803.75	5842.97
sp|P36956-4|SRBP1_HUMAN	SREBF1	Isoform 4 of Sterol regulatory element-binding protein 1 OS=Homo sapiens GN=SREBF1	9	566.102	520.251	697.128	589.125	468.222	542.166	563.036	560.93	449.235	611.443
sp|Q8N1G2|CMTR1_HUMAN	CMTR1	Cap-specific mRNA (nucleoside-2'-O-)-methyltransferase 1 OS=Homo sapiens GN=CMTR1 PE=1 SV=1	29	3305.13	3616.1	4371.56	3729.27	3349.58	3880.12	3733.37	3575.72	3642.13	3590.64
sp|P18583-5|SON_HUMAN	SON	Isoform D of Protein SON OS=Homo sapiens GN=SON	81	9005.65	10681.2	12504.7	10440.8	8302.33	10886	10095.3	10389	8931.85	10199.1
sp|P18583-3|SON_HUMAN	SON	Isoform B of Protein SON OS=Homo sapiens GN=SON	2	72.8981	91.1108	114.013	86.8699	72.7517	73.9963	84.1146	83.6318	71.2226	84.4403
sp|Q08AM6|VAC14_HUMAN	VAC14	Protein VAC14 homolog OS=Homo sapiens GN=VAC14 PE=1 SV=1	19	2131.61	2491.37	2991.49	2503.84	2177.37	2519.62	2472.02	2427.87	2281.32	2378.9
sp|Q66K14|TBC9B_HUMAN	TBC1D9B	TBC1 domain family member 9B OS=Homo sapiens GN=TBC1D9B PE=1 SV=3	42	5100.28	5739.96	7074.74	5955.33	5258.88	5897.29	5655.66	5538.96	5654.58	5573.67
sp|Q53F19|CQ085_HUMAN	C17orf85	Uncharacterized protein C17orf85 OS=Homo sapiens GN=C17orf85 PE=1 SV=2	18	1801.66	2122.85	2412.99	2043.05	1608.95	2082.42	2088.02	1953.29	1672.28	1997.5
sp|Q92900|RENT1_HUMAN	UPF1	Regulator of nonsense transcripts 1 OS=Homo sapiens GN=UPF1 PE=1 SV=2	144	13768.8	15528.1	19390	15094.3	13593.5	16212.1	15411.3	14770.1	14194.7	15046.3
sp|P51530|DNA2_HUMAN	DNA2	DNA replication ATP-dependent helicase/nuclease DNA2 OS=Homo sapiens GN=DNA2 PE=1 SV=3	8	584.953	585.765	726.497	615.366	535.011	657.267	599.87	578.744	579.036	635.485
sp|Q9UIS9-9|MBD1_HUMAN	MBD1	Isoform 9 of Methyl-CpG-binding domain protein 1 OS=Homo sapiens GN=MBD1	11	1302.59	1458.86	1622.57	1420.62	1140.08	1459.32	1406.89	1338.25	1179.32	1361.07
sp|Q8IV48|ERI1_HUMAN	ERI1	3'-5' exoribonuclease 1 OS=Homo sapiens GN=ERI1 PE=1 SV=3	12	1469.18	1601.44	1839.21	1640.07	1398.84	1631.86	1653.39	1559.27	1488.5	1607.78
sp|O95235|KI20A_HUMAN	KIF20A	Kinesin-like protein KIF20A OS=Homo sapiens GN=KIF20A PE=1 SV=1	27	2792.47	3000.56	3697.13	3084.68	2697.45	3197.24	3100.47	2912.81	2898.71	3011.77
sp|Q14134|TRI29_HUMAN	TRIM29	Tripartite motif-containing protein 29 OS=Homo sapiens GN=TRIM29 PE=1 SV=2	76	9906.94	11985.9	13530.6	11156.3	8819.53	11488.6	11353.6	11212.8	9503.97	11042.9
sp|Q9UJC3|HOOK1_HUMAN	HOOK1	Protein Hook homolog 1 OS=Homo sapiens GN=HOOK1 PE=1 SV=2	45	5404.74	5572.6	7024.92	5774.71	5194.24	5888.42	5931.23	5238.31	5406.85	5576.45
sp|Q8IUZ5|AT2L2_HUMAN	PHYKPL	5-phosphohydroxy-L-lysine phospho-lyase OS=Homo sapiens GN=PHYKPL PE=1 SV=1	3	383.142	483.046	567.665	472.971	397.84	470.424	489.777	477.509	470.701	485.185
sp|O15116|LSM1_HUMAN	LSM1	U6 snRNA-associated Sm-like protein LSm1 OS=Homo sapiens GN=LSM1 PE=1 SV=1	5	409.741	464.275	522.871	421.846	403.078	468.947	472.121	442.741	378.895	436.271
sp|P43686|PRS6B_HUMAN	PSMC4	26S protease regulatory subunit 6B OS=Homo sapiens GN=PSMC4 PE=1 SV=2	68	10275.1	11805.7	14332.2	11315.8	9557.26	11840	11752.8	11201	9386.21	11266
sp|P62191|PRS4_HUMAN	PSMC1	26S protease regulatory subunit 4 OS=Homo sapiens GN=PSMC1 PE=1 SV=1	74	11161.5	13271	14537.6	12842.7	10432.3	12816	12428	12727.8	10874.4	12179.3
sp|Q8NB90|SPAT5_HUMAN	SPATA5	Spermatogenesis-associated protein 5 OS=Homo sapiens GN=SPATA5 PE=1 SV=3	39	3910.69	4615.85	5282.3	4370.85	3720.53	4594.47	4457.7	4411.82	3988.98	4349.26
sp|P62195|PRS8_HUMAN	PSMC5	26S protease regulatory subunit 8 OS=Homo sapiens GN=PSMC5 PE=1 SV=1	85	9669.83	11581.4	13583.2	11121.8	8911.73	11174.8	10728.8	10905.3	9411.28	10707.3
sp|P49753|ACOT2_HUMAN	ACOT2	Acyl-coenzyme A thioesterase 2, mitochondrial OS=Homo sapiens GN=ACOT2 PE=1 SV=6	43	4690.32	4890.83	6053.56	4973.26	4307.59	5070.61	5018.43	5129.43	4551.13	5026.85
tr|Q9H552|Q9H552_HUMAN		Uncharacterized protein OS=Homo sapiens PE=4 SV=1	2	85.7305	84.8576	115.325	90.3588	103.874	88.1648	107.161	106.324	84.5059	99.1777
sp|P08670|VIME_HUMAN	VIM	Vimentin OS=Homo sapiens GN=VIM PE=1 SV=4	59	2655.85	4635.45	29850.7	4440.6	3426.25	4265.98	3587.63	3687.32	3014.19	2906.64
sp|P12036|NFH_HUMAN	NEFH	Neurofilament heavy polypeptide OS=Homo sapiens GN=NEFH PE=1 SV=4	3	385.445	534.041	1725.09	518.082	427.549	500.733	512.808	500.307	426.732	423.275
sp|Q15019-2|SEPT2_HUMAN	2016-09-02	Isoform 2 of Septin-2 OS=Homo sapiens GN=SEPT2	79	8260.17	9797.05	11541.9	9258.29	7586.77	9652.8	9360.43	9128.17	8097.71	8983.9
sp|O43493|TGON2_HUMAN	TGOLN2	Trans-Golgi network integral membrane protein 2 OS=Homo sapiens GN=TGOLN2 PE=1 SV=2	19	2424.34	2496.98	2882.93	2350.94	2806.78	2056.72	2516.12	2414.29	1809.77	2214.62
sp|O14686-3|KMT2D_HUMAN	KMT2D	Isoform 3 of Histone-lysine N-methyltransferase 2D OS=Homo sapiens GN=KMT2D	13	566.549	629.98	749.507	681.618	625.756	710.469	704.806	643.157	691.288	718.619
sp|Q8NEZ4-3|KMT2C_HUMAN	KMT2C	Isoform 3 of Histone-lysine N-methyltransferase 2C OS=Homo sapiens GN=KMT2C	5	281.64	338.006	350.653	330.669	283.806	315.223	321.167	306.585	313.697	305.212
sp|Q8TB24|RIN3_HUMAN	RIN3	Ras and Rab interactor 3 OS=Homo sapiens GN=RIN3 PE=1 SV=4	4	162.468	180.195	211.035	187.188	162.441	185.463	187.231	171.623	183.988	179.448
sp|P84090|ERH_HUMAN	ERH	Enhancer of rudimentary homolog OS=Homo sapiens GN=ERH PE=1 SV=1	29	4871.36	4124.39	4741.72	4365.54	6112.42	3634.1	5169.52	4639.45	4397.39	4070.32
sp|O76080|ZFAN5_HUMAN	ZFAND5	AN1-type zinc finger protein 5 OS=Homo sapiens GN=ZFAND5 PE=1 SV=1	4	359.677	397.141	464.822	412.723	316.085	395.912	398.932	401.45	353.76	376.548
sp|P52948|NUP98_HUMAN	NUP98	Nuclear pore complex protein Nup98-Nup96 OS=Homo sapiens GN=NUP98 PE=1 SV=4	70	6916.34	7564.92	8984.06	7419.94	6560.73	7542.71	7662.42	7378.62	6872.66	7243.82
sp|Q9H9B1|EHMT1_HUMAN	EHMT1	Histone-lysine N-methyltransferase EHMT1 OS=Homo sapiens GN=EHMT1 PE=1 SV=4	15	1345.04	1379.61	1697	1430.85	1238.19	1460.57	1523.94	1376.14	1267.76	1443.88
sp|Q96KQ7-2|EHMT2_HUMAN	EHMT2	Isoform 2 of Histone-lysine N-methyltransferase EHMT2 OS=Homo sapiens GN=EHMT2	20	1791.64	2053.35	2287.51	1989.02	1712.71	1991.38	1960.6	1893.23	1850.43	1954.31
sp|O00214-2|LEG8_HUMAN	LGALS8	Isoform 2 of Galectin-8 OS=Homo sapiens GN=LGALS8	11	1141.15	1235.22	1511.07	1255.92	1121.34	1263.99	1204.22	1168.13	1127.46	1211.58
sp|Q9UJV9|DDX41_HUMAN	DDX41	Probable ATP-dependent RNA helicase DDX41 OS=Homo sapiens GN=DDX41 PE=1 SV=2	41	5097.57	6060.85	6938.21	5731.93	5216.93	6003.8	5842.01	5706.17	5603.41	5597.52
sp|Q9NW97|TMM51_HUMAN	TMEM51	Transmembrane protein 51 OS=Homo sapiens GN=TMEM51 PE=1 SV=1	2	176.234	213.984	230.562	206.23	152.109	210.325	212.179	177.94	155.022	197.955
sp|P26374|RAE2_HUMAN	CHML	Rab proteins geranylgeranyltransferase component A 2 OS=Homo sapiens GN=CHML PE=1 SV=2	8	904.067	1000.82	1195.31	1014.03	893.741	1036.88	946.854	949.032	984.164	989.128
sp|O00458|IFRD1_HUMAN	IFRD1	Interferon-related developmental regulator 1 OS=Homo sapiens GN=IFRD1 PE=1 SV=4	6	840.994	942.908	974.903	1003.06	894.346	922.296	958.339	919.878	950.699	888.658
sp|P20020|AT2B1_HUMAN	ATP2B1	Plasma membrane calcium-transporting ATPase 1 OS=Homo sapiens GN=ATP2B1 PE=1 SV=3	47	5152.91	5277.58	6624.61	5405.68	4986.15	5658.38	5379.65	5005.77	5193.59	5255.08
sp|P23634|AT2B4_HUMAN	ATP2B4	Plasma membrane calcium-transporting ATPase 4 OS=Homo sapiens GN=ATP2B4 PE=1 SV=2	22	2164.53	2498.33	3029.02	2469.13	2250.18	2637.15	2489.37	2321.23	2400.37	2338.58
sp|Q9UI43|RRMJ2_HUMAN	FTSJ2	Putative ribosomal RNA methyltransferase 2 OS=Homo sapiens GN=FTSJ2 PE=1 SV=1	6	696.544	646.611	789.777	655.027	588.294	704.032	674.272	671.462	553.746	678.396
sp|Q08945|SSRP1_HUMAN	SSRP1	FACT complex subunit SSRP1 OS=Homo sapiens GN=SSRP1 PE=1 SV=1	63	7430.52	8330.34	10075.9	8170.72	7085.23	8795.64	8388.77	8184.98	7437.5	8116.46
sp|Q92542|NICA_HUMAN	NCSTN	Nicastrin OS=Homo sapiens GN=NCSTN PE=1 SV=2	12	1007.92	1085.7	1373.99	1076.72	989.883	1143.09	1115.96	1070.48	908.777	1122.19
sp|Q9Y6E2|BZW2_HUMAN	BZW2	Basic leucine zipper and W2 domain-containing protein 2 OS=Homo sapiens GN=BZW2 PE=1 SV=1	63	6770.93	7610.94	8959.17	7607.05	6613.21	7725.49	7516.2	7412.62	7066.87	7536.12
sp|Q7L1Q6-3|BZW1_HUMAN	BZW1	Isoform 3 of Basic leucine zipper and W2 domain-containing protein 1 OS=Homo sapiens GN=BZW1	70	10034	11204.8	13362.5	11168.7	9836.62	11224.3	10998.1	10811.2	10672	10398.2
sp|Q9P275-2|UBP36_HUMAN	USP36	Isoform 2 of Ubiquitin carboxyl-terminal hydrolase 36 OS=Homo sapiens GN=USP36	28	2426.88	2798.13	3226.33	2730.82	2402.17	2730.11	2682.31	2611.9	2507.13	2587.72
sp|P04040|CATA_HUMAN	CAT	Catalase OS=Homo sapiens GN=CAT PE=1 SV=3	137	17875.4	20202.1	23584.6	19618.7	17501.3	20633.5	19895	19441.8	18834.4	19354.9
sp|Q08AD1|CAMP2_HUMAN	CAMSAP2	Calmodulin-regulated spectrin-associated protein 2 OS=Homo sapiens GN=CAMSAP2 PE=1 SV=3	22	2197.2	2426.98	2941.15	2532.54	2260.46	2620.39	2540.89	2391.42	2323.85	2485.91
sp|Q9GZR7|DDX24_HUMAN	DDX24	ATP-dependent RNA helicase DDX24 OS=Homo sapiens GN=DDX24 PE=1 SV=1	42	4992.5	5637.53	6470.82	5449.73	4781.08	5580.17	5527.5	5343.61	4912.64	5223.29
sp|P41214|EIF2D_HUMAN	EIF2D	Eukaryotic translation initiation factor 2D OS=Homo sapiens GN=EIF2D PE=1 SV=3	26	2898.71	2993.41	3615.46	3063.1	2732.69	3150.17	3139.49	2969.32	2876.32	2970.89
sp|Q9H6T0-2|ESRP2_HUMAN	ESRP2	Isoform 2 of Epithelial splicing regulatory protein 2 OS=Homo sapiens GN=ESRP2	12	1258.82	1378.29	1610.58	1392.36	1234.12	1389.17	1353.24	1368.01	1278.04	1392.22
sp|Q6NXG1|ESRP1_HUMAN	ESRP1	Epithelial splicing regulatory protein 1 OS=Homo sapiens GN=ESRP1 PE=1 SV=2	38	5431.09	5910.31	7235.34	6038.02	5122.38	6001.79	5922.66	5768.88	5342.38	5866.62
sp|Q9UK73|FEM1B_HUMAN	FEM1B	Protein fem-1 homolog B OS=Homo sapiens GN=FEM1B PE=1 SV=1	7	425.355	466.378	592.996	449.99	458.052	488.985	469.406	478.104	451.47	485.213
sp|P08243|ASNS_HUMAN	ASNS	Asparagine synthetase [glutamine-hydrolyzing] OS=Homo sapiens GN=ASNS PE=1 SV=4	91	10385.2	12418.4	14942.7	12037.9	10469.7	12981.8	12375.2	11987.8	11997.4	11772.7
sp|Q9Y446|PKP3_HUMAN	PKP3	Plakophilin-3 OS=Homo sapiens GN=PKP3 PE=1 SV=1	73	8743.32	10010.3	11499.3	9743.75	8480.88	9970.4	9887.69	9557.34	8727.37	9698.02
sp|Q9Y383|LC7L2_HUMAN	LUC7L2	Putative RNA-binding protein Luc7-like 2 OS=Homo sapiens GN=LUC7L2 PE=1 SV=2	65	9180.92	10424.2	12063	10111.1	8247.76	10003.8	9832.99	10450.4	8837.06	9753.59
sp|Q9NQ29|LUC7L_HUMAN	LUC7L	Putative RNA-binding protein Luc7-like 1 OS=Homo sapiens GN=LUC7L PE=1 SV=1	4	427.436	465.831	494.465	474.65	349.046	476.047	467.258	458.113	387.261	453.243
sp|Q9BPZ7|SIN1_HUMAN	MAPKAP1	Target of rapamycin complex 2 subunit MAPKAP1 OS=Homo sapiens GN=MAPKAP1 PE=1 SV=2	4	487.846	544.738	651.276	530.189	503.337	576.503	558.477	507.941	521.164	519.405
sp|Q9UGP4|LIMD1_HUMAN	LIMD1	LIM domain-containing protein 1 OS=Homo sapiens GN=LIMD1 PE=1 SV=1	11	759.985	834.743	1019.82	799.618	698.235	823.48	831.427	798.987	740.101	793.76
sp|Q96RU3|FNBP1_HUMAN	FNBP1	Formin-binding protein 1 OS=Homo sapiens GN=FNBP1 PE=1 SV=2	17	2125.34	2325.35	2768.55	2218.71	1872.05	2298.07	2326.49	2221.98	1932.27	2223.33
sp|O43633|CHM2A_HUMAN	CHMP2A	Charged multivesicular body protein 2a OS=Homo sapiens GN=CHMP2A PE=1 SV=1	18	2344.24	2647.81	2892.3	2550.97	2237.88	2702.48	2453.47	2575.56	2313.13	2482.71
sp|Q9BR39|JPH2_HUMAN	JPH2	Junctophilin-2 OS=Homo sapiens GN=JPH2 PE=1 SV=2	3	129.99	170.824	209.662	158.592	134.729	156.619	142.657	148.615	141.417	152.501
sp|O60287|NPA1P_HUMAN	URB1	Nucleolar pre-ribosomal-associated protein 1 OS=Homo sapiens GN=URB1 PE=1 SV=4	41	3638.08	3819.86	4734.45	3967.12	3764.11	4021.85	3949.1	3744.86	3815.42	3890.08
sp|Q969G3|SMCE1_HUMAN	SMARCE1	SWI/SNF-related matrix-associated actin-dependent regulator of chromatin subfamily E member 1 OS=Homo sapiens GN=SMARCE1 PE=1 SV=2	25	2645.95	3317.26	3770.05	3008.05	2349.99	3095.83	2937.41	3050.92	2551.9	2935.92
sp|P46459|NSF_HUMAN	NSF	Vesicle-fusing ATPase OS=Homo sapiens GN=NSF PE=1 SV=3	83	10878.3	12954.5	15337	12834.3	10978.8	12885.6	12423.6	11983.8	12002.1	12172.6
sp|Q8IZQ5|SELH_HUMAN	SELH	Selenoprotein H OS=Homo sapiens GN=SELH PE=1 SV=2	11	1603.06	1824.77	1990.51	1760.27	1384.62	1750.54	1751.95	1782.92	1519.27	1679.83
sp|O60220|TIM8A_HUMAN	TIMM8A	Mitochondrial import inner membrane translocase subunit Tim8 A OS=Homo sapiens GN=TIMM8A PE=1 SV=1	3	184.928	99.6622	90.3517	104.052	347.684	63.7868	149.239	117.715	99.7901	68.8128
sp|Q86X10|RLGPB_HUMAN	RALGAPB	Ral GTPase-activating protein subunit beta OS=Homo sapiens GN=RALGAPB PE=1 SV=1	15	1159.54	1287.69	1508.41	1295.3	1182.45	1298.76	1252.72	1210.36	1256.24	1247.62
sp|Q9H0H5|RGAP1_HUMAN	RACGAP1	Rac GTPase-activating protein 1 OS=Homo sapiens GN=RACGAP1 PE=1 SV=1	40	6728.1	6934.22	8116.16	6740.14	5999.71	7080.84	6742.01	6658.25	6285.02	6940.11
sp|Q9UHF7-2|TRPS1_HUMAN	TRPS1	Isoform 2 of Zinc finger transcription factor Trps1 OS=Homo sapiens GN=TRPS1	52	4940.14	5845.63	6913.29	5633.55	4726.5	5937.34	5701.57	5559.4	5075.16	5691.27
sp|Q5T8P6|RBM26_HUMAN	RBM26	RNA-binding protein 26 OS=Homo sapiens GN=RBM26 PE=1 SV=3	55	6386.07	7692.25	8673.64	7330.84	6097.58	7558.19	7294.79	7143.55	6794.27	7075.18
sp|Q9P2N5|RBM27_HUMAN	RBM27	RNA-binding protein 27 OS=Homo sapiens GN=RBM27 PE=1 SV=2	31	3547.13	4101.34	4691.89	3958.18	3239.96	4044.69	3938.73	3824.91	3424.06	3869.78
sp|O95081|AGFG2_HUMAN	AGFG2	Arf-GAP domain and FG repeat-containing protein 2 OS=Homo sapiens GN=AGFG2 PE=1 SV=2	6	262.906	275.893	334.234	284.361	252.276	285.516	306.737	300.648	265.194	297.254
sp|O95340-2|PAPS2_HUMAN	PAPSS2	Isoform B of Bifunctional 3'-phosphoadenosine 5'-phosphosulfate synthase 2 OS=Homo sapiens GN=PAPSS2	46	6707.03	7796.88	9114.65	7876.85	6742.38	8110.52	7826.36	7508.85	7449.3	7375.3
sp|O43252|PAPS1_HUMAN	PAPSS1	Bifunctional 3'-phosphoadenosine 5'-phosphosulfate synthase 1 OS=Homo sapiens GN=PAPSS1 PE=1 SV=2	49	5543.91	6358.61	7444.11	6290.12	5631.73	6360.52	6346.29	6185.33	6013.38	6038.72
sp|Q8NE62|CHDH_HUMAN	CHDH	Choline dehydrogenase, mitochondrial OS=Homo sapiens GN=CHDH PE=2 SV=2	5	326.985	770.115	795.249	359.026	312.485	263.254	325.578	291.667	314.55	342.494
sp|Q9Y6G5|COMDA_HUMAN	COMMD10	COMM domain-containing protein 10 OS=Homo sapiens GN=COMMD10 PE=1 SV=1	8	780.068	945.16	1047.89	894.331	742.944	865.017	865.337	871.773	795.036	806.543
sp|Q6P1M9|ARMX5_HUMAN	ARMCX5	Armadillo repeat-containing X-linked protein 5 OS=Homo sapiens GN=ARMCX5 PE=2 SV=1	4	272.707	301.047	349.008	332.969	260.7	313.843	316.892	298.5	305.018	329.092
sp|Q8N5A5|ZGPAT_HUMAN	ZGPAT	Zinc finger CCCH-type with G patch domain-containing protein OS=Homo sapiens GN=ZGPAT PE=1 SV=3	6	420.744	448.855	553.04	467.442	373.329	471.201	442.043	448.261	384.407	463.088
sp|P25686|DNJB2_HUMAN	DNAJB2	DnaJ homolog subfamily B member 2 OS=Homo sapiens GN=DNAJB2 PE=1 SV=3	3	158.065	197.371	195.923	181.506	161.379	189.652	189.186	169.702	147.047	167.368
sp|O75190|DNJB6_HUMAN	DNAJB6	DnaJ homolog subfamily B member 6 OS=Homo sapiens GN=DNAJB6 PE=1 SV=2	14	1617.12	1953.71	2211.39	1817.16	1504.3	1864.53	1820.85	1798.1	1497.48	1766.8
sp|Q99470|SDF2_HUMAN	SDF2	Stromal cell-derived factor 2 OS=Homo sapiens GN=SDF2 PE=1 SV=2	6	349.716	420.532	477.701	394.752	310.03	416.276	410.798	377.024	349.299	368.12
sp|Q8TC07|TBC15_HUMAN	TBC1D15	TBC1 domain family member 15 OS=Homo sapiens GN=TBC1D15 PE=1 SV=2	24	2721.45	2933.49	3760.76	2955.09	2713.75	3059.99	2922.9	2831.04	2696.14	2828.96
sp|P82933|RT09_HUMAN	MRPS9	28S ribosomal protein S9, mitochondrial OS=Homo sapiens GN=MRPS9 PE=1 SV=2	35	3981.58	4497.28	5252.41	4434.71	3583.96	4561.46	4526.66	4348.06	3897.11	4279.67
sp|Q9NVT9|ARMC1_HUMAN	ARMC1	Armadillo repeat-containing protein 1 OS=Homo sapiens GN=ARMC1 PE=1 SV=1	11	1339.08	1256.78	1721.01	1430.09	1219.67	1358.2	1310.27	1230.77	1269.13	1296.08
sp|Q96BZ8|LENG1_HUMAN	LENG1	Leukocyte receptor cluster member 1 OS=Homo sapiens GN=LENG1 PE=1 SV=1	5	326.488	362.782	388.216	353.113	269.21	318.136	333.684	353.226	301.154	346.358
sp|Q9BRG2|SH23A_HUMAN	SH2D3A	SH2 domain-containing protein 3A OS=Homo sapiens GN=SH2D3A PE=1 SV=1	5	439.456	450.276	530.582	450.116	394.705	457.395	475.311	454.888	430.418	427.147
sp|P23229|ITA6_HUMAN	ITGA6	Integrin alpha-6 OS=Homo sapiens GN=ITGA6 PE=1 SV=5	30	3172.02	3223.59	4021.18	3366.01	2963.32	3332.5	3402.65	3138.85	2933.76	3285.4
sp|Q9NX76|CKLF6_HUMAN	CMTM6	CKLF-like MARVEL transmembrane domain-containing protein 6 OS=Homo sapiens GN=CMTM6 PE=1 SV=1	3	284.187	351.929	418.224	356.453	316.696	364.134	348.53	316.327	306.335	332.297
sp|Q86XZ4|SPAS2_HUMAN	SPATS2	Spermatogenesis-associated serine-rich protein 2 OS=Homo sapiens GN=SPATS2 PE=1 SV=1	12	912.741	1060.84	1250.19	997.543	848.625	1086.21	1037.53	1039.31	879.998	1032.81
sp|Q8NC44|F134A_HUMAN	FAM134A	Protein FAM134A OS=Homo sapiens GN=FAM134A PE=1 SV=3	3	174.114	198.203	231.007	195.503	169.475	194.474	185.801	187.327	190.851	191.949
sp|Q9UEG4|ZN629_HUMAN	ZNF629	Zinc finger protein 629 OS=Homo sapiens GN=ZNF629 PE=1 SV=2	3	309.317	382.642	396.618	323.736	290.161	354.239	364.033	338.808	282.22	355.67
sp|Q9BX95|SGPP1_HUMAN	SGPP1	Sphingosine-1-phosphate phosphatase 1 OS=Homo sapiens GN=SGPP1 PE=1 SV=2	4	416.435	469.306	536.821	460.681	407.472	437.952	459.285	418.754	424.932	452.053
sp|Q9BWG6|SCNM1_HUMAN	SCNM1	Sodium channel modifier 1 OS=Homo sapiens GN=SCNM1 PE=1 SV=1	3	161.51	211.905	217.519	200.903	174.515	196.444	204.986	213.308	174.347	194.042
sp|O75569|PRKRA_HUMAN	PRKRA	Interferon-inducible double-stranded RNA-dependent protein kinase activator A OS=Homo sapiens GN=PRKRA PE=1 SV=1	16	1403.88	1528.27	1778.89	1457.14	1215.94	1502.2	1481.96	1469.94	1293.71	1444
sp|P00505|AATM_HUMAN	GOT2	Aspartate aminotransferase, mitochondrial OS=Homo sapiens GN=GOT2 PE=1 SV=3	119	12931.3	14310.3	17271.2	14396.7	12405.4	14747.8	14223.4	14082.2	13235.4	14180
sp|Q66PJ3|AR6P4_HUMAN	ARL6IP4	ADP-ribosylation factor-like protein 6-interacting protein 4 OS=Homo sapiens GN=ARL6IP4 PE=1 SV=1	7	841.177	965.714	1067.78	969.668	762.367	1026.06	904.238	945.32	858.868	938.231
sp|O95503|CBX6_HUMAN	CBX6	Chromobox protein homolog 6 OS=Homo sapiens GN=CBX6 PE=1 SV=1	2	131.79	139.22	179.477	149.339	108.85	146.367	158.965	140.954	108.908	147.842
sp|Q8WY91|THAP4_HUMAN	THAP4	THAP domain-containing protein 4 OS=Homo sapiens GN=THAP4 PE=1 SV=2	1	135.745	111.678	159.191	135.518	103.491	144.471	143.148	109.751	97.2201	137.962
sp|P41226|UBA7_HUMAN	UBA7	Ubiquitin-like modifier-activating enzyme 7 OS=Homo sapiens GN=UBA7 PE=1 SV=2	9	503.923	577.135	684.843	595.072	536.055	595.616	551.15	539.268	604.484	552.633
sp|Q02790|FKBP4_HUMAN	FKBP4	Peptidyl-prolyl cis-trans isomerase FKBP4 OS=Homo sapiens GN=FKBP4 PE=1 SV=3	103	14754.6	17056.9	21170.4	15752.9	13378.1	16956.4	16090.1	15469.8	14322.3	15469.1
sp|O95721|SNP29_HUMAN	SNAP29	Synaptosomal-associated protein 29 OS=Homo sapiens GN=SNAP29 PE=1 SV=1	22	2305.84	2543.53	3132.63	2405.45	2150.19	2400.08	2488.4	2402.62	1953.84	2315.68
sp|O75976|CBPD_HUMAN	CPD	Carboxypeptidase D OS=Homo sapiens GN=CPD PE=1 SV=2	32	3993.81	4135.23	5737.51	4497.66	5106.76	4418.59	4687.93	4425.55	4885.72	4324.65
sp|Q9H5N1|RABE2_HUMAN	RABEP2	Rab GTPase-binding effector protein 2 OS=Homo sapiens GN=RABEP2 PE=1 SV=2	24	3045.81	2115.58	1947.47	2386.35	2862.68	1635.47	2984.75	2179.35	2184.03	2469.35
sp|Q14566|MCM6_HUMAN	MCM6	DNA replication licensing factor MCM6 OS=Homo sapiens GN=MCM6 PE=1 SV=1	114	12470.8	13113	16116.8	13542.2	11878.6	13829	13313.7	12688.8	12416.1	13186.6
sp|Q9BUJ2|HNRL1_HUMAN	HNRNPUL1	Heterogeneous nuclear ribonucleoprotein U-like protein 1 OS=Homo sapiens GN=HNRNPUL1 PE=1 SV=2	86	8609.77	10016.1	11893.1	9596.72	8474.28	10167	9630.36	9669.67	8631.98	9453.6
sp|P13984|T2FB_HUMAN	GTF2F2	General transcription factor IIF subunit 2 OS=Homo sapiens GN=GTF2F2 PE=1 SV=2	18	2724.69	3278.9	3836.21	3063.61	2595.74	3399.91	3247.04	3169.38	2637.23	3111.28
sp|P48163|MAOX_HUMAN	ME1	NADP-dependent malic enzyme OS=Homo sapiens GN=ME1 PE=1 SV=1	11	1174.32	1429.8	1669.49	1408.78	1230.6	1374.1	1355.67	1316.71	1270.1	1218.82
sp|Q14149|MORC3_HUMAN	MORC3	MORC family CW-type zinc finger protein 3 OS=Homo sapiens GN=MORC3 PE=1 SV=3	29	3122.64	3333.19	4103.31	3471.96	3014.35	3491.9	3440.29	3164.44	3198.87	3317.83
sp|P33908|MA1A1_HUMAN	MAN1A1	Mannosyl-oligosaccharide 1,2-alpha-mannosidase IA OS=Homo sapiens GN=MAN1A1 PE=1 SV=3	17	1789.12	2133.54	2373.02	2032.2	1816.26	2052.81	2022.74	2018.86	1960.42	1965.3
sp|Q6P1N9|TATD1_HUMAN	TATDN1	Putative deoxyribonuclease TATDN1 OS=Homo sapiens GN=TATDN1 PE=1 SV=2	32	4006.21	4326.74	5187.78	4387.97	3593.54	4399.16	4312.43	4275.79	3774.07	4312.09
sp|O60476|MA1A2_HUMAN	MAN1A2	Mannosyl-oligosaccharide 1,2-alpha-mannosidase IB OS=Homo sapiens GN=MAN1A2 PE=1 SV=1	9	793.005	940.549	1003.46	1085.63	777.209	936.157	968.404	1035.33	878.309	821.314
sp|Q9BW04|SARG_HUMAN	SARG	Specifically androgen-regulated gene protein OS=Homo sapiens GN=SARG PE=1 SV=2	9	792.931	959.791	1024.76	907.028	711	878.315	886.695	934.043	796.691	873.955
sp|O75153|CLU_HUMAN	CLUH	Clustered mitochondria protein homolog OS=Homo sapiens GN=CLUH PE=1 SV=2	90	8567.76	9425.67	11596	9540.44	8541.1	9925.73	9369.21	8823.71	9205.95	9159.02
tr|I3L2B0|I3L2B0_HUMAN	CLUH	Clustered mitochondria protein homolog OS=Homo sapiens GN=CLUH PE=2 SV=1	6	325.935	347.067	386.431	354.11	317.994	347.931	367.124	323.268	363.245	359.649
sp|Q9Y2L9-3|LRCH1_HUMAN	LRCH1	Isoform 3 of Leucine-rich repeat and calponin homology domain-containing protein 1 OS=Homo sapiens GN=LRCH1	7	538.967	552.648	684.454	573.516	483.768	597.672	591.285	543.775	498.221	569.577
sp|Q96II8-2|LRCH3_HUMAN	LRCH3	Isoform 2 of Leucine-rich repeat and calponin homology domain-containing protein 3 OS=Homo sapiens GN=LRCH3	6	388.841	390.678	443.605	369.186	345.815	391.401	383.047	392.572	330.638	382.306
sp|Q96RE7|NACC1_HUMAN	NACC1	Nucleus accumbens-associated protein 1 OS=Homo sapiens GN=NACC1 PE=1 SV=1	27	1841.56	1937.68	2440.16	2032.75	1777.01	2031.33	1998.35	1955.73	1932.81	1941.07
sp|Q04721|NOTC2_HUMAN	NOTCH2	Neurogenic locus notch homolog protein 2 OS=Homo sapiens GN=NOTCH2 PE=1 SV=3	20	2184.92	2202.72	2738.52	2288.47	2153.59	2222.5	2400.08	2283.52	2092.18	2209.85
sp|Q9UM47|NOTC3_HUMAN	NOTCH3	Neurogenic locus notch homolog protein 3 OS=Homo sapiens GN=NOTCH3 PE=1 SV=2	46	5074.44	4748.01	6059.03	5015.87	4648.15	4681.74	5323.02	4791.32	4130.88	5152.3
sp|P46531|NOTC1_HUMAN	NOTCH1	Neurogenic locus notch homolog protein 1 OS=Homo sapiens GN=NOTCH1 PE=1 SV=4	7	582.594	615.651	774.436	617.09	567.161	607.896	641.792	595.208	592.067	566.021
sp|Q86V48|LUZP1_HUMAN	LUZP1	Leucine zipper protein 1 OS=Homo sapiens GN=LUZP1 PE=1 SV=2	72	6149.37	7229.02	8507.46	7101.03	5833.91	7113.87	6699.28	6844.59	5833.45	6709.05
sp|Q9UKM7|MA1B1_HUMAN	MAN1B1	Endoplasmic reticulum mannosyl-oligosaccharide 1,2-alpha-mannosidase OS=Homo sapiens GN=MAN1B1 PE=1 SV=2	8	651.612	790.04	911.21	758.942	693.429	780.455	798.653	782.866	767.73	739.706
sp|P04818|TYSY_HUMAN	TYMS	Thymidylate synthase OS=Homo sapiens GN=TYMS PE=1 SV=3	23	1908.08	2027.76	2354.29	2082.19	1773.18	2145.21	2068.48	1890.76	1919.72	2055.73
sp|Q6ISB3|GRHL2_HUMAN	GRHL2	Grainyhead-like protein 2 homolog OS=Homo sapiens GN=GRHL2 PE=1 SV=1	20	2031.54	2453.28	2821.6	2386.97	2005.87	2436.03	2428.99	2293.42	2119.95	2338.24
sp|O75347|TBCA_HUMAN	TBCA	Tubulin-specific chaperone A OS=Homo sapiens GN=TBCA PE=1 SV=3	35	5571.58	5554.72	5405.96	5868.03	5687.91	5115.71	6036.65	5772.34	4749.28	5414.36
sp|O75147|OBSL1_HUMAN	OBSL1	Obscurin-like protein 1 OS=Homo sapiens GN=OBSL1 PE=1 SV=4	18	2408.6	2549.22	3160.81	2601.3	2313.64	2667.51	2676.29	2474.42	2494.5	2556.87
sp|P07355-2|ANXA2_HUMAN	ANXA2	Isoform 2 of Annexin A2 OS=Homo sapiens GN=ANXA2	408	53536.7	60318.9	70168.8	58849.1	51091.2	60421	59099.9	58735.4	57789.4	56243
sp|P49792|RBP2_HUMAN	RANBP2	E3 SUMO-protein ligase RanBP2 OS=Homo sapiens GN=RANBP2 PE=1 SV=2	211	24540	27490.3	33335.8	28765.4	25854.1	28612.8	27636.8	26641.3	28328.3	27525.5
sp|Q08752|PPID_HUMAN	PPID	Peptidyl-prolyl cis-trans isomerase D OS=Homo sapiens GN=PPID PE=1 SV=3	39	4485.73	5212.03	6012.92	4784.89	4220.27	4892.62	5072.59	4822.66	4467.84	4508.28
sp|Q9ULE0|WWC3_HUMAN	WWC3	Protein WWC3 OS=Homo sapiens GN=WWC3 PE=1 SV=3	3	169.096	198.055	224.986	196.203	165.855	188.745	209.041	184.964	186.815	195.73
sp|Q9UNP9|PPIE_HUMAN	PPIE	Peptidyl-prolyl cis-trans isomerase E OS=Homo sapiens GN=PPIE PE=1 SV=1	37	4838.08	5382.12	6454.48	5303.23	4579.43	5327.84	5348.05	5340.99	4604.39	5164.06
sp|P30405|PPIF_HUMAN	PPIF	Peptidyl-prolyl cis-trans isomerase F, mitochondrial OS=Homo sapiens GN=PPIF PE=1 SV=1	32	4776.76	5141.58	6175.82	5273.73	4308.17	5188.1	5118.49	5129.21	4605.23	4981.62
sp|Q8IWJ2|GCC2_HUMAN	GCC2	GRIP and coiled-coil domain-containing protein 2 OS=Homo sapiens GN=GCC2 PE=1 SV=4	28	3355.52	3704.11	4607.24	3697.56	3237.84	3757.13	3812.53	3480.19	3219.39	3610.17
sp|Q8WUA4|TF3C2_HUMAN	GTF3C2	General transcription factor 3C polypeptide 2 OS=Homo sapiens GN=GTF3C2 PE=1 SV=2	20	1883.22	2055.3	2410.38	2121.05	1771.59	2128.36	2061.49	1998.29	1863.98	2037.29
sp|Q8NI77|KI18A_HUMAN	KIF18A	Kinesin-like protein KIF18A OS=Homo sapiens GN=KIF18A PE=1 SV=2	4	359.581	373.049	483.063	376.864	355.84	405.606	411.26	372.8	373.549	365.341
sp|Q9NTK5|OLA1_HUMAN	OLA1	Obg-like ATPase 1 OS=Homo sapiens GN=OLA1 PE=1 SV=2	80	11655.1	13836.3	15427.6	13469.3	11040.2	13230.6	13111	13134.4	11791	12954.4
sp|Q99666|RGPD5_HUMAN	RGPD5	RANBP2-like and GRIP domain-containing protein 5/6 OS=Homo sapiens GN=RGPD5 PE=1 SV=3	5	377.137	404.343	476.992	404.599	370.835	401.218	421.7	368.127	402.377	386.719
sp|P0DJD1|RGPD2_HUMAN	RGPD2	RANBP2-like and GRIP domain-containing protein 2 OS=Homo sapiens GN=RGPD2 PE=2 SV=1	1	40.2035	54.7574	57.655	51.8029	45.2958	63.2501	60.2918	47.6924	50.3848	51.2929
sp|Q9Y3Q3|TMED3_HUMAN	TMED3	Transmembrane emp24 domain-containing protein 3 OS=Homo sapiens GN=TMED3 PE=1 SV=1	5	678.714	606.475	825.545	674.135	646.922	736.728	727.124	659.905	572.171	674.99
sp|Q86XR7-2|TCAM2_HUMAN	TICAM2	Isoform 2 of TIR domain-containing adapter molecule 2 OS=Homo sapiens GN=TICAM2	17	2933.97	2885.35	3476.32	2879.33	2926.02	3128.91	3196.68	3072.91	3005.39	2884.13
sp|Q9BSJ8-2|ESYT1_HUMAN	ESYT1	Isoform 2 of Extended synaptotagmin-1 OS=Homo sapiens GN=ESYT1	46	4863.2	5521.87	6701.14	5318.13	4663.38	5753.4	5387.44	5083.7	5071.88	5212.71
sp|P12004|PCNA_HUMAN	PCNA	Proliferating cell nuclear antigen OS=Homo sapiens GN=PCNA PE=1 SV=1	203	33618.7	34941	43517.3	36185.1	31357.2	36265.1	36951.7	34543.7	34430.9	35079.4
sp|Q86U86|PB1_HUMAN	PBRM1	Protein polybromo-1 OS=Homo sapiens GN=PBRM1 PE=1 SV=1	50	4805.1	5690.91	6642.59	5539.26	4820.36	5849.7	5636.39	5404.1	5040.55	5432.99
sp|Q8N655|CJ012_HUMAN	C10orf12	Uncharacterized protein C10orf12 OS=Homo sapiens GN=C10orf12 PE=1 SV=1	1	136.51	159.536	177.082	167.789	137.412	150.98	162.753	141.902	145.531	152.619
sp|P30622|CLIP1_HUMAN	CLIP1	CAP-Gly domain-containing linker protein 1 OS=Homo sapiens GN=CLIP1 PE=1 SV=2	71	8007.81	9554.61	11225	9028.03	7223.36	9032.32	9036.87	8898.89	7536.08	8828.1
sp|Q9UDT6-2|CLIP2_HUMAN	CLIP2	Isoform 2 of CAP-Gly domain-containing linker protein 2 OS=Homo sapiens GN=CLIP2	12	1216.71	1489.17	1696.38	1465.89	1175.93	1454.44	1480.5	1402.8	1266.22	1328.56
sp|Q66GS9|CP135_HUMAN	CEP135	Centrosomal protein of 135 kDa OS=Homo sapiens GN=CEP135 PE=1 SV=2	2	132.171	154.85	182.949	139.829	116.052	158.892	142.24	139.763	124.444	147.108
sp|Q02241|KIF23_HUMAN	KIF23	Kinesin-like protein KIF23 OS=Homo sapiens GN=KIF23 PE=1 SV=3	40	5164.62	5794.41	6542.28	5513.56	5011.49	5829.01	5668.44	5562.76	5098.2	5445.62
sp|Q9H0X9|OSBL5_HUMAN	OSBPL5	Oxysterol-binding protein-related protein 5 OS=Homo sapiens GN=OSBPL5 PE=1 SV=1	5	193.45	225.93	250.096	195.43	194.607	224.263	221.514	205.718	221.963	222.191
sp|Q9BZF1|OSBL8_HUMAN	OSBPL8	Oxysterol-binding protein-related protein 8 OS=Homo sapiens GN=OSBPL8 PE=1 SV=3	25	2315.59	2619.25	3155.34	2595.15	2366.64	2717.82	2690.83	2553.48	2459.04	2566.99
sp|Q9HBH5|RDH14_HUMAN	RDH14	Retinol dehydrogenase 14 OS=Homo sapiens GN=RDH14 PE=1 SV=1	26	2607.2	2863.8	3328.32	2814.76	2516.63	2913.91	2879.39	2784.45	2641.33	2764.68
sp|P82094|TMF1_HUMAN	TMF1	TATA element modulatory factor OS=Homo sapiens GN=TMF1 PE=1 SV=2	31	2421.11	2603.32	3204.07	2642.78	2108.18	2561.01	2647.73	2486.57	2195.63	2538.15
sp|P10636-6|TAU_HUMAN	MAPT	Isoform Tau-D of Microtubule-associated protein tau OS=Homo sapiens GN=MAPT	1	52.1531	64.9514	67.4777	58.8651	30.4831	51.3112	45.2505	52.7339	41.6636	51.0794
sp|P10636-9|TAU_HUMAN	MAPT	Isoform Tau-G of Microtubule-associated protein tau OS=Homo sapiens GN=MAPT	11	1308.2	1789.07	1904.75	1666.91	1407.7	1641.42	1614.04	1767.35	1547.54	1622.49
sp|Q96QC0|PP1RA_HUMAN	PPP1R10	Serine/threonine-protein phosphatase 1 regulatory subunit 10 OS=Homo sapiens GN=PPP1R10 PE=1 SV=1	26	3163.65	3826.14	4236.57	3728.75	3062.86	3773.62	3654.25	3584.45	3193.31	3712.57
sp|O75683|SURF6_HUMAN	SURF6	Surfeit locus protein 6 OS=Homo sapiens GN=SURF6 PE=1 SV=3	24	3131.1	3819.51	4179.65	3673.32	2902.17	3643.47	3537.41	3542.51	2916.96	3515.39
tr|M0R0T2|M0R0T2_HUMAN	CERS1	Ceramide synthase 1 (Fragment) OS=Homo sapiens GN=CERS1 PE=4 SV=1	1	40.6269	47.0485	52.2441	38.9516	37.0705	43.4031	42.5573	45.5146	45.8544	40.4406
sp|P27544|CERS1_HUMAN	CERS1	Ceramide synthase 1 OS=Homo sapiens GN=CERS1 PE=2 SV=1	7	909.753	895.689	1135.58	888.101	805.724	973.402	928.782	860.301	879.089	873.71
sp|P27824|CALX_HUMAN	CANX	Calnexin OS=Homo sapiens GN=CANX PE=1 SV=2	319	42042.6	46127.7	57599.2	46156	40903.7	47133.3	48009.4	43621.1	44069	44055
sp|Q9UJU6-2|DBNL_HUMAN	DBNL	Isoform 2 of Drebrin-like protein OS=Homo sapiens GN=DBNL	29	3197.34	3665.85	4295.36	3541.65	3029.75	3615.31	3702.96	3545.85	2883.39	3442.59
sp|Q9UJU6|DBNL_HUMAN	DBNL	Drebrin-like protein OS=Homo sapiens GN=DBNL PE=1 SV=1	1	125.687	159.818	184.298	140.261	127.275	157.267	153.974	159.61	118.931	162.454
sp|Q9BZ29-4|DOCK9_HUMAN	DOCK9	Isoform 4 of Dedicator of cytokinesis protein 9 OS=Homo sapiens GN=DOCK9	66	7357.77	8362.6	10224.9	8307.94	7849.6	8714.57	8486.05	8125.73	8449.13	8242.28
sp|Q96BY6|DOC10_HUMAN	DOCK10	Dedicator of cytokinesis protein 10 OS=Homo sapiens GN=DOCK10 PE=1 SV=3	4	444.279	517.645	596.089	516.217	450.185	509.052	479.301	470.163	486.559	477.652
sp|Q96NY8|PVRL4_HUMAN	PVRL4	Poliovirus receptor-related protein 4 OS=Homo sapiens GN=PVRL4 PE=1 SV=1	28	2284.72	2572.13	2901.22	2462.43	2197.93	2553.45	2499.47	2313.41	2326.1	2294.85
sp|P36543|VATE1_HUMAN	ATP6V1E1	V-type proton ATPase subunit E 1 OS=Homo sapiens GN=ATP6V1E1 PE=1 SV=1	41	5539.46	6846.1	7641.46	6461.9	4993.55	6665.42	6249.27	6276.55	5357.66	6278.13
sp|Q7L3B6|CD37L_HUMAN	CDC37L1	Hsp90 co-chaperone Cdc37-like 1 OS=Homo sapiens GN=CDC37L1 PE=1 SV=1	9	726.18	782.087	1056.99	775.031	729.904	632.139	815.282	711.891	779.301	722.297
sp|O00425|IF2B3_HUMAN	IGF2BP3	Insulin-like growth factor 2 mRNA-binding protein 3 OS=Homo sapiens GN=IGF2BP3 PE=1 SV=2	56	7663.21	8660.17	10379.6	8539.26	7047.57	8791.59	8342.97	8108.56	7144.98	8410.59
sp|Q9Y6M1|IF2B2_HUMAN	IGF2BP2	Insulin-like growth factor 2 mRNA-binding protein 2 OS=Homo sapiens GN=IGF2BP2 PE=1 SV=2	27	3218.59	3992.89	4605.32	3868.67	3206.95	3884.57	3790.43	3764.53	3332.86	3550.42
sp|Q9UQE7|SMC3_HUMAN	SMC3	Structural maintenance of chromosomes protein 3 OS=Homo sapiens GN=SMC3 PE=1 SV=2	116	13680	15679	18442.2	15871.5	13587.3	15845	15616.8	14706.5	14871.9	15128.7
sp|Q9NUS5|AP5S1_HUMAN	AP5S1	AP-5 complex subunit sigma-1 OS=Homo sapiens GN=AP5S1 PE=1 SV=1	2	77.1642	91.4283	112.162	80.4537	88.4668	84.702	79.9315	89.0347	88.9175	79.0934
sp|Q8N0X7|SPG20_HUMAN	SPG20	Spartin OS=Homo sapiens GN=SPG20 PE=1 SV=1	15	1963.86	2271.89	2610.84	2156.74	1871.33	2249.15	2253.14	2172.61	2074.71	2086.94
sp|Q6PI47|KCD18_HUMAN	KCTD18	BTB/POZ domain-containing protein KCTD18 OS=Homo sapiens GN=KCTD18 PE=2 SV=2	3	278.311	303.749	346.166	318.223	258.886	330.104	310.783	295.596	281.458	305.774
sp|Q9P2E5|CHPF2_HUMAN	CHPF2	Chondroitin sulfate glucuronyltransferase OS=Homo sapiens GN=CHPF2 PE=2 SV=2	7	511	591.136	671.131	591.918	508.743	637.055	625.094	585.309	591.503	574.895
sp|O43719|HTSF1_HUMAN	HTATSF1	HIV Tat-specific factor 1 OS=Homo sapiens GN=HTATSF1 PE=1 SV=1	88	13637.8	15562.2	18680	15197.9	12743	15510.4	15903.5	14722.5	12442.9	14544.6
sp|Q9UPU7|TBD2B_HUMAN	TBC1D2B	TBC1 domain family member 2B OS=Homo sapiens GN=TBC1D2B PE=1 SV=2	3	313.074	383.07	463.515	370.077	344.45	411.035	371.389	348.35	360.158	366.601
sp|Q9UBB9|TFP11_HUMAN	TFIP11	Tuftelin-interacting protein 11 OS=Homo sapiens GN=TFIP11 PE=1 SV=1	33	3677.24	4234.59	5152.24	4186.4	3622.09	4347.96	4119.92	3978.84	3882.04	4019.35
sp|P49588|SYAC_HUMAN	AARS	Alanine--tRNA ligase, cytoplasmic OS=Homo sapiens GN=AARS PE=1 SV=2	157	19820.8	23658.3	28034.3	23137.4	20821.3	23731.2	23052.6	22342.9	23502.4	22225.4
sp|Q13136|LIPA1_HUMAN	PPFIA1	Liprin-alpha-1 OS=Homo sapiens GN=PPFIA1 PE=1 SV=1	50	5151.22	6062.51	7028.63	5944.93	5202.02	5996.48	5869.99	5652.7	5655.71	5679.57
sp|Q6WCQ1-2|MPRIP_HUMAN	MPRIP	Isoform 2 of Myosin phosphatase Rho-interacting protein OS=Homo sapiens GN=MPRIP	38	3607.45	3976.74	4857.67	4089.9	3608.01	4036.89	4058.78	3901.45	4254.83	3873.82
tr|H0Y2S9|H0Y2S9_HUMAN	MPRIP	Myosin phosphatase Rho-interacting protein (Fragment) OS=Homo sapiens GN=MPRIP PE=4 SV=3	1	26.2566	29.5869	37.7377	30.2074	25.477	31.7629	32.195	34.2004	29.5209	27.7358
sp|Q9H2D6|TARA_HUMAN	TRIOBP	TRIO and F-actin-binding protein OS=Homo sapiens GN=TRIOBP PE=1 SV=3	26	2485.44	3012.85	3576.98	2848.14	2594.23	3030.4	3035.95	2915.96	2700.68	2767.25
sp|P62913|RL11_HUMAN	RPL11	60S ribosomal protein L11 OS=Homo sapiens GN=RPL11 PE=1 SV=2	53	7904.09	8408.06	10432.3	8675	7358.18	8813.3	8511.59	8563.38	8293.79	8438.15
sp|P17480|UBF1_HUMAN	UBTF	Nucleolar transcription factor 1 OS=Homo sapiens GN=UBTF PE=1 SV=1	55	7046.5	8488.42	9457.5	8022.49	6229.69	8157.95	7929.98	7697.97	6578.2	7938.85
sp|Q96LZ7|RMD2_HUMAN	RMDN2	Regulator of microtubule dynamics protein 2 OS=Homo sapiens GN=RMDN2 PE=1 SV=2	10	953.214	939.369	1113.55	946.766	877.414	938.975	983.275	937.676	907.49	950.14
sp|P09110|THIK_HUMAN	ACAA1	3-ketoacyl-CoA thiolase, peroxisomal OS=Homo sapiens GN=ACAA1 PE=1 SV=2	26	1810.6	1987.64	2340.37	1940.37	1671.62	1993.7	2018	1979.76	1783.43	1900.75
sp|Q14257|RCN2_HUMAN	RCN2	Reticulocalbin-2 OS=Homo sapiens GN=RCN2 PE=1 SV=1	13	1660.58	2172.67	1657.36	2193.77	1382.78	2034.49	2164.48	1929.14	1470.05	2127.8
sp|O00429|DNM1L_HUMAN	DNM1L	Dynamin-1-like protein OS=Homo sapiens GN=DNM1L PE=1 SV=2	62	7517.02	8556.45	10102.6	8404.23	7351.59	8262.65	8311.75	8403.86	7915.04	8028.13
sp|O00429-2|DNM1L_HUMAN	DNM1L	Isoform 4 of Dynamin-1-like protein OS=Homo sapiens GN=DNM1L	1	48.4545	57.2584	63.3339	53.8735	48.0936	58.1968	51.2531	49.7384	56.0377	57.6211
sp|Q8ND30|LIPB2_HUMAN	PPFIBP2	Liprin-beta-2 OS=Homo sapiens GN=PPFIBP2 PE=1 SV=3	14	1415.23	1717.66	1923.2	1606.37	1309.46	1606.65	1617.56	1509.17	1373.76	1416.61
sp|Q86W92|LIPB1_HUMAN	PPFIBP1	Liprin-beta-1 OS=Homo sapiens GN=PPFIBP1 PE=1 SV=2	24	2154.2	2413.9	2925.78	2387.65	2093.83	2447.76	2407.1	2300.13	2316.15	2318.04
sp|Q969S3|ZN622_HUMAN	ZNF622	Zinc finger protein 622 OS=Homo sapiens GN=ZNF622 PE=1 SV=1	25	2300.31	2573.59	2930.18	2336.56	1967.33	2547.38	2461.24	2383.62	2044.77	2411.9
sp|Q96TC7|RMD3_HUMAN	RMDN3	Regulator of microtubule dynamics protein 3 OS=Homo sapiens GN=RMDN3 PE=1 SV=2	20	2499.77	2925.84	3475.22	2936.25	2562.68	2999.03	2787.85	2804.32	2819.68	2763.44
sp|Q9H8W3|F204A_HUMAN	FAM204A	Protein FAM204A OS=Homo sapiens GN=FAM204A PE=2 SV=1	2	103.261	121.99	140.575	124.399	106.445	126.595	128.579	114.673	113.506	130.128
sp|Q12774|ARHG5_HUMAN	ARHGEF5	Rho guanine nucleotide exchange factor 5 OS=Homo sapiens GN=ARHGEF5 PE=1 SV=3	21	2148.23	2424.98	2810.09	2408.92	2047.35	2473.82	2383.03	2270.3	2209.29	2421.31
sp|P53816|HRSL3_HUMAN	PLA2G16	HRAS-like suppressor 3 OS=Homo sapiens GN=PLA2G16 PE=1 SV=2	2	161.395	202.771	251.31	190.204	162.113	190.602	195.55	196.572	177.766	183.295
sp|Q24JP5-2|T132A_HUMAN	TMEM132A	Isoform 2 of Transmembrane protein 132A OS=Homo sapiens GN=TMEM132A	18	1165.11	1219.92	1607.26	1258.29	1169.03	1304.21	1376.64	1220.94	1248.85	1283.72
sp|Q9BYM8|HOIL1_HUMAN	RBCK1	RanBP-type and C3HC4-type zinc finger-containing protein 1 OS=Homo sapiens GN=RBCK1 PE=1 SV=2	7	474.724	431.265	520.121	471.081	416.682	432.424	503.116	433.453	413.937	467.89
sp|Q5SRH9|TT39A_HUMAN	TTC39A	Tetratricopeptide repeat protein 39A OS=Homo sapiens GN=TTC39A PE=2 SV=1	13	1334.23	1495.09	1779.34	1460.43	1264.84	1526.14	1496.45	1436.2	1425.69	1447.54
sp|P62993|GRB2_HUMAN	GRB2	Growth factor receptor-bound protein 2 OS=Homo sapiens GN=GRB2 PE=1 SV=1	22	3187.54	3843.89	4475.01	3777.16	3190.63	3532.14	3642.5	3674.97	3167.68	3488.56
sp|P51531|SMCA2_HUMAN	SMARCA2	Probable global transcription activator SNF2L2 OS=Homo sapiens GN=SMARCA2 PE=1 SV=2	18	2226.36	2360.66	2747.28	2384.99	2185	2413.01	2419.18	2320.46	2214.42	2318.54
sp|P51532|SMCA4_HUMAN	SMARCA4	Transcription activator BRG1 OS=Homo sapiens GN=SMARCA4 PE=1 SV=2	82	8081.56	9174.84	10632.5	9256.64	8311.55	9180.44	8972.41	8795.18	8431.26	8817.55
sp|Q6ZRS2|SRCAP_HUMAN	SRCAP	Helicase SRCAP OS=Homo sapiens GN=SRCAP PE=1 SV=3	27	1844.92	2166.53	2647.15	2213.37	1854.59	2217.73	2238.06	2197.51	1965.47	2141.95
sp|Q9NU22|MDN1_HUMAN	MDN1	Midasin OS=Homo sapiens GN=MDN1 PE=1 SV=2	112	11457.5	12423.5	15115.7	12856.1	11822.7	13233.8	12812.5	12047.7	12638.5	12668.1
sp|Q9NPE2|NGRN_HUMAN	NGRN	Neugrin OS=Homo sapiens GN=NGRN PE=1 SV=2	7	396.873	450.489	504.123	432.432	341.215	444.366	433.535	430.645	394.844	413.395
tr|Q5VTI5|Q5VTI5_HUMAN	PLEKHA6	Pleckstrin homology domain-containing family A member 6 OS=Homo sapiens GN=PLEKHA6 PE=2 SV=1	27	2565.15	2878	3434.55	2935.65	2366.16	2759.48	2767.52	2745.76	2494.92	2701.94
sp|Q86VP1-2|TAXB1_HUMAN	TAX1BP1	Isoform 2 of Tax1-binding protein 1 OS=Homo sapiens GN=TAX1BP1	21	2560.37	2892.3	3470.72	2791.35	2409.8	2855.01	2897.8	2812.8	2400.01	2662.6
sp|Q99487|PAFA2_HUMAN	PAFAH2	Platelet-activating factor acetylhydrolase 2, cytoplasmic OS=Homo sapiens GN=PAFAH2 PE=1 SV=1	8	712.29	768.213	971.686	773.853	722.947	807.775	774.453	788.526	760.839	751.011
sp|Q8NBN3|TM87A_HUMAN	TMEM87A	Transmembrane protein 87A OS=Homo sapiens GN=TMEM87A PE=1 SV=3	20	3328.83	3757.37	4508.79	3749.64	3303.62	3858.13	3668.22	3502.27	3341.01	3624.27
sp|Q9H0B6|KLC2_HUMAN	KLC2	Kinesin light chain 2 OS=Homo sapiens GN=KLC2 PE=1 SV=1	35	4090.33	4594.66	5915.07	4573.37	3962.36	4609.6	4665.21	4418.46	3977.79	4374.77
sp|Q9NSK0-3|KLC4_HUMAN	KLC4	Isoform 3 of Kinesin light chain 4 OS=Homo sapiens GN=KLC4	31	3102.68	3069.31	4108.21	3230.48	2726.76	3267.43	3256.67	3104.82	2636.55	3175.76
sp|Q07866-3|KLC1_HUMAN	KLC1	Isoform G of Kinesin light chain 1 OS=Homo sapiens GN=KLC1	29	3911.69	4647.65	5509.85	4592.84	3899.87	4608.23	4645.95	4395.22	4175.72	4255.34
sp|Q6P597-3|KLC3_HUMAN	KLC3	Isoform 3 of Kinesin light chain 3 OS=Homo sapiens GN=KLC3	23	2492.69	2604.16	3546.26	2571.9	2331.39	2629.57	2802.2	2469.22	2157.06	2546.36
sp|Q96JN8|NEUL4_HUMAN	NEURL4	Neuralized-like protein 4 OS=Homo sapiens GN=NEURL4 PE=1 SV=2	5	628.693	592.33	670.281	571.776	557.713	675.597	632.737	510.793	580.343	575.011
sp|Q9BYN8|RT26_HUMAN	MRPS26	28S ribosomal protein S26, mitochondrial OS=Homo sapiens GN=MRPS26 PE=1 SV=1	21	1648.46	1858.15	2102.02	1841.62	1451.89	1879.27	1787.1	1742.91	1540.95	1768.2
sp|Q9BWH2|FUND2_HUMAN	FUNDC2	FUN14 domain-containing protein 2 OS=Homo sapiens GN=FUNDC2 PE=1 SV=2	11	1277	1425.41	1674.76	1355.4	1191.58	1403.89	1358.3	1318.4	1292.05	1311.6
sp|Q5T0F9|C2D1B_HUMAN	CC2D1B	Coiled-coil and C2 domain-containing protein 1B OS=Homo sapiens GN=CC2D1B PE=1 SV=1	24	2513.67	2888	3323.16	2723.09	2300.87	2857.62	2802.26	2690.75	2401.41	2742.01
sp|Q6P1N0|C2D1A_HUMAN	CC2D1A	Coiled-coil and C2 domain-containing protein 1A OS=Homo sapiens GN=CC2D1A PE=1 SV=1	45	4077.26	4771.05	5533.85	4611.36	3873.94	4828.74	4582.68	4494.07	4040.97	4549.46
sp|P08123|CO1A2_HUMAN	COL1A2	Collagen alpha-2(I) chain OS=Homo sapiens GN=COL1A2 PE=1 SV=7	1	42.7381	49.8989	49.5954	46.2173	44.704	45.3298	45.7868	44.5591	44.8189	42.8577
sp|P11234|RALB_HUMAN	RALB	Ras-related protein Ral-B OS=Homo sapiens GN=RALB PE=1 SV=1	35	4308.88	4712.27	5455.73	4624.88	3772.97	4740.26	4636.17	4585.75	4119.6	4543.51
sp|P11233|RALA_HUMAN	RALA	Ras-related protein Ral-A OS=Homo sapiens GN=RALA PE=1 SV=1	19	2793.01	3382.06	3963.45	3299.23	2658.52	3354.57	3168.18	3142.43	2873.25	3115.5
sp|Q8IU81|I2BP1_HUMAN	IRF2BP1	Interferon regulatory factor 2-binding protein 1 OS=Homo sapiens GN=IRF2BP1 PE=1 SV=1	22	2099.9	2237.35	2620.35	2263.81	1951.15	2324.79	2244.29	2178.33	2017.24	2306.68
sp|P52565|GDIR1_HUMAN	ARHGDIA	Rho GDP-dissociation inhibitor 1 OS=Homo sapiens GN=ARHGDIA PE=1 SV=3	42	3759.13	4461.29	5010.15	4328.67	3707.66	4244.25	4313.65	4070.27	3926.65	3948.74
sp|Q9Y2W1|TR150_HUMAN	THRAP3	Thyroid hormone receptor-associated protein 3 OS=Homo sapiens GN=THRAP3 PE=1 SV=2	102	15562.2	18693.6	20900.1	17987.7	13934	18276.6	17651	17375.3	14354.3	17319.2
sp|Q9NYF8-3|BCLF1_HUMAN	BCLAF1	Isoform 3 of Bcl-2-associated transcription factor 1 OS=Homo sapiens GN=BCLAF1	53	7062.86	8306.03	9309.29	7850.88	5971.68	8004.98	7541.29	7508.77	6139.9	7653.41
sp|Q96B26|EXOS8_HUMAN	EXOSC8	Exosome complex component RRP43 OS=Homo sapiens GN=EXOSC8 PE=1 SV=1	11	1345.99	1262.27	1602.15	1352.14	1168.79	1332.55	1301.05	1367.69	1125.43	1368.01
sp|Q9NXC5|MIO_HUMAN	MIOS	WD repeat-containing protein mio OS=Homo sapiens GN=MIOS PE=1 SV=2	27	2097.09	2247.88	2700.83	2246.9	2047.96	2289.6	2321.18	2168.83	2186.81	2220.05
sp|Q16831|UPP1_HUMAN	UPP1	Uridine phosphorylase 1 OS=Homo sapiens GN=UPP1 PE=1 SV=1	19	1370.13	1489.73	1866.2	1425.76	1318.68	1555.95	1530.25	1473.01	1383.95	1453.92
sp|O95487|SC24B_HUMAN	SEC24B	Protein transport protein Sec24B OS=Homo sapiens GN=SEC24B PE=1 SV=2	15	1863.3	2033.58	2445.76	1972.42	1759.81	2082.91	1999.1	1958.25	1801.09	2010.75
sp|O95486|SC24A_HUMAN	SEC24A	Protein transport protein Sec24A OS=Homo sapiens GN=SEC24A PE=1 SV=2	21	1557.25	1670.29	2048.48	1788.54	1480.13	1726.13	1707.02	1652.32	1599.91	1695.39
sp|Q96EU7|C1GLC_HUMAN	C1GALT1C1	C1GALT1-specific chaperone 1 OS=Homo sapiens GN=C1GALT1C1 PE=1 SV=1	8	994.468	951.735	1230.15	993.103	911.034	1024.47	1011.11	1006.52	887.741	1017.59
sp|Q8IWS0|PHF6_HUMAN	PHF6	PHD finger protein 6 OS=Homo sapiens GN=PHF6 PE=1 SV=1	23	4164.64	4395.86	5353.46	4515.54	3956.71	4500.26	4593.13	4329.46	3816.04	4331.79
sp|Q9H4A4|AMPB_HUMAN	RNPEP	Aminopeptidase B OS=Homo sapiens GN=RNPEP PE=1 SV=2	77	9166.17	9793.1	12191	9968.31	8954.71	10277.5	9929.77	9655.08	9424.68	9706.42
sp|P0C0L4|CO4A_HUMAN	C4A	Complement C4-A OS=Homo sapiens GN=C4A PE=1 SV=2	15	2040.66	1973.82	2160.46	1888.37	1702.25	2108.43	2111.05	1726.45	1909.44	1736.59
sp|Q8N6S5|AR6P6_HUMAN	ARL6IP6	ADP-ribosylation factor-like protein 6-interacting protein 6 OS=Homo sapiens GN=ARL6IP6 PE=1 SV=1	1	35.5677	43.1601	46.3576	38.9307	36.426	40.5072	35.3253	34.9604	35.115	37.675
sp|Q6UN15|FIP1_HUMAN	FIP1L1	Pre-mRNA 3'-end-processing factor FIP1 OS=Homo sapiens GN=FIP1L1 PE=1 SV=1	16	1526.88	1780.46	1977.33	1679.06	1301.83	1686.39	1738.58	1732.21	1414.7	1670.16
sp|O95219|SNX4_HUMAN	SNX4	Sorting nexin-4 OS=Homo sapiens GN=SNX4 PE=1 SV=1	20	2320.56	2508.71	2976.6	2421.53	2150.49	2471.58	2514.6	2376.96	2327.03	2374.31
sp|P05204|HMGN2_HUMAN	HMGN2	Non-histone chromosomal protein HMG-17 OS=Homo sapiens GN=HMGN2 PE=1 SV=3	16	2723.22	4386	3182.5	4238.37	3738.03	3909.9	3044.12	5052.75	4083.24	3749.7
sp|O00479|HMGN4_HUMAN	HMGN4	High mobility group nucleosome-binding domain-containing protein 4 OS=Homo sapiens GN=HMGN4 PE=1 SV=3	9	2211.21	3400.33	2491.01	2453.42	2018.96	3113.8	2000.43	2273.08	1936.06	2503.19
sp|O60381-3|HBP1_HUMAN	HBP1	Isoform 3 of HMG box-containing protein 1 OS=Homo sapiens GN=HBP1	3	162.846	203.961	223.349	181.074	187.821	184.893	208.415	176.648	164.013	186.1
sp|Q9H4M7|PKHA4_HUMAN	PLEKHA4	Pleckstrin homology domain-containing family A member 4 OS=Homo sapiens GN=PLEKHA4 PE=1 SV=2	5	247.115	308.259	294.419	281.768	225.544	285.712	277.729	285.791	263.352	284.104
sp|Q9UBB4|ATX10_HUMAN	ATXN10	Ataxin-10 OS=Homo sapiens GN=ATXN10 PE=1 SV=1	46	6064.44	5962.61	7792.37	6283.23	5786.59	6327.44	6235.89	5892.29	5925.28	6091.51
sp|Q10570|CPSF1_HUMAN	CPSF1	Cleavage and polyadenylation specificity factor subunit 1 OS=Homo sapiens GN=CPSF1 PE=1 SV=2	59	5751.15	6093.46	7556.19	6298.97	5780.41	6376.35	6316.89	5820.36	6179.41	6063.45
sp|Q00839|HNRPU_HUMAN	HNRNPU	Heterogeneous nuclear ribonucleoprotein U OS=Homo sapiens GN=HNRNPU PE=1 SV=6	246	34478.8	36789.3	43830.4	37481.4	32176.9	38043.3	37566.9	37024.2	33524.8	36455.7
sp|Q00839-2|HNRPU_HUMAN	HNRNPU	Isoform Short of Heterogeneous nuclear ribonucleoprotein U OS=Homo sapiens GN=HNRNPU	2	514.677	891.543	847.52	842.511	733.3	722.601	668.426	728.699	702.133	754.947
sp|Q0PNE2|ELP6_HUMAN	ELP6	Elongator complex protein 6 OS=Homo sapiens GN=ELP6 PE=1 SV=1	5	528.175	562.479	694.465	554.27	506.022	590.76	583.126	530.244	545.571	548.55
sp|Q6NS38|ALKB2_HUMAN	ALKBH2	Alpha-ketoglutarate-dependent dioxygenase alkB homolog 2 OS=Homo sapiens GN=ALKBH2 PE=1 SV=1	2	290.676	324.046	376.304	353.692	287.043	312.193	334.32	324.594	287.4	309.396
sp|Q8NHQ9|DDX55_HUMAN	DDX55	ATP-dependent RNA helicase DDX55 OS=Homo sapiens GN=DDX55 PE=1 SV=3	12	1096.95	1126.83	1396.26	1205.85	987.573	1259.53	1190.92	1105.24	1052.85	1274.15
sp|Q9BX68|HINT2_HUMAN	HINT2	Histidine triad nucleotide-binding protein 2, mitochondrial OS=Homo sapiens GN=HINT2 PE=1 SV=1	17	2334.34	2368.11	2678.73	2440.96	3083.97	1955.14	2585.03	2536.86	2261.84	2114.32
sp|Q9NRG4|SMYD2_HUMAN	SMYD2	N-lysine methyltransferase SMYD2 OS=Homo sapiens GN=SMYD2 PE=1 SV=2	9	1244.46	1282.84	1607.44	1337.61	1204.72	1365.62	1397.28	1306.65	1162.99	1262.1
sp|Q969H4|CNKR1_HUMAN	CNKSR1	Connector enhancer of kinase suppressor of ras 1 OS=Homo sapiens GN=CNKSR1 PE=1 SV=1	5	321.133	357.955	441.139	326.669	308.034	362.5	353.015	325.052	340.276	341.32
sp|Q9UG01|IF172_HUMAN	IFT172	Intraflagellar transport protein 172 homolog OS=Homo sapiens GN=IFT172 PE=1 SV=2	11	1205.09	1214.71	1527.95	1265.67	1158.33	1284.46	1296.5	1219.57	1238.44	1252.62
sp|Q8WWM7|ATX2L_HUMAN	ATXN2L	Ataxin-2-like protein OS=Homo sapiens GN=ATXN2L PE=1 SV=2	45	4988.42	6000.15	6564.97	5763.87	4786.11	5472.62	5621.76	5909.83	5156	5507.98
sp|Q99700|ATX2_HUMAN	ATXN2	Ataxin-2 OS=Homo sapiens GN=ATXN2 PE=1 SV=2	26	3547.12	4121.24	4630.81	4007.79	3287.47	4037.21	3952.99	3998.28	3398.18	3891.33
sp|Q5JPE7|NOMO2_HUMAN	NOMO2	Nodal modulator 2 OS=Homo sapiens GN=NOMO2 PE=1 SV=1	45	4802.62	5670.72	6981.01	5674.39	5087.03	5749.85	5608.92	5298.59	5485.72	5318.16
sp|Q15155|NOMO1_HUMAN	NOMO1	Nodal modulator 1 OS=Homo sapiens GN=NOMO1 PE=1 SV=5	1	147.305	137.13	166.872	149.915	148.563	147.764	168.196	156.137	166.926	130.026
sp|Q9HCU4|CELR2_HUMAN	CELSR2	Cadherin EGF LAG seven-pass G-type receptor 2 OS=Homo sapiens GN=CELSR2 PE=1 SV=1	7	397.508	397.299	509.675	416.93	398.777	391.937	449.18	408.243	423.278	416.302
sp|Q9NYQ7-2|CELR3_HUMAN	CELSR3	Isoform 2 of Cadherin EGF LAG seven-pass G-type receptor 3 OS=Homo sapiens GN=CELSR3	5	355.239	300.189	377.467	333.534	307.018	322.697	390.907	335.553	259.082	358.554
sp|Q9NYQ6|CELR1_HUMAN	CELSR1	Cadherin EGF LAG seven-pass G-type receptor 1 OS=Homo sapiens GN=CELSR1 PE=1 SV=1	2	55.1905	52.582	72.7519	49.215	41.1077	50.8021	58.5971	48.8733	42.7556	54.4651
sp|P14735|IDE_HUMAN	IDE	Insulin-degrading enzyme OS=Homo sapiens GN=IDE PE=1 SV=4	67	7193.13	8007.69	9534.64	8033.05	7147.84	8097.42	7839.06	7768.38	7648.36	7789.67
sp|Q9UK33|ZN580_HUMAN	ZNF580	Zinc finger protein 580 OS=Homo sapiens GN=ZNF580 PE=1 SV=1	4	292.549	347.08	372.514	341.969	264.186	366.42	328.582	347.259	272.378	348.418
sp|Q99569|PKP4_HUMAN	PKP4	Plakophilin-4 OS=Homo sapiens GN=PKP4 PE=1 SV=2	10	910.101	1062.54	1276.92	1052.99	933.253	1084.36	1049.06	1019.9	1019.18	1039.45
sp|P14618-2|KPYM_HUMAN	PKM	Isoform M1 of Pyruvate kinase PKM OS=Homo sapiens GN=PKM	493	48174.8	52409.7	63724.9	52732.7	45830.2	53997	52560.6	51369.9	48963.8	51037.6
sp|P14618|KPYM_HUMAN	PKM	Pyruvate kinase PKM OS=Homo sapiens GN=PKM PE=1 SV=4	30	2307.47	2437.27	2993.11	2250.7	2213.01	2792.52	2490.21	2569.97	2048.48	2547.72
sp|P07237|PDIA1_HUMAN	P4HB	Protein disulfide-isomerase OS=Homo sapiens GN=P4HB PE=1 SV=3	250	44724.3	46415.6	58472.3	47654.9	41446.6	46475.1	49658.3	44566.2	42965.8	44501.4
sp|Q9H1J1|REN3A_HUMAN	UPF3A	Regulator of nonsense transcripts 3A OS=Homo sapiens GN=UPF3A PE=1 SV=1	3	268.422	305.304	334.299	313.914	259.655	327.485	278.893	309.63	282.946	289.181
sp|Q9NZB2-6|F120A_HUMAN	FAM120A	Isoform F of Constitutive coactivator of PPAR-gamma-like protein 1 OS=Homo sapiens GN=FAM120A	44	4195.38	4730.48	5673.11	4656.69	4056.79	4840.16	4674.47	4514.97	4362.4	4510.75
sp|Q9NX05|F120C_HUMAN	FAM120C	Constitutive coactivator of PPAR-gamma-like protein 2 OS=Homo sapiens GN=FAM120C PE=2 SV=3	4	246.751	209.045	299.603	240.925	256.38	250.193	257.334	252.189	235.909	273.892
sp|P14854|CX6B1_HUMAN	COX6B1	Cytochrome c oxidase subunit 6B1 OS=Homo sapiens GN=COX6B1 PE=1 SV=2	17	2641.59	2272.29	1568.52	2342.04	2951.88	1798.58	2486.65	3030.78	2023.5	2061.32
sp|Q96JA1|LRIG1_HUMAN	LRIG1	Leucine-rich repeats and immunoglobulin-like domains protein 1 OS=Homo sapiens GN=LRIG1 PE=1 SV=2	7	484.801	513.751	625.835	530.775	455.508	582.054	532.209	515.567	546.068	554.865
sp|O14617-5|AP3D1_HUMAN	AP3D1	Isoform 5 of AP-3 complex subunit delta-1 OS=Homo sapiens GN=AP3D1	65	7372.06	8259.74	10034.4	8300.81	7454.21	8688.55	8296.47	8032.96	7576.25	8106.79
sp|Q86WX3|AROS_HUMAN	RPS19BP1	Active regulator of SIRT1 OS=Homo sapiens GN=RPS19BP1 PE=1 SV=1	12	1298.27	1492.34	1565.04	1446.26	1176.56	1470.81	1414.05	1386.18	1225.57	1425.67
sp|Q96EH3|MASU1_HUMAN	MALSU1	Mitochondrial assembly of ribosomal large subunit protein 1 OS=Homo sapiens GN=MALSU1 PE=1 SV=1	8	887.036	672.396	434.278	823.465	996.529	633.826	891.611	765.284	892.429	729.06
sp|P29590|PML_HUMAN	PML	Protein PML OS=Homo sapiens GN=PML PE=1 SV=3	26	2752.03	2919.08	3663.21	3013.97	2578.96	3078.79	2993.09	2806.94	2619.9	3010.23
sp|Q9HBG6-5|IF122_HUMAN	IFT122	Isoform 5 of Intraflagellar transport protein 122 homolog OS=Homo sapiens GN=IFT122	13	895.716	964.963	1225.24	975.246	905.9	1028.48	991.27	909.947	948.75	949.013
sp|Q96HC4|PDLI5_HUMAN	PDLIM5	PDZ and LIM domain protein 5 OS=Homo sapiens GN=PDLIM5 PE=1 SV=5	49	5329	6093.29	7278.54	5854.97	4915.73	6210.38	5969.83	5755.85	5045.54	5760.1
sp|O95394-4|AGM1_HUMAN	PGM3	Isoform 3 of Phosphoacetylglucosamine mutase OS=Homo sapiens GN=PGM3	26	3702.2	3839.14	4883.03	3892.85	3498.78	4006.58	3953.43	3888.57	3433.75	3919.81
sp|Q9NYD6|HXC10_HUMAN	HOXC10	Homeobox protein Hox-C10 OS=Homo sapiens GN=HOXC10 PE=1 SV=2	2	164.698	197.936	232.164	195.909	154.988	202.019	204.907	194.775	163.427	195.737
sp|Q13129|RLF_HUMAN	RLF	Zinc finger protein Rlf OS=Homo sapiens GN=RLF PE=1 SV=2	13	1212.12	1190.04	1494.53	1237.6	1074.53	1273.18	1273.44	1170.04	1101.81	1193.63
sp|Q9UH99-2|SUN2_HUMAN	SUN2	Isoform 2 of SUN domain-containing protein 2 OS=Homo sapiens GN=SUN2	9	840.036	973.027	1151.41	926.305	790.488	936.302	939.52	874.089	817.935	886.3
sp|O94901-9|SUN1_HUMAN	SUN1	Isoform 9 of SUN domain-containing protein 1 OS=Homo sapiens GN=SUN1	35	3662.55	4096.44	4944.58	4133.47	3596.71	4090.41	4041.28	3785.17	3800.44	4024.52
sp|P42229|STA5A_HUMAN	STAT5A	Signal transducer and activator of transcription 5A OS=Homo sapiens GN=STAT5A PE=1 SV=1	13	1397.07	1665.84	2021.12	1648.58	1504.06	1683.77	1662.76	1557.62	1602.73	1557.26
sp|P42226|STAT6_HUMAN	STAT6	Signal transducer and activator of transcription 6 OS=Homo sapiens GN=STAT6 PE=1 SV=1	10	1082.37	1290.91	1517.81	1290.27	1144.63	1321.19	1304.1	1209.89	1285.36	1221.31
sp|O43896|KIF1C_HUMAN	KIF1C	Kinesin-like protein KIF1C OS=Homo sapiens GN=KIF1C PE=1 SV=3	17	1191.5	1203.55	1500.42	1271.35	1171.11	1238.51	1261.15	1260.7	1123.21	1232.74
sp|Q9NQT8|KI13B_HUMAN	KIF13B	Kinesin-like protein KIF13B OS=Homo sapiens GN=KIF13B PE=1 SV=2	43	4483.3	5018.09	6292.72	5286.58	4622.25	5482.44	5128.5	4955.94	5044.49	5130.66
sp|O60333-2|KIF1B_HUMAN	KIF1B	Isoform 2 of Kinesin-like protein KIF1B OS=Homo sapiens GN=KIF1B	25	2094.02	2235.16	2805.35	2224.77	2036.41	2360.09	2313.09	2089.78	2107.31	2274.49
sp|Q9BVG8|KIFC3_HUMAN	KIFC3	Kinesin-like protein KIFC3 OS=Homo sapiens GN=KIFC3 PE=1 SV=4	7	612.362	673.754	840.582	699.068	596.88	692.227	684.226	716.833	603.422	678.709
sp|O15066|KIF3B_HUMAN	KIF3B	Kinesin-like protein KIF3B OS=Homo sapiens GN=KIF3B PE=1 SV=1	12	1421.47	1604.22	1865.87	1548.66	1282.58	1597.11	1558.15	1505.58	1348.88	1555.97
sp|Q9P2P6|STAR9_HUMAN	STARD9	StAR-related lipid transfer protein 9 OS=Homo sapiens GN=STARD9 PE=1 SV=3	6	553.498	681.908	774.532	672.515	587.734	685.454	710.936	663.167	640.101	657.791
sp|O60333-3|KIF1B_HUMAN	KIF1B	Isoform 3 of Kinesin-like protein KIF1B OS=Homo sapiens GN=KIF1B	3	189.258	228.775	261.11	225.386	187.369	230.124	221.22	214.232	217.5	218.746
sp|Q9NWU5|RM22_HUMAN	MRPL22	39S ribosomal protein L22, mitochondrial OS=Homo sapiens GN=MRPL22 PE=1 SV=1	18	1664.16	1822.65	2198.36	1698.45	1583.54	2013.05	1826.85	1829.11	1651.63	1800.29
sp|O14782|KIF3C_HUMAN	KIF3C	Kinesin-like protein KIF3C OS=Homo sapiens GN=KIF3C PE=1 SV=3	6	789.264	977.581	1111.7	920.461	777.804	988.476	932.464	928.235	774.293	891.015
sp|O95239|KIF4A_HUMAN	KIF4A	Chromosome-associated kinesin KIF4A OS=Homo sapiens GN=KIF4A PE=1 SV=3	47	5143.03	5685.83	6897.54	5886.28	5201.94	5913.83	5859.03	5547.86	5420.17	5656.3
sp|Q9Y496|KIF3A_HUMAN	KIF3A	Kinesin-like protein KIF3A OS=Homo sapiens GN=KIF3A PE=1 SV=4	17	1432.87	1539.46	1932.45	1558.16	1279.9	1608.51	1520.87	1423.22	1281.35	1560.89
sp|Q96L93-2|KI16B_HUMAN	KIF16B	Isoform 2 of Kinesin-like protein KIF16B OS=Homo sapiens GN=KIF16B	5	278.114	328.404	357.792	322.894	277.872	323.535	320.36	298.241	323.003	310.278
sp|Q12756-2|KIF1A_HUMAN	KIF1A	Isoform 2 of Kinesin-like protein KIF1A OS=Homo sapiens GN=KIF1A	11	1044.09	1281.1	1459.76	1291.3	1183.33	1196.33	1249.37	1200.18	1241.16	1168.63
sp|Q9H1H9|KI13A_HUMAN	KIF13A	Kinesin-like protein KIF13A OS=Homo sapiens GN=KIF13A PE=1 SV=2	5	410.228	441.601	569.293	455.009	410.575	467.875	469.195	455.038	446.516	427.646
sp|Q99805|TM9S2_HUMAN	TM9SF2	Transmembrane 9 superfamily member 2 OS=Homo sapiens GN=TM9SF2 PE=1 SV=1	36	3578.83	3660.59	4685.62	3570.03	3312.26	3773.06	3663.6	3647.45	3245.18	3474.29
sp|P16615|AT2A2_HUMAN	ATP2A2	Sarcoplasmic/endoplasmic reticulum calcium ATPase 2 OS=Homo sapiens GN=ATP2A2 PE=1 SV=1	152	15879.2	17398.8	21521.9	17739.6	16274	18020	17618.4	16981.6	16823.1	17039.3
sp|Q13151|ROA0_HUMAN	HNRNPA0	Heterogeneous nuclear ribonucleoprotein A0 OS=Homo sapiens GN=HNRNPA0 PE=1 SV=1	38	3668.52	4006.88	5069.1	3736.41	3356.1	4517.28	4096.12	4193.76	3350.45	4002.49
sp|P22626|ROA2_HUMAN	HNRNPA2B1	Heterogeneous nuclear ribonucleoproteins A2/B1 OS=Homo sapiens GN=HNRNPA2B1 PE=1 SV=2	319	31609.3	35007.1	40131.8	33255	25896.7	34328.5	33476.7	33453.3	28747.6	32867.1
sp|P09651|ROA1_HUMAN	HNRNPA1	Heterogeneous nuclear ribonucleoprotein A1 OS=Homo sapiens GN=HNRNPA1 PE=1 SV=5	174	12024.2	13939	16082	12996.6	10862.7	13926.1	13226	13383.9	11435.7	12821
sp|P51991|ROA3_HUMAN	HNRNPA3	Heterogeneous nuclear ribonucleoprotein A3 OS=Homo sapiens GN=HNRNPA3 PE=1 SV=2	132	18295.9	21433	24585.5	20268.9	16650.3	20966.6	20468.8	20672.8	17783.8	19328.8
tr|H0YH80|H0YH80_HUMAN	HNRNPA1	Heterogeneous nuclear ribonucleoprotein A1 (Fragment) OS=Homo sapiens GN=HNRNPA1 PE=2 SV=1	4	213.43	302.467	342.318	278.424	245.727	298.278	314.031	287.488	265.584	266.441
sp|Q9BXP5|SRRT_HUMAN	SRRT	Serrate RNA effector molecule homolog OS=Homo sapiens GN=SRRT PE=1 SV=1	69	9947.24	11531.6	13081.5	11051.9	9390.72	11117.9	11023.2	11214.3	10215.4	10879.7
sp|Q9BRG1|VPS25_HUMAN	VPS25	Vacuolar protein-sorting-associated protein 25 OS=Homo sapiens GN=VPS25 PE=1 SV=1	7	658.636	755.692	875.011	755.244	632.183	732.084	716.201	686.981	698.039	695.295
sp|O14578-4|CTRO_HUMAN	CIT	Isoform 4 of Citron Rho-interacting kinase OS=Homo sapiens GN=CIT	26	2390.04	2549.86	3154.5	2575.11	2469.15	2670.56	2683.51	2474.01	2482.35	2580.99
sp|Q8ND24|RN214_HUMAN	RNF214	RING finger protein 214 OS=Homo sapiens GN=RNF214 PE=1 SV=2	28	2827.31	3261.04	3822.08	3217.73	2623.95	3218.38	3192.69	3125.74	2771.51	3132.95
sp|P33991|MCM4_HUMAN	MCM4	DNA replication licensing factor MCM4 OS=Homo sapiens GN=MCM4 PE=1 SV=5	84	10230.7	11723.4	13958.9	11484.4	9604.22	11688.4	11498.1	11115.3	10323.2	10985.2
sp|P24928|RPB1_HUMAN	POLR2A	DNA-directed RNA polymerase II subunit RPB1 OS=Homo sapiens GN=POLR2A PE=1 SV=2	89	10198.2	11599.6	13894.1	11890.2	10562.9	12005.4	11696.8	11095.9	11376.6	11263.4
sp|O94927|HAUS5_HUMAN	HAUS5	HAUS augmin-like complex subunit 5 OS=Homo sapiens GN=HAUS5 PE=1 SV=2	6	473.32	522.906	583.897	523.182	439.185	552.008	514.859	471.359	472.34	500.73
sp|Q9BVA0|KTNB1_HUMAN	KATNB1	Katanin p80 WD40 repeat-containing subunit B1 OS=Homo sapiens GN=KATNB1 PE=1 SV=1	6	457.09	549.627	695.838	520.865	492.58	575.166	549.662	493.167	526.825	522.532
sp|Q7Z3E2|CJ118_HUMAN	C10orf118	Uncharacterized protein C10orf118 OS=Homo sapiens GN=C10orf118 PE=1 SV=2	18	1359.26	1501.9	1789.1	1471.1	1303.52	1503.36	1559.42	1486.74	1362.86	1417.18
sp|Q9H9A5-6|CNO10_HUMAN	CNOT10	Isoform 6 of CCR4-NOT transcription complex subunit 10 OS=Homo sapiens GN=CNOT10	27	2785.54	2995.47	3585.64	2911.93	2613.86	3220.92	3017.75	2955.57	2806.8	2937.02
sp|Q8N9N8|EIF1A_HUMAN	EIF1AD	Probable RNA-binding protein EIF1AD OS=Homo sapiens GN=EIF1AD PE=1 SV=1	10	1139.67	1324.62	1222.55	1195.78	1029.09	1206.83	1280.35	1284.24	1097.33	1126.09
sp|P31939|PUR9_HUMAN	ATIC	Bifunctional purine biosynthesis protein PURH OS=Homo sapiens GN=ATIC PE=1 SV=3	87	10231.8	11666.9	14312.2	11477.9	9974.22	12030.4	11436.6	11204.7	10682.2	11100.8
sp|Q14203|DCTN1_HUMAN	DCTN1	Dynactin subunit 1 OS=Homo sapiens GN=DCTN1 PE=1 SV=3	81	7518.1	8712.56	10524.5	8639.97	7389.27	8846.39	8540.93	8047.38	8072.44	8109.52
sp|Q6ZT21|TMPPE_HUMAN	TMPPE	Transmembrane protein with metallophosphoesterase domain OS=Homo sapiens GN=TMPPE PE=2 SV=2	2	177.075	192.257	228.314	185.764	184.817	211.555	207.538	178.596	197.915	176.57
sp|Q9NQ48|LZTL1_HUMAN	LZTFL1	Leucine zipper transcription factor-like protein 1 OS=Homo sapiens GN=LZTFL1 PE=1 SV=1	19	2345.46	2524.73	3343.98	2457.2	2112.25	2435.3	2578.38	2365.7	1960.47	2340.53
sp|Q6NZY4|ZCHC8_HUMAN	ZCCHC8	Zinc finger CCHC domain-containing protein 8 OS=Homo sapiens GN=ZCCHC8 PE=1 SV=2	31	3434.51	3561.64	4572.23	3611.35	3144.46	3460.53	3769.4	3487.99	3198.89	3509.85
sp|Q12797|ASPH_HUMAN	ASPH	Aspartyl/asparaginyl beta-hydroxylase OS=Homo sapiens GN=ASPH PE=1 SV=3	59	6528.1	8024.93	9152.33	7771.19	6666.67	8154.35	7837.73	7736.04	7014.06	7378.18
sp|O43824|GTPB6_HUMAN	GTPBP6	Putative GTP-binding protein 6 OS=Homo sapiens GN=GTPBP6 PE=2 SV=3	5	201.703	225.421	278.469	238.314	204.366	251.798	240.656	227.766	211.74	228.262
sp|Q13523|PRP4B_HUMAN	PRPF4B	Serine/threonine-protein kinase PRP4 homolog OS=Homo sapiens GN=PRPF4B PE=1 SV=3	45	5335.85	5976.79	6870.53	5881.71	5151.7	6108.48	5805.98	5613.24	5378.55	5853.65
sp|P12830|CADH1_HUMAN	CDH1	Cadherin-1 OS=Homo sapiens GN=CDH1 PE=1 SV=3	39	3573.97	3757.9	4569.23	3750.1	3429.83	3708.52	3916.54	3554.84	3447.53	3568.85
sp|P22223|CADH3_HUMAN	CDH3	Cadherin-3 OS=Homo sapiens GN=CDH3 PE=1 SV=2	9	563.386	533.486	718.16	590.118	555.067	575.199	613.428	573.928	540.902	606.542
sp|Q8N511|TM199_HUMAN	TMEM199	Transmembrane protein 199 OS=Homo sapiens GN=TMEM199 PE=1 SV=1	4	259.302	257.689	298.623	273.518	239.061	266.432	264.704	259.265	270.441	273.311
sp|Q9P2M7|CING_HUMAN	CGN	Cingulin OS=Homo sapiens GN=CGN PE=1 SV=2	66	6397.69	7028.88	8330.05	6860.21	5737.17	6873.85	7029.83	6869.16	5865.76	6613.35
sp|Q9Y3X0|CCDC9_HUMAN	CCDC9	Coiled-coil domain-containing protein 9 OS=Homo sapiens GN=CCDC9 PE=1 SV=1	18	1820.08	2143.37	2212.6	2068.24	1738.91	1997.64	2014.23	1986.61	1663.63	1993.18
sp|Q9BYT8|NEUL_HUMAN	NLN	Neurolysin, mitochondrial OS=Homo sapiens GN=NLN PE=1 SV=1	33	3477.64	4119.06	4873.36	4068.05	3629.95	4136.42	3960.73	3863.81	3915.92	3896.75
sp|Q9NR19-2|ACSA_HUMAN	ACSS2	Isoform 2 of Acetyl-coenzyme A synthetase, cytoplasmic OS=Homo sapiens GN=ACSS2	47	5557.08	6740.56	7854.48	6578.44	5799.13	6588.21	6353.96	6254.41	6424.24	6236.43
sp|Q8N1B4|VPS52_HUMAN	VPS52	Vacuolar protein sorting-associated protein 52 homolog OS=Homo sapiens GN=VPS52 PE=1 SV=1	17	1055.64	1169.71	1391.9	1313.96	1458.6	1323.79	1188.35	1109.89	2703.91	1235.22
sp|Q969F9|HPS3_HUMAN	HPS3	Hermansky-Pudlak syndrome 3 protein OS=Homo sapiens GN=HPS3 PE=1 SV=1	11	1029.75	1108.39	1356.59	1097.3	1045.84	1118.3	1158.85	1080.72	1064.85	1088.93
sp|Q7L7V1|DHX32_HUMAN	DHX32	Putative pre-mRNA-splicing factor ATP-dependent RNA helicase DHX32 OS=Homo sapiens GN=DHX32 PE=1 SV=1	4	282.873	351.013	445.9	334.845	296.574	373.462	344.746	326.831	324.244	339.371
sp|Q12981|SEC20_HUMAN	BNIP1	Vesicle transport protein SEC20 OS=Homo sapiens GN=BNIP1 PE=1 SV=3	14	1228.17	1432.33	1716.4	1392.36	1212.19	1366.84	1349.5	1394.07	1283.64	1308.55
sp|Q14542|S29A2_HUMAN	SLC29A2	Equilibrative nucleoside transporter 2 OS=Homo sapiens GN=SLC29A2 PE=1 SV=3	3	453.985	493.678	616.14	511.962	485.005	500.117	522.981	520.065	526.044	488.677
sp|P14373|TRI27_HUMAN	TRIM27	Zinc finger protein RFP OS=Homo sapiens GN=TRIM27 PE=1 SV=1	7	638.461	681.518	825.797	690.59	604.307	700.757	666.887	665.908	618.29	671.293
sp|O94880|PHF14_HUMAN	PHF14	PHD finger protein 14 OS=Homo sapiens GN=PHF14 PE=1 SV=2	24	2871.58	3058.68	3792.77	3240.11	2555.15	3128.14	3130.78	3041.7	2741.67	3309.47
sp|O94880-2|PHF14_HUMAN	PHF14	Isoform 2 of PHD finger protein 14 OS=Homo sapiens GN=PHF14	2	347.307	406.922	442.795	383.829	310.551	397.659	438.028	392.063	361.279	376.743
sp|Q10567-3|AP1B1_HUMAN	AP1B1	Isoform C of AP-1 complex subunit beta-1 OS=Homo sapiens GN=AP1B1	47	5049.66	5655.01	6834.74	5774.85	5184.41	5628	5661.24	5449.41	5625.01	5352.1
sp|P63010-2|AP2B1_HUMAN	AP2B1	Isoform 2 of AP-2 complex subunit beta OS=Homo sapiens GN=AP2B1	92	11694.5	13120.7	16147.6	13386.3	12166.1	13482.5	13221.9	12913.5	13138.7	12684.9
sp|Q9UI10|EI2BD_HUMAN	EIF2B4	Translation initiation factor eIF-2B subunit delta OS=Homo sapiens GN=EIF2B4 PE=1 SV=2	26	2686.85	3120.28	3695.01	3035.19	2617.42	3154.08	2978.9	2979.28	2807.12	2950.35
sp|Q9UI10-3|EI2BD_HUMAN	EIF2B4	Isoform 3 of Translation initiation factor eIF-2B subunit delta OS=Homo sapiens GN=EIF2B4	2	88.0802	67.7954	100.386	77.9838	69.4527	89.5304	89.9553	77.6539	55.7399	79.1304
sp|P02647|APOA1_HUMAN	APOA1	Apolipoprotein A-I OS=Homo sapiens GN=APOA1 PE=1 SV=1	3	244.462	196.416	238.233	220.293	234.741	226.275	264.656	222.871	224.564	223.198
sp|O15525|MAFG_HUMAN	MAFG	Transcription factor MafG OS=Homo sapiens GN=MAFG PE=1 SV=1	4	373.96	423.105	498.059	400.776	328.716	436.197	410.357	400.373	344.927	405.544
sp|O60675|MAFK_HUMAN	MAFK	Transcription factor MafK OS=Homo sapiens GN=MAFK PE=1 SV=1	1	66.9751	87.136	104.569	93.0956	61.692	83.6833	73.2654	83.9855	69.1886	81.2623
sp|Q9ULX9|MAFF_HUMAN	MAFF	Transcription factor MafF OS=Homo sapiens GN=MAFF PE=1 SV=2	3	488.816	595.753	779.853	631.8	469.407	589.967	592.659	668.596	553.838	622.841
sp|Q8WTW3|COG1_HUMAN	COG1	Conserved oligomeric Golgi complex subunit 1 OS=Homo sapiens GN=COG1 PE=1 SV=1	25	2922.76	3201.53	3777.07	3201.51	2856.97	3295.51	3117.72	3062.82	3098.86	3080.59
sp|Q8TDY2|RBCC1_HUMAN	RB1CC1	RB1-inducible coiled-coil protein 1 OS=Homo sapiens GN=RB1CC1 PE=1 SV=3	11	1073.15	1237.95	1466.62	1250.78	1138.95	1227.76	1224.71	1175.18	1267.57	1168.3
sp|P19474|RO52_HUMAN	TRIM21	E3 ubiquitin-protein ligase TRIM21 OS=Homo sapiens GN=TRIM21 PE=1 SV=1	2	228.935	250.083	280.09	237.021	214.036	257.366	241.76	234.926	222.366	246.858
sp|P33121|ACSL1_HUMAN	ACSL1	Long-chain-fatty-acid--CoA ligase 1 OS=Homo sapiens GN=ACSL1 PE=1 SV=1	41	4564.78	5031.4	6173.76	5185.86	4515.62	5193.23	5026.71	4975.75	4859.46	5077.41
sp|Q9UKU0-8|ACSL6_HUMAN	ACSL6	Isoform 8 of Long-chain-fatty-acid--CoA ligase 6 OS=Homo sapiens GN=ACSL6	3	661.802	834.661	898.917	848.949	826.171	891.974	910.429	911.701	945.642	896.764
sp|P42566|EPS15_HUMAN	EPS15	Epidermal growth factor receptor substrate 15 OS=Homo sapiens GN=EPS15 PE=1 SV=2	53	5612.45	6073.98	7920.91	6176.71	5497.06	5556.71	6343.31	5743.46	5715.31	5817.62
sp|Q04726|TLE3_HUMAN	TLE3	Transducin-like enhancer protein 3 OS=Homo sapiens GN=TLE3 PE=1 SV=2	9	1077.16	1193.15	1480.92	1184.89	1023.39	1221.11	1154.62	1145.07	1052.92	1199.57
sp|Q04727-3|TLE4_HUMAN	TLE4	Isoform 3 of Transducin-like enhancer protein 4 OS=Homo sapiens GN=TLE4	21	2666.28	3062.99	3781.31	3046.89	2783.15	3209.83	3086.34	2991.91	2954.6	2969.4
sp|Q04724|TLE1_HUMAN	TLE1	Transducin-like enhancer protein 1 OS=Homo sapiens GN=TLE1 PE=1 SV=2	4	266.266	284.946	333.358	286.463	229.978	291.804	288.979	288.328	258.09	296.856
sp|Q04725|TLE2_HUMAN	TLE2	Transducin-like enhancer protein 2 OS=Homo sapiens GN=TLE2 PE=1 SV=2	2	105.402	89.8352	138.438	95.3482	78.3388	97.9449	121.43	92.236	63.0291	108.566
sp|Q8WZ82|OVCA2_HUMAN	OVCA2	Ovarian cancer-associated gene 2 protein OS=Homo sapiens GN=OVCA2 PE=1 SV=1	6	589.312	557.693	706.154	578.513	468.735	590.311	563.679	553.919	419.587	565.785
sp|Q9H008|LHPP_HUMAN	LHPP	Phospholysine phosphohistidine inorganic pyrophosphate phosphatase OS=Homo sapiens GN=LHPP PE=1 SV=2	8	913.634	832.189	1130.43	873.808	759.507	886.784	858.183	905.189	717.873	888.749
sp|Q16890|TPD53_HUMAN	TPD52L1	Tumor protein D53 OS=Homo sapiens GN=TPD52L1 PE=1 SV=1	16	1206.61	1629.54	1862.64	1438.02	1137.57	1457.83	1398.45	1480.83	1197.81	1340.58
sp|O43399-7|TPD54_HUMAN	TPD52L2	Isoform 7 of Tumor protein D54 OS=Homo sapiens GN=TPD52L2	43	4750.45	5045.1	6506.21	4593.2	4272.19	3819.2	5140.43	4691.68	3859.24	4484.99
sp|Q9BVI4|NOC4L_HUMAN	NOC4L	Nucleolar complex protein 4 homolog OS=Homo sapiens GN=NOC4L PE=1 SV=1	14	1726.63	2008.69	2368.77	1915.83	1751.9	2055.81	1943.12	1899.21	1995.57	1869.87
sp|Q9NVM9|ASUN_HUMAN	ASUN	Protein asunder homolog OS=Homo sapiens GN=ASUN PE=1 SV=2	19	2329.72	2707.52	3231.41	2595.55	2358.78	2693.91	2603.45	2562.52	2558.51	2577.18
sp|Q02252|MMSA_HUMAN	ALDH6A1	Methylmalonate-semialdehyde dehydrogenase [acylating], mitochondrial OS=Homo sapiens GN=ALDH6A1 PE=1 SV=2	24	2375.53	2520.05	3079.99	2556.82	2141.42	2729.28	2522.57	2524.83	2295.83	2585.25
sp|O60610|DIAP1_HUMAN	DIAPH1	Protein diaphanous homolog 1 OS=Homo sapiens GN=DIAPH1 PE=1 SV=2	113	14816.8	17832.5	20334.5	17193.2	14761.4	16892.7	16760.9	16603.2	15695.4	16250.5
sp|Q5VT06|CE350_HUMAN	CEP350	Centrosome-associated protein 350 OS=Homo sapiens GN=CEP350 PE=1 SV=1	8	673.011	758.885	877.874	789.969	636.122	753.952	752.919	690.66	673.449	739.874
sp|Q9NP92|RT30_HUMAN	MRPS30	28S ribosomal protein S30, mitochondrial OS=Homo sapiens GN=MRPS30 PE=1 SV=2	14	1176.65	1255.37	1481.4	1071.2	1058.04	1347.41	1281.15	1164.27	1028.92	1335.61
sp|P04424|ARLY_HUMAN	ASL	Argininosuccinate lyase OS=Homo sapiens GN=ASL PE=1 SV=4	20	2362.81	2706.42	3130.01	2694.18	2284.42	2688.7	2652.21	2578.28	2586.39	2562.06
sp|O75575|RPC9_HUMAN	CRCP	DNA-directed RNA polymerase III subunit RPC9 OS=Homo sapiens GN=CRCP PE=1 SV=1	2	398.637	319.875	227.514	356.854	508.657	198.116	382.293	352.087	300.555	316.564
sp|Q9HB40|RISC_HUMAN	SCPEP1	Retinoid-inducible serine carboxypeptidase OS=Homo sapiens GN=SCPEP1 PE=1 SV=1	24	3804.85	4436.28	5225.86	4217.43	3573.24	4126.44	4219.27	4108.69	3918.49	4034
sp|P43365|MAGAC_HUMAN	MAGEA12	Melanoma-associated antigen 12 OS=Homo sapiens GN=MAGEA12 PE=2 SV=2	1	50.2329	56.7924	59.851	55.3798	44.6514	55.8886	52.6016	55.5118	57.2222	53.687
sp|P43360|MAGA6_HUMAN	MAGEA6	Melanoma-associated antigen 6 OS=Homo sapiens GN=MAGEA6 PE=1 SV=1	9	1571.08	1510.22	2014.6	1642.22	1595.11	1651.53	1562.54	1485.12	1467.99	1642.75
sp|P43357|MAGA3_HUMAN	MAGEA3	Melanoma-associated antigen 3 OS=Homo sapiens GN=MAGEA3 PE=1 SV=1	4	548.672	626.199	768.524	630.735	580.778	628.572	630.279	583.045	612.429	636.553
sp|P16422|EPCAM_HUMAN	EPCAM	Epithelial cell adhesion molecule OS=Homo sapiens GN=EPCAM PE=1 SV=2	30	2996.81	2882.42	3542.51	2798.97	2594.89	3065.1	3086.06	2835.2	2402.28	3060.47
sp|P86791|CCZ1_HUMAN	CCZ1	Vacuolar fusion protein CCZ1 homolog OS=Homo sapiens GN=CCZ1 PE=1 SV=1	18	1377.44	1690.34	1935.51	1553.4	1482.92	1692.33	1655.3	1636.64	1574.51	1611.39
sp|Q9Y5Z4|HEBP2_HUMAN	HEBP2	Heme-binding protein 2 OS=Homo sapiens GN=HEBP2 PE=1 SV=1	17	1791.49	1842.54	1189.82	1895.48	2028.36	1588.68	1900.55	1965.99	1565.33	1641.14
sp|Q9HD20|AT131_HUMAN	ATP13A1	Probable cation-transporting ATPase 13A1 OS=Homo sapiens GN=ATP13A1 PE=1 SV=2	67	6823.87	7629.44	9189.01	7682.14	6859.08	7840.79	7535.54	7156.98	7467.87	7328.73
sp|P17275|JUNB_HUMAN	JUNB	Transcription factor jun-B OS=Homo sapiens GN=JUNB PE=1 SV=1	11	700.409	849.68	1090.66	933.36	694.752	762.589	780.607	926.518	832.624	878.569
sp|Q9UPT8|ZC3H4_HUMAN	ZC3H4	Zinc finger CCCH domain-containing protein 4 OS=Homo sapiens GN=ZC3H4 PE=1 SV=3	25	2222.61	2683.27	2873.67	2510.3	2049.51	2545.02	2463.18	2488.91	2103.94	2447.5
sp|P59998-3|ARPC4_HUMAN	ARPC4	Isoform 3 of Actin-related protein 2/3 complex subunit 4 OS=Homo sapiens GN=ARPC4	23	3087.71	3609.49	4165.72	3582.52	3078.86	3649.82	3465.41	3408.62	3374.33	3299.03
sp|Q7Z6J9|SEN54_HUMAN	TSEN54	tRNA-splicing endonuclease subunit Sen54 OS=Homo sapiens GN=TSEN54 PE=1 SV=3	7	493.552	531.649	613.241	529.035	447.525	518.399	526.852	501.846	425.472	507.648
sp|Q9Y6M5|ZNT1_HUMAN	SLC30A1	Zinc transporter 1 OS=Homo sapiens GN=SLC30A1 PE=1 SV=3	16	1784.97	1951.02	2323.77	1997.41	1767.33	2054.74	1972.93	1843.92	1834.12	1931.9
sp|Q92544|TM9S4_HUMAN	TM9SF4	Transmembrane 9 superfamily member 4 OS=Homo sapiens GN=TM9SF4 PE=1 SV=2	19	2111.89	2170.32	2565.77	2216.88	2006.88	2257.74	2296.83	2137.52	2026.08	2202.21
sp|P27448-7|MARK3_HUMAN	MARK3	Isoform 6 of MAP/microtubule affinity-regulating kinase 3 OS=Homo sapiens GN=MARK3	4	601.458	713.109	826.825	706.149	626.431	731.306	683.559	677.019	653.998	651.192
sp|Q7KZI7-14|MARK2_HUMAN	MARK2	Isoform 14 of Serine/threonine-protein kinase MARK2 OS=Homo sapiens GN=MARK2	24	2935.94	3238.85	3798.86	3329.25	2950.57	3376.52	3291.17	3150.67	3204.18	3183.26
sp|Q9P0L2|MARK1_HUMAN	MARK1	Serine/threonine-protein kinase MARK1 OS=Homo sapiens GN=MARK1 PE=1 SV=2	12	1063.49	989.263	1262.65	1067.93	947.192	1121.52	1038.41	1027.97	929.005	1059.88
sp|O94992|HEXI1_HUMAN	HEXIM1	Protein HEXIM1 OS=Homo sapiens GN=HEXIM1 PE=1 SV=1	13	796.36	1186.37	594.317	1311.44	736.431	998.107	977.16	1247.77	1239.4	1285.24
sp|Q8IXT5|RB12B_HUMAN	RBM12B	RNA-binding protein 12B OS=Homo sapiens GN=RBM12B PE=1 SV=2	38	4554.02	5181.38	5961.7	4969.33	4136.52	4977.39	4993.94	5064.06	4193.58	4869.03
sp|Q5UIP0|RIF1_HUMAN	RIF1	Telomere-associated protein RIF1 OS=Homo sapiens GN=RIF1 PE=1 SV=2	64	6389.07	7097.77	8600.06	7435.05	6360.86	7554.6	7228.63	6851.27	6940.8	7131.02
sp|P51572-2|BAP31_HUMAN	BCAP31	Isoform 2 of B-cell receptor-associated protein 31 OS=Homo sapiens GN=BCAP31	143	23123.1	26328.6	30022.2	25184.3	21442.8	25637.2	25344	24120.2	22887.1	24076.2
sp|Q2PPJ7|RGPA2_HUMAN	RALGAPA2	Ral GTPase-activating protein subunit alpha-2 OS=Homo sapiens GN=RALGAPA2 PE=1 SV=2	8	448.864	538.896	645.421	519.818	477.987	535.728	511.635	514.274	520.37	523.207
sp|Q6GYQ0-2|RGPA1_HUMAN	RALGAPA1	Isoform 2 of Ral GTPase-activating protein subunit alpha-1 OS=Homo sapiens GN=RALGAPA1	11	1253.1	1372.39	1641.04	1368.07	1283.33	1452.75	1444.42	1335.87	1394.02	1374.89
sp|P14649|MYL6B_HUMAN	MYL6B	Myosin light chain 6B OS=Homo sapiens GN=MYL6B PE=1 SV=1	23	3007.66	2873.39	2636.78	3717.64	3239.48	2886.7	3128.74	3001.99	3321.3	3210.98
sp|P60660-2|MYL6_HUMAN	MYL6	Isoform Smooth muscle of Myosin light polypeptide 6 OS=Homo sapiens GN=MYL6	30	4785.6	4678.91	3612.03	6684.38	5430.55	4809.66	5164.67	4881.43	6669.14	5467.66
sp|P61088|UBE2N_HUMAN	UBE2N	Ubiquitin-conjugating enzyme E2 N OS=Homo sapiens GN=UBE2N PE=1 SV=1	38	5138.88	6105.99	7116.2	5508.35	5198.46	5792.92	5991.29	5984.76	5186.47	5468.3
sp|P41252|SYIC_HUMAN	IARS	Isoleucine--tRNA ligase, cytoplasmic OS=Homo sapiens GN=IARS PE=1 SV=2	127	14389.3	17276.7	20313.9	16937.9	15580.4	17606.7	16678	16260.7	17363.7	16185.1
sp|P61158|ARP3_HUMAN	ACTR3	Actin-related protein 3 OS=Homo sapiens GN=ACTR3 PE=1 SV=3	64	5081.07	5477.79	6923.36	5463.7	4872.8	5679.67	5519.1	5377.87	4924.71	5499.13
sp|Q9P1U1|ARP3B_HUMAN	ACTR3B	Actin-related protein 3B OS=Homo sapiens GN=ACTR3B PE=2 SV=1	19	1588.62	1701.2	1954.52	1697.86	1505.11	1676.22	1695.89	1580.26	1647.52	1600.54
sp|Q13459|MYO9B_HUMAN	MYO9B	Unconventional myosin-IXb OS=Homo sapiens GN=MYO9B PE=1 SV=3	66	7936.83	8976.8	10555.3	9072.26	8424.4	9066.15	8979	8744.08	8987.42	8509.82
sp|B2RTY4-4|MYO9A_HUMAN	MYO9A	Isoform 4 of Unconventional myosin-IXa OS=Homo sapiens GN=MYO9A	11	828.101	916.769	1104.77	899.599	810.714	973.671	948.489	870.845	870.359	937.594
sp|P17676|CEBPB_HUMAN	CEBPB	CCAAT/enhancer-binding protein beta OS=Homo sapiens GN=CEBPB PE=1 SV=2	14	1548.59	1588.56	1978.7	1577.47	1331.37	1678.24	1718.51	1644.85	1332.35	1657.98
sp|Q8IWI9-4|MGAP_HUMAN	MGA	Isoform 4 of MAX gene-associated protein OS=Homo sapiens GN=MGA	43	4575.08	5055.57	6023.39	5126.41	4430.59	5272.77	5138.13	4786.36	4619.63	4999.03
tr|H3BU53|H3BU53_HUMAN	MGA	MAX gene-associated protein (Fragment) OS=Homo sapiens GN=MGA PE=4 SV=1	3	179.786	206.738	231.199	214.561	176.4	209.259	205.671	198.06	193.441	200.059
sp|Q92604|LGAT1_HUMAN	LPGAT1	Acyl-CoA:lysophosphatidylglycerol acyltransferase 1 OS=Homo sapiens GN=LPGAT1 PE=2 SV=1	9	740.21	801.719	960.84	790.545	732.368	846.43	817.019	771.145	751.123	812.056
sp|Q9Y6N5|SQRD_HUMAN	SQRDL	Sulfide:quinone oxidoreductase, mitochondrial OS=Homo sapiens GN=SQRDL PE=1 SV=1	78	10129.2	11246.8	13343.5	11320.2	9555.5	11648	11292.4	10916.7	10134.4	10960.3
sp|O95777|NAA38_HUMAN	NAA38	N-alpha-acetyltransferase 38, NatC auxiliary subunit OS=Homo sapiens GN=NAA38 PE=1 SV=3	16	1509.2	1582.61	1614.09	1499.73	1431.94	1616.53	1605.72	1568.74	1289.4	1489.19
sp|Q9UHD1|CHRD1_HUMAN	CHORDC1	Cysteine and histidine-rich domain-containing protein 1 OS=Homo sapiens GN=CHORDC1 PE=1 SV=2	66	7809.16	8051.35	9734.43	7831.73	6996.18	8319.5	8439.25	7712.88	7024.7	7770.25
sp|Q12906-7|ILF3_HUMAN	ILF3	Isoform 7 of Interleukin enhancer-binding factor 3 OS=Homo sapiens GN=ILF3	325	33445.8	37025.7	43487.4	36740.9	31566.1	38265.4	36276.8	36012	33663.7	35696.7
sp|Q96SI9|STRBP_HUMAN	STRBP	Spermatid perinuclear RNA-binding protein OS=Homo sapiens GN=STRBP PE=1 SV=1	31	3171.63	3587.39	4225.26	3513.44	3050.31	3591.63	3492.2	3390.74	3295.51	3402.13
sp|P63244|GBLP_HUMAN	GNB2L1	Guanine nucleotide-binding protein subunit beta-2-like 1 OS=Homo sapiens GN=GNB2L1 PE=1 SV=3	157	20220.2	20900.2	27251.7	21535.7	18577.4	22437	21721.3	21037.6	19732.6	21343.4
tr|D6RF23|D6RF23_HUMAN	GNB2L1	Guanine nucleotide-binding protein subunit beta-2-like 1 OS=Homo sapiens GN=GNB2L1 PE=2 SV=1	1	45.7416	51.7012	70.8496	67.9476	72.1546	52.5482	61.713	79.7457	82.2674	56.4942
sp|Q6IA17|SIGIR_HUMAN	SIGIRR	Single Ig IL-1-related receptor OS=Homo sapiens GN=SIGIRR PE=1 SV=3	8	633.009	699.18	885.043	685.562	638.789	757.538	709.53	670.287	664.957	678.077
sp|Q9H8H0|NOL11_HUMAN	NOL11	Nucleolar protein 11 OS=Homo sapiens GN=NOL11 PE=1 SV=1	48	6110.86	6470.88	7998.32	6705.66	6380.55	6797.16	6648.86	6277.84	6567.09	6622.2
sp|P23497-4|SP100_HUMAN	SP100	Isoform Sp100-C of Nuclear autoantigen Sp-100 OS=Homo sapiens GN=SP100	10	1040.89	1077.97	1176.87	1079.14	920.693	1048.05	1100.53	1037.15	848.883	1065.98
sp|P09429|HMGB1_HUMAN	HMGB1	High mobility group protein B1 OS=Homo sapiens GN=HMGB1 PE=1 SV=3	94	12593	14682.3	15704.8	12699.4	9147.05	13838.7	12887.5	12562.1	10693	12848.8
sp|P26583|HMGB2_HUMAN	HMGB2	High mobility group protein B2 OS=Homo sapiens GN=HMGB2 PE=1 SV=2	25	3078.95	4054.77	4291.33	3319.55	2409.67	3614.24	3210.14	3291.65	2780.3	3098.05
sp|Q9ULZ3|ASC_HUMAN	PYCARD	Apoptosis-associated speck-like protein containing a CARD OS=Homo sapiens GN=PYCARD PE=1 SV=2	7	827.17	945.889	1170.89	937.319	759.781	906.415	919.697	924.597	796.261	912.439
sp|O75448|MED24_HUMAN	MED24	Mediator of RNA polymerase II transcription subunit 24 OS=Homo sapiens GN=MED24 PE=1 SV=1	10	1022.76	1111.32	1320.97	1144.75	1052.26	1145.3	1131.6	1106.47	1107.15	1112.58
sp|P09874|PARP1_HUMAN	PARP1	Poly [ADP-ribose] polymerase 1 OS=Homo sapiens GN=PARP1 PE=1 SV=4	171	22987.7	26864.9	31096.7	26453.6	23050.2	26955.2	25989.6	25202.5	24533.8	25006.7
sp|Q96K76|UBP47_HUMAN	USP47	Ubiquitin carboxyl-terminal hydrolase 47 OS=Homo sapiens GN=USP47 PE=1 SV=3	35	4048.67	4259.5	5388.61	4395.14	3860.57	4529.16	4322.69	4123.02	4067.86	4275.55
sp|Q15050|RRS1_HUMAN	RRS1	Ribosome biogenesis regulatory protein homolog OS=Homo sapiens GN=RRS1 PE=1 SV=2	38	4331.4	5031.94	5861.03	4819.15	3850.09	5005.33	4900.95	4814.84	4025.88	4758.99
sp|Q9Y608|LRRF2_HUMAN	LRRFIP2	Leucine-rich repeat flightless-interacting protein 2 OS=Homo sapiens GN=LRRFIP2 PE=1 SV=1	13	1666.59	1836.74	2270.22	1802.76	1613.76	1777.68	1922.23	1770.18	1522.8	1747.78
sp|Q32MZ4|LRRF1_HUMAN	LRRFIP1	Leucine-rich repeat flightless-interacting protein 1 OS=Homo sapiens GN=LRRFIP1 PE=1 SV=2	55	7199.74	7624.23	5982.81	7988.95	6467.29	7132.34	8102.54	7499.39	6217.67	7483.64
sp|Q32MZ4-4|LRRF1_HUMAN	LRRFIP1	Isoform 4 of Leucine-rich repeat flightless-interacting protein 1 OS=Homo sapiens GN=LRRFIP1	1	56.0564	71.1556	62.7945	70.1344	58.0774	61.3616	68.0686	59.4535	47.8702	64.6671
sp|Q9H788|SH24A_HUMAN	SH2D4A	SH2 domain-containing protein 4A OS=Homo sapiens GN=SH2D4A PE=1 SV=1	11	1114.87	1294.36	1558.38	1186.38	1000.34	1284.43	1182.11	1228.44	1038.19	1155.76
sp|Q96DV4|RM38_HUMAN	MRPL38	39S ribosomal protein L38, mitochondrial OS=Homo sapiens GN=MRPL38 PE=1 SV=2	34	3255.53	3913.09	4259.11	3627.82	3327.51	3892.44	3768.68	3970.39	3508.71	3824.79
sp|Q8NAF0|ZN579_HUMAN	ZNF579	Zinc finger protein 579 OS=Homo sapiens GN=ZNF579 PE=1 SV=2	4	304.616	400.49	434.167	342.287	273.483	367.457	346.823	345.541	293.421	332.585
sp|Q0ZGT2-2|NEXN_HUMAN	NEXN	Isoform 2 of Nexilin OS=Homo sapiens GN=NEXN	4	214.6	266.376	395.132	271.42	207.644	239.486	266.651	233.642	202.147	221.842
sp|Q02218|ODO1_HUMAN	OGDH	2-oxoglutarate dehydrogenase, mitochondrial OS=Homo sapiens GN=OGDH PE=1 SV=3	82	9477.59	10288.4	12711.2	10495.9	8814.92	10726	10101.9	9723.69	9493.88	10267.3
sp|Q9UJZ1|STML2_HUMAN	STOML2	Stomatin-like protein 2, mitochondrial OS=Homo sapiens GN=STOML2 PE=1 SV=1	30	3303.66	3766.11	4688.64	3558.63	3038.56	3502.3	3592.42	3495.75	2930.99	3380.36
sp|Q13535|ATR_HUMAN	ATR	Serine/threonine-protein kinase ATR OS=Homo sapiens GN=ATR PE=1 SV=3	34	2929.79	3255.8	3912.31	3247.4	2929.77	3354.92	3184.05	3069.8	3293.45	3101.45
sp|Q9HCS7|SYF1_HUMAN	XAB2	Pre-mRNA-splicing factor SYF1 OS=Homo sapiens GN=XAB2 PE=1 SV=2	34	3212.67	3434.11	4059.76	3853.98	3069.01	3636.45	3777.09	3191.13	3330.17	3844.86
sp|O95049-2|ZO3_HUMAN	TJP3	Isoform 2 of Tight junction protein ZO-3 OS=Homo sapiens GN=TJP3	24	1935.21	2165.4	2610.88	2060.93	1693.67	2218.59	2117.88	1992.26	1735.04	1994.05
sp|Q9H1E5|TMX4_HUMAN	TMX4	Thioredoxin-related transmembrane protein 4 OS=Homo sapiens GN=TMX4 PE=1 SV=1	4	502.925	573.39	634.168	604.54	513.356	535.873	562.921	565.221	533.002	552.071
sp|Q15311|RBP1_HUMAN	RALBP1	RalA-binding protein 1 OS=Homo sapiens GN=RALBP1 PE=1 SV=3	17	1830.9	1940.06	2293.45	1903.32	1656.82	1980.22	1902.37	1932.74	1741.66	1952.34
sp|Q9Y6K8|KAD5_HUMAN	AK5	Adenylate kinase isoenzyme 5 OS=Homo sapiens GN=AK5 PE=1 SV=2	6	855.529	1055.3	1207.96	979.346	850.45	1025.5	1008.23	976.657	911.194	929.299
sp|P00568|KAD1_HUMAN	AK1	Adenylate kinase isoenzyme 1 OS=Homo sapiens GN=AK1 PE=1 SV=3	31	3984.65	4827.66	5528.35	4537.96	3822.26	4564.82	4552.38	4507.65	4104.23	4339.71
sp|Q02086|SP2_HUMAN	SP2	Transcription factor Sp2 OS=Homo sapiens GN=SP2 PE=1 SV=3	1	62.1364	51.5824	66.7497	62.8418	45.7674	57.1654	59.8568	63.3242	47.281	59.5634
sp|Q13586|STIM1_HUMAN	STIM1	Stromal interaction molecule 1 OS=Homo sapiens GN=STIM1 PE=1 SV=3	21	2728.24	3187.6	3631.55	3071.25	2640.18	3013.41	3116.67	3072.08	2801.92	2951.41
sp|Q8N137-2|CNTRB_HUMAN	CNTROB	Isoform 2 of Centrobin OS=Homo sapiens GN=CNTROB	1	18.3782	21.5837	17.8837	27.3399	17.2251	20.9056	24.3534	25.7848	18.6541	22.511
sp|P32456|GBP2_HUMAN	GBP2	Interferon-induced guanylate-binding protein 2 OS=Homo sapiens GN=GBP2 PE=1 SV=3	33	4118.84	4589.97	5384.1	4640.23	4150.5	4647.51	4733.52	4601.55	4605.08	4401.47
sp|Q9H0R5|GBP3_HUMAN	GBP3	Guanylate-binding protein 3 OS=Homo sapiens GN=GBP3 PE=1 SV=3	14	2237.84	2588.18	3032.76	2514.48	2219.61	2585.94	2567.88	2575.98	2435.56	2405.2
sp|P32455|GBP1_HUMAN	GBP1	Interferon-induced guanylate-binding protein 1 OS=Homo sapiens GN=GBP1 PE=1 SV=2	36	3319.65	3753.44	4427.31	3708.65	3180.05	3807.45	3705.08	3591.29	3547.15	3496.47
sp|O95674|CDS2_HUMAN	CDS2	Phosphatidate cytidylyltransferase 2 OS=Homo sapiens GN=CDS2 PE=1 SV=1	8	770.001	974.499	1063.77	983.912	843.568	962.971	892.679	897.52	864.18	894.775
sp|Q9Y343|SNX24_HUMAN	SNX24	Sorting nexin-24 OS=Homo sapiens GN=SNX24 PE=1 SV=1	5	997.044	1056.67	1201.12	1016.2	915.251	1038.82	1062	1058.81	957.632	961.077
sp|Q9H2U1|DHX36_HUMAN	DHX36	Probable ATP-dependent RNA helicase DHX36 OS=Homo sapiens GN=DHX36 PE=1 SV=2	39	4304.12	4703.87	5953.59	4797.46	4278.9	5040.6	4812.64	4690.62	4328.17	4741.46
sp|Q7Z478|DHX29_HUMAN	DHX29	ATP-dependent RNA helicase DHX29 OS=Homo sapiens GN=DHX29 PE=1 SV=2	49	5953.28	6592.91	7958.61	6676.06	5979	7037.3	6689.91	6341.61	6208.58	6554.3
sp|Q6P158|DHX57_HUMAN	DHX57	Putative ATP-dependent RNA helicase DHX57 OS=Homo sapiens GN=DHX57 PE=1 SV=2	36	2712.93	2882.86	3422.6	2889.64	2736.39	3134.63	3045.87	2881.2	2787.27	2900.29
sp|Q8WZ42-12|TITIN_HUMAN	TTN	Isoform 12 of Titin OS=Homo sapiens GN=TTN	7	1396.54	1203.01	1678.19	1306.06	1386.58	1288.37	1419.06	1260.53	1329.64	1238.33
sp|Q9NX74|DUS2L_HUMAN	DUS2	tRNA-dihydrouridine(20) synthase [NAD(P)+]-like OS=Homo sapiens GN=DUS2 PE=1 SV=1	7	752.147	835.208	964.242	848.111	726.508	833.786	854.341	825.706	730.567	820.894
sp|Q6P158-3|DHX57_HUMAN	DHX57	Isoform 3 of Putative ATP-dependent RNA helicase DHX57 OS=Homo sapiens GN=DHX57	1	36.9576	50.9799	44.249	48.4577	33.4819	45.4142	38.8159	32.4339	38.7199	37.6961
sp|Q14684|RRP1B_HUMAN	RRP1B	Ribosomal RNA processing protein 1 homolog B OS=Homo sapiens GN=RRP1B PE=1 SV=3	40	4938.5	5489.54	6127.61	5492.91	4517.57	5381.08	5351.59	5209.45	4649.97	5305.08
sp|Q5MIZ7|P4R3B_HUMAN	SMEK2	Serine/threonine-protein phosphatase 4 regulatory subunit 3B OS=Homo sapiens GN=SMEK2 PE=1 SV=2	27	3310.7	3382.48	4357.84	3733.86	3336.82	3534.87	3503.5	3350.06	3395.91	3413.64
sp|Q6IN85|P4R3A_HUMAN	SMEK1	Serine/threonine-protein phosphatase 4 regulatory subunit 3A OS=Homo sapiens GN=SMEK1 PE=1 SV=1	19	2265.9	2601.54	3242.97	2681.79	2399.28	2708.89	2619.39	2497.42	2564.72	2474.85
sp|A7KAX9|RHG32_HUMAN	ARHGAP32	Rho GTPase-activating protein 32 OS=Homo sapiens GN=ARHGAP32 PE=1 SV=1	16	1257.16	1464.76	1724.04	1473.8	1282.7	1481.16	1460.1	1420.12	1499.13	1437.39
sp|Q15437|SC23B_HUMAN	SEC23B	Protein transport protein Sec23B OS=Homo sapiens GN=SEC23B PE=1 SV=2	36	4692.54	5203.04	6238.52	5217.97	4685.83	5311.25	5243.61	5017.37	5068.02	5057.73
sp|Q15436|SC23A_HUMAN	SEC23A	Protein transport protein Sec23A OS=Homo sapiens GN=SEC23A PE=1 SV=2	13	1516.4	1649.19	2156.34	1655.24	1490.23	1737.12	1710.79	1654.74	1489.69	1557.93
sp|P34932|HSP74_HUMAN	HSPA4	Heat shock 70 kDa protein 4 OS=Homo sapiens GN=HSPA4 PE=1 SV=4	280	31879.7	35222	43749.3	35406.2	30371.9	35701.4	34853.2	33377.5	32533.7	34057.8
sp|Q92598|HS105_HUMAN	HSPH1	Heat shock protein 105 kDa OS=Homo sapiens GN=HSPH1 PE=1 SV=1	161	21825.6	22315.1	28943.8	22251.4	19877.4	23453.5	22788	22236.5	20929.2	22368.5
sp|Q92598-2|HS105_HUMAN	HSPH1	Isoform Beta of Heat shock protein 105 kDa OS=Homo sapiens GN=HSPH1	2	94.2994	99.5216	131.457	92.6606	81.4383	107.402	112.238	91.7131	65.4826	93.4561
sp|O95757|HS74L_HUMAN	HSPA4L	Heat shock 70 kDa protein 4L OS=Homo sapiens GN=HSPA4L PE=1 SV=3	20	2137.92	2576.25	2966.39	2478.57	2194.27	2581.67	2476.39	2325.81	2340.46	2300.81
tr|Q5TBM3|Q5TBM3_HUMAN	HSPH1	Heat shock protein 105 kDa (Fragment) OS=Homo sapiens GN=HSPH1 PE=2 SV=1	1	33.9891	32.8249	45.2701	40.1924	23.4991	38.2604	38.596	36.5216	20.9365	34.3836
sp|Q9NR28|DBLOH_HUMAN	DIABLO	Diablo homolog, mitochondrial OS=Homo sapiens GN=DIABLO PE=1 SV=1	17	2451.75	2695.17	3477.04	2632.28	2410.08	2572.52	2773.39	2571.3	2194.94	2499.04
sp|Q5SW79|CE170_HUMAN	CEP170	Centrosomal protein of 170 kDa OS=Homo sapiens GN=CEP170 PE=1 SV=1	24	2528.88	2854.54	3386.64	2700.54	2346.74	2824.64	2857.15	2797.16	2334.08	2714.21
sp|Q9Y4F5|C170B_HUMAN	CEP170B	Centrosomal protein of 170 kDa protein B OS=Homo sapiens GN=CEP170B PE=1 SV=4	18	1311.05	1540.77	1821.88	1499.13	1183.68	1544.11	1490.02	1495.5	1289.95	1474.65
sp|Q9Y4F1|FARP1_HUMAN	FARP1	FERM, RhoGEF and pleckstrin domain-containing protein 1 OS=Homo sapiens GN=FARP1 PE=1 SV=1	19	1773.98	1923.27	2335.33	1925.77	1781.59	2012	1994.59	1854.61	1823.02	1838.32
sp|O94887|FARP2_HUMAN	FARP2	FERM, RhoGEF and pleckstrin domain-containing protein 2 OS=Homo sapiens GN=FARP2 PE=1 SV=3	8	927.026	982.053	1219.9	1010.61	860.027	1056.33	1009.37	938.97	961.24	982.354
sp|A0MZ66-3|SHOT1_HUMAN	KIAA1598	Isoform 3 of Shootin-1 OS=Homo sapiens GN=KIAA1598	43	4522.71	5082.22	6076.61	4984.45	4082.83	4836.69	5150.45	4898.23	4144.69	4556.88
sp|P13798|ACPH_HUMAN	APEH	Acylamino-acid-releasing enzyme OS=Homo sapiens GN=APEH PE=1 SV=4	64	6568.39	7668.23	9337.77	7620.67	6815.01	7600.62	7554.07	7192.37	7367.16	7057.89
sp|Q3MIT2|PUS10_HUMAN	PUS10	Putative tRNA pseudouridine synthase Pus10 OS=Homo sapiens GN=PUS10 PE=1 SV=1	13	1505.37	1695.41	2009.21	1595.83	1447.14	1704.38	1717.2	1581.47	1510.66	1552.71
sp|Q9NQW6|ANLN_HUMAN	ANLN	Actin-binding protein anillin OS=Homo sapiens GN=ANLN PE=1 SV=2	55	7056.81	7085.65	8889.36	7728.25	6617.65	7651.01	7718.51	7177.16	6834.03	7572.86
sp|Q9BQK8-2|LPIN3_HUMAN	LPIN3	Isoform 2 of Phosphatidate phosphatase LPIN3 OS=Homo sapiens GN=LPIN3	4	197.169	204.296	271.73	208.11	184.104	219.681	209.807	195.151	208.859	198.624
sp|Q03169|TNAP2_HUMAN	TNFAIP2	Tumor necrosis factor alpha-induced protein 2 OS=Homo sapiens GN=TNFAIP2 PE=1 SV=2	6	755.581	891.472	1034.01	898.251	785.126	907.43	846.277	816.546	772.255	841.532
sp|Q9Y2L5|TPPC8_HUMAN	TRAPPC8	Trafficking protein particle complex subunit 8 OS=Homo sapiens GN=TRAPPC8 PE=1 SV=2	19	1436.58	1660.57	2022.45	1685.14	1523.11	1731.39	1701.97	1580.33	1671.62	1583.94
sp|P22830-2|HEMH_HUMAN	FECH	Isoform 2 of Ferrochelatase, mitochondrial OS=Homo sapiens GN=FECH	17	1700.39	1988.94	2325.48	1967.51	1607.44	2022.37	1921.28	1901.36	1732.65	1928.09
sp|P13797|PLST_HUMAN	PLS3	Plastin-3 OS=Homo sapiens GN=PLS3 PE=1 SV=4	178	21330.1	22294.9	28174.6	22009.7	20604.2	22882.1	22722.1	21066.7	20849.7	21700.5
sp|Q14651|PLSI_HUMAN	PLS1	Plastin-1 OS=Homo sapiens GN=PLS1 PE=1 SV=2	39	5016.29	5485.91	6804.59	5392.7	4886.23	5560.27	5588.05	5192.49	5290.23	5196
sp|Q9UKV3-5|ACINU_HUMAN	ACIN1	Isoform 4 of Apoptotic chromatin condensation inducer in the nucleus OS=Homo sapiens GN=ACIN1	69	8617.47	9965.71	11555.7	9985.55	7856.78	9660.19	9615.89	10024.6	8601.27	9491.13
tr|E7EQT4|E7EQT4_HUMAN	ACIN1	Apoptotic chromatin condensation inducer in the nucleus OS=Homo sapiens GN=ACIN1 PE=2 SV=2	6	1199.55	1333.2	1628.47	1290.72	1047.48	1257.36	1281.03	1336.27	1066.93	1249.08
sp|Q9H307|PININ_HUMAN	PNN	Pinin OS=Homo sapiens GN=PNN PE=1 SV=4	73	9190.61	10960.9	12332.3	10280.7	7819.1	10412.1	10082.9	9919.96	8046.66	9982.89
sp|Q5JSH3|WDR44_HUMAN	WDR44	WD repeat-containing protein 44 OS=Homo sapiens GN=WDR44 PE=1 SV=1	47	4471.78	5014.22	5896.5	4873.19	4169.74	5029.38	4926.45	4648.12	4318.26	4659.91
sp|Q16363|LAMA4_HUMAN	LAMA4	Laminin subunit alpha-4 OS=Homo sapiens GN=LAMA4 PE=1 SV=4	10	993.351	1252.85	1436.78	1146.83	1121.25	1299.93	1258.54	1103.87	1184.8	1176.47
sp|Q0JRZ9|FCHO2_HUMAN	FCHO2	FCH domain only protein 2 OS=Homo sapiens GN=FCHO2 PE=1 SV=2	19	2131.71	2544.15	2874.69	2434.83	2054.78	2552.16	2478.35	2366.25	2295.23	2397.91
sp|P54278|PMS2_HUMAN	PMS2	Mismatch repair endonuclease PMS2 OS=Homo sapiens GN=PMS2 PE=1 SV=2	10	817.258	951.605	1120.92	925.901	791.126	968.567	924.214	854.469	898.832	906.06
sp|Q9BZI7|REN3B_HUMAN	UPF3B	Regulator of nonsense transcripts 3B OS=Homo sapiens GN=UPF3B PE=1 SV=1	23	3010.94	3414.54	3794.52	3236.6	2609.04	3368.68	3270.51	3192.47	2733.29	3178.93
sp|Q13098-7|CSN1_HUMAN	GPS1	Isoform 2 of COP9 signalosome complex subunit 1 OS=Homo sapiens GN=GPS1	39	3610.74	3793.66	4729.47	3776.57	3455.54	3879.43	3830.04	3770.32	3500.45	3660.53
sp|Q9UBS8|RNF14_HUMAN	RNF14	E3 ubiquitin-protein ligase RNF14 OS=Homo sapiens GN=RNF14 PE=1 SV=1	7	557.377	590.466	712.999	565.232	525.851	623.593	587.707	547.66	533.091	574.471
sp|P53602|MVD1_HUMAN	MVD	Diphosphomevalonate decarboxylase OS=Homo sapiens GN=MVD PE=1 SV=1	28	3874.73	4156.75	5468.12	4222.09	3630.66	4218.55	4040.3	4136.76	3724.1	4011.97
sp|Q9NPF5|DMAP1_HUMAN	DMAP1	DNA methyltransferase 1-associated protein 1 OS=Homo sapiens GN=DMAP1 PE=1 SV=1	11	1600.18	1878.34	2158.51	1799.71	1581.2	1822.63	1835.58	1814.78	1545.83	1727.97
sp|Q8TDR0|MIPT3_HUMAN	TRAF3IP1	TRAF3-interacting protein 1 OS=Homo sapiens GN=TRAF3IP1 PE=1 SV=1	2	136.046	203.197	221.93	191.603	134.774	203.594	190.556	168.667	159.099	164.876
sp|Q6ZSZ5|ARHGI_HUMAN	ARHGEF18	Rho guanine nucleotide exchange factor 18 OS=Homo sapiens GN=ARHGEF18 PE=1 SV=3	11	719.991	857.229	1061.49	856.609	749.634	862.044	868.992	851.057	807.021	843.452
sp|Q8N1W1-6|ARG28_HUMAN	ARHGEF28	Isoform 6 of Rho guanine nucleotide exchange factor 28 OS=Homo sapiens GN=ARHGEF28	8	775.659	781.209	963.421	802.09	697.867	840.824	801.37	727.976	762.784	796.702
sp|Q02809|PLOD1_HUMAN	PLOD1	Procollagen-lysine,2-oxoglutarate 5-dioxygenase 1 OS=Homo sapiens GN=PLOD1 PE=1 SV=2	38	4112.11	4855.98	5827.22	4750.66	4294.36	5024.48	4837.52	4701.46	4622.61	4543.72
sp|Q96EE3-1|SEH1_HUMAN	SEH1L	Isoform B of Nucleoporin SEH1 OS=Homo sapiens GN=SEH1L	17	2585.64	2953.07	3654.15	2956.08	2677.11	3072.19	2871.26	2835.51	2883.36	2828.47
sp|Q9Y2S0-2|RPAC2_HUMAN	POLR1D	Isoform 2 of DNA-directed RNA polymerases I and III subunit RPAC2 OS=Homo sapiens GN=POLR1D	7	1000.02	1149.02	1204.4	1105.68	933.515	1160.04	1111.55	1070.39	1041.54	1077.66
sp|P18858|DNLI1_HUMAN	LIG1	DNA ligase 1 OS=Homo sapiens GN=LIG1 PE=1 SV=1	49	5169.34	5493.58	6703.76	5704.57	4784.15	5738.52	5537.4	5505.82	5015.18	5519.74
tr|B4DTU4|B4DTU4_HUMAN	LIG1	DNA ligase OS=Homo sapiens GN=LIG1 PE=2 SV=1	1	47.7883	44.0382	53.6062	57.6471	45.4613	53.6057	52.5669	53.5632	46.6092	56.4085
sp|O60281|ZN292_HUMAN	ZNF292	Zinc finger protein 292 OS=Homo sapiens GN=ZNF292 PE=1 SV=3	3	168.845	135.555	175.5	131.698	149.079	149.33	167.738	147.956	145.103	159.907
sp|Q9NRY5|F1142_HUMAN	FAM114A2	Protein FAM114A2 OS=Homo sapiens GN=FAM114A2 PE=1 SV=4	26	2831.03	3114.95	3798.35	2995.89	2502.29	3118.4	3126.16	2815.69	2619.63	2839.46
sp|P55268|LAMB2_HUMAN	LAMB2	Laminin subunit beta-2 OS=Homo sapiens GN=LAMB2 PE=1 SV=2	7	406.393	422.245	533.594	391.132	402.325	434.468	476.518	413.157	403.298	396.357
sp|Q8TBC4|UBA3_HUMAN	UBA3	NEDD8-activating enzyme E1 catalytic subunit OS=Homo sapiens GN=UBA3 PE=1 SV=2	32	3840.24	4021.54	4957.99	4073.8	3612.82	4119.31	4086.36	3997.22	3768.1	3958.21
sp|Q8TAT6-2|NPL4_HUMAN	NPLOC4	Isoform 2 of Nuclear protein localization protein 4 homolog OS=Homo sapiens GN=NPLOC4	30	3504.64	3758.75	4630	3827.03	3420.05	3844.58	3980.21	3730.35	3450.4	3743.26
sp|P18847|ATF3_HUMAN	ATF3	Cyclic AMP-dependent transcription factor ATF-3 OS=Homo sapiens GN=ATF3 PE=1 SV=2	1	40.5329	55.6582	77.0255	54.7144	36.14	55.7051	50.6429	55.0187	50.3843	52.2337
sp|Q9ULW3|ABT1_HUMAN	ABT1	Activator of basal transcription 1 OS=Homo sapiens GN=ABT1 PE=1 SV=1	5	693.887	770.085	872.784	738.673	636.673	767.651	784.654	724.224	670.319	720.049
sp|A6NKF1|SAC31_HUMAN	SAC3D1	SAC3 domain-containing protein 1 OS=Homo sapiens GN=SAC3D1 PE=1 SV=2	6	513.398	398.659	505.427	473.058	342.099	408.776	407.241	377.718	381.948	392.039
sp|P57764|GSDMD_HUMAN	GSDMD	Gasdermin-D OS=Homo sapiens GN=GSDMD PE=1 SV=1	15	1952.25	2035.38	2554.83	2220.62	1794.21	2159.51	2140.24	2065.23	1957.19	2052.75
sp|Q15393|SF3B3_HUMAN	SF3B3	Splicing factor 3B subunit 3 OS=Homo sapiens GN=SF3B3 PE=1 SV=4	133	15786.7	17495.9	21465.4	17724	16711.2	18304.7	17825.6	16763.6	18505.2	17186.3
sp|Q9NV88|INT9_HUMAN	INTS9	Integrator complex subunit 9 OS=Homo sapiens GN=INTS9 PE=1 SV=2	17	2611.93	2711.73	3359.36	2772.93	2482.64	2869.04	2822.4	2734.8	2543.58	2782.99
sp|Q86X27|RGPS2_HUMAN	RALGPS2	Ras-specific guanine nucleotide-releasing factor RalGPS2 OS=Homo sapiens GN=RALGPS2 PE=1 SV=1	11	1086.26	1173.08	1396.9	1179	1105.36	1274.21	1237.49	1138.94	1186.58	1175.63
sp|P21359|NF1_HUMAN	NF1	Neurofibromin OS=Homo sapiens GN=NF1 PE=1 SV=2	41	4718.17	5018.29	6214.85	5264.48	4984.12	5348.96	5352.38	4969.7	5234.45	5112.71
sp|Q9Y385|UB2J1_HUMAN	UBE2J1	Ubiquitin-conjugating enzyme E2 J1 OS=Homo sapiens GN=UBE2J1 PE=1 SV=2	4	311.318	277.397	337.764	280.349	255.903	287.323	315.073	291.016	234.901	297.644
sp|P05165|PCCA_HUMAN	PCCA	Propionyl-CoA carboxylase alpha chain, mitochondrial OS=Homo sapiens GN=PCCA PE=1 SV=4	37	3882.68	4420.97	5363.69	4350.12	3959.86	4577.76	4476.31	4239.68	4504.38	4260.04
sp|Q5TCQ9-4|MAGI3_HUMAN	MAGI3	Isoform 4 of Membrane-associated guanylate kinase, WW and PDZ domain-containing protein 3 OS=Homo sapiens GN=MAGI3	50	4957.94	5782.3	6444.26	5562.49	4883.08	5726.52	5692.23	5611.35	5247.22	5506.36
sp|Q9H3K2|GHITM_HUMAN	GHITM	Growth hormone-inducible transmembrane protein OS=Homo sapiens GN=GHITM PE=1 SV=2	10	1023.31	1242.13	1449.96	1192.9	1059.2	1249.45	1173.57	1121.42	1099.16	1150.71
sp|Q8IWE2|NXP20_HUMAN	FAM114A1	Protein NOXP20 OS=Homo sapiens GN=FAM114A1 PE=1 SV=2	21	3172.43	3314.41	4326.1	3354.25	2683.62	3414.37	3400.99	3134.78	2551.93	3259.48
sp|Q13769|THOC5_HUMAN	THOC5	THO complex subunit 5 homolog OS=Homo sapiens GN=THOC5 PE=1 SV=2	25	2945.71	3413.76	3956.27	3382.63	2866.76	3450.25	3263.06	3245.79	3047.55	3234.42
sp|Q8IZ07|AN13A_HUMAN	ANKRD13A	Ankyrin repeat domain-containing protein 13A OS=Homo sapiens GN=ANKRD13A PE=1 SV=3	4	203.363	223.242	278.746	240.776	206.668	248.28	249.698	228.595	216.503	224.098
sp|Q9H6F5|CCD86_HUMAN	CCDC86	Coiled-coil domain-containing protein 86 OS=Homo sapiens GN=CCDC86 PE=1 SV=1	31	3991.2	4689.34	5160.57	4481.38	3635.68	4406.56	4426.68	4360.2	3765.48	4276.05
sp|Q8IWZ3-6|ANKH1_HUMAN	ANKHD1	Isoform 6 of Ankyrin repeat and KH domain-containing protein 1 OS=Homo sapiens GN=ANKHD1	57	5990.27	6591.91	8186.04	6766.51	5996.15	6807.46	6714.65	6463.65	6332.18	6465.18
tr|M0QXA7|M0QXA7_HUMAN	WIZ	Protein Wiz OS=Homo sapiens GN=WIZ PE=2 SV=1	33	2547.16	2936.06	3437.1	2878.53	2399.94	2895.61	2863.71	2803.13	2584.92	2877.36
sp|O60841|IF2P_HUMAN	EIF5B	Eukaryotic translation initiation factor 5B OS=Homo sapiens GN=EIF5B PE=1 SV=4	111	15503.9	17908.5	20509.8	18064	15317.2	18261.3	17307.4	17220.5	16153.5	17380.5
sp|O75179|ANR17_HUMAN	ANKRD17	Ankyrin repeat domain-containing protein 17 OS=Homo sapiens GN=ANKRD17 PE=1 SV=3	35	3241.03	3524.08	4253.05	3562.94	3158.78	3654.98	3615.03	3311.75	3336.67	3456.98
sp|Q8IWZ3-2|ANKH1_HUMAN	ANKHD1	Isoform 2 of Ankyrin repeat and KH domain-containing protein 1 OS=Homo sapiens GN=ANKHD1	2	276.947	292.504	363.747	312.387	289.079	279.232	307.629	293.971	294.819	271.26
sp|Q5R372-3|RBG1L_HUMAN	RABGAP1L	Isoform 3 of Rab GTPase-activating protein 1-like OS=Homo sapiens GN=RABGAP1L	8	921.831	962.254	1176.72	993.834	892.927	1017.94	986.29	937.385	920.152	947.046
sp|Q9Y3P9|RBGP1_HUMAN	RABGAP1	Rab GTPase-activating protein 1 OS=Homo sapiens GN=RABGAP1 PE=1 SV=3	39	3935.53	4377.88	5360.02	4372.53	3918.99	4534.86	4378.62	4141.41	4146.46	4232.27
sp|Q5R372-5|RBG1L_HUMAN	RABGAP1L	Isoform 5 of Rab GTPase-activating protein 1-like OS=Homo sapiens GN=RABGAP1L	9	1050.84	1299.21	1561.55	1313.7	1158.98	1263.74	1269.67	1251.95	1185	1203.12
sp|Q8WVQ1|CANT1_HUMAN	CANT1	Soluble calcium-activated nucleotidase 1 OS=Homo sapiens GN=CANT1 PE=1 SV=1	21	3765.46	4299.74	5117.94	4280.9	3777.52	4257.44	4203.47	4050.33	4046.07	4039.23
sp|Q9NRN7|ADPPT_HUMAN	AASDHPPT	L-aminoadipate-semialdehyde dehydrogenase-phosphopantetheinyl transferase OS=Homo sapiens GN=AASDHPPT PE=1 SV=2	27	3733.7	4399.41	5191.95	4256.58	3499.79	4315.99	4097.1	4002.07	3849.98	3936.91
sp|Q13671|RIN1_HUMAN	RIN1	Ras and Rab interactor 1 OS=Homo sapiens GN=RIN1 PE=1 SV=4	11	848.465	948.792	1081.99	997.805	877.756	926.436	995.128	929.652	887.935	929.8
sp|Q00059|TFAM_HUMAN	TFAM	Transcription factor A, mitochondrial OS=Homo sapiens GN=TFAM PE=1 SV=1	29	4100.47	5540.07	5791.85	4933.97	3860.36	4974.24	4865.87	5086.65	4472.21	4887.15
sp|Q6DT37|MRCKG_HUMAN	CDC42BPG	Serine/threonine-protein kinase MRCK gamma OS=Homo sapiens GN=CDC42BPG PE=1 SV=2	49	4733.19	5011.02	6139.49	5147.14	4631.73	5329.61	5240.62	4899.96	5037.37	5104.91
sp|Q13618|CUL3_HUMAN	CUL3	Cullin-3 OS=Homo sapiens GN=CUL3 PE=1 SV=2	61	7272.26	8616.49	9949.66	8479.9	7344.17	8463.83	8156.3	8073.6	8068.95	8146.09
[truncated: 5,960 more rows]
