# Supplementary material for: MELK is not necessary for the proliferation of basal-like breast cancer cells
Source: eLife. 2017 Sep 19;6:e26693. doi: 10.7554/eLife.26693 (PMC5605198; doi:10.7554/eLife.26693)
Supplement: Figure 4—source data 2. [file elife-26693-fig4-data2.xlsx]

## Sheet:  d332_60min _sc_ 2 _Limma_outpu
Figure 4—Source Data 2		Processed Data and Statistical Analysis by limma (topTable)
	ID	ID0	logFC	AveExpr	t	P.Value	adj.P.Val	B
244	MELK	MELK	-0.858319	4.25839	-11.5346	7.30837e-05	0.531318	-2.70651
1281	HNRNPR	HNRNPR	0.279969	4.31505	7.09567	0.000774803	0.99998	-0.516416
308	MKL1	MKL1	-0.298397	4.31391	-5.98698	0.0017073	0.99998	-1.83677
523	EEA1	EEA1	-0.0859238	4.32126	-5.46628	0.0025777	0.99998	-0.955667
1818	MRPL38	MRPL38	0.1381	4.32008	4.38937	0.00668585	0.99998	-1.88656
3923	PTRF	PTRF	-0.25828	4.31494	-4.17431	0.00823845	0.99998	-2.19185
4727	CACYBP	CACYBP	-0.0839932	4.32123	-4.1021	0.00885007	0.99998	-2.13193
6097	VAV2	VAV2	0.224284	4.31756	4.02113	0.00959879	0.99998	-3.1398
864	ANXA5	ANXA5	-0.0776812	4.32129	-3.98021	0.0100047	0.99998	-2.50342
2566	AGO1	AGO1	0.170683	4.31912	3.95648	0.0102491	0.99998	-2.52505
151	VCL	VCL	-0.0411777	4.32175	-3.92832	0.010548	0.99998	-2.87928
2536	UGP2	UGP2	-0.0547232	4.32163	-3.81989	0.0117959	0.99998	-2.6102
516	FUS	FUS	0.103595	4.32083	3.71128	0.0132178	0.99998	-2.45773
1662	P4HB	P4HB	-0.061466	4.32151	-3.69989	0.0133779	0.99998	-3.14466
3658	SASH1	SASH1	-0.271001	4.3141	-3.66242	0.0139205	0.99998	-3.07842
5230	RPS27	RPS27	-0.222704	4.31645	-3.65868	0.013976	0.99998	-2.66932
1032	LMNB1	LMNB1	-0.0372372	4.32179	-3.61326	0.0146707	0.99998	-2.93148
3300	PSPH	PSPH	-0.103424	4.32075	-3.59825	0.0149088	0.99998	-2.62924
3804	ZNRF2	ZNRF2	0.331816	4.31108	3.55272	0.0156584	0.99998	-3.54565
5608	MT-CYB	MT-CYB	0.371833	4.30774	3.49739	0.0166278	0.99998	-3.71553
2615	RSF1	RSF1	-0.0487477	4.32172	-3.4679	0.0171719	0.99998	-2.78815
122	2017-09-11	2017-09-11	-0.0834543	4.32123	-3.4676	0.0171775	0.99998	-2.69649
1034	SLC25A5	SLC25A5	0.095545	4.32092	3.44265	0.0176541	0.99998	-2.83299
3981	CSDE1	CSDE1	-0.0620109	4.3215	-3.43997	0.0177061	0.99998	-3.07156
2340	GSTK1	GSTK1	0.0735382	4.32136	3.42372	0.0180255	0.99998	-2.80596
1820	NEXN	NEXN	-0.380625	4.30625	-3.39491	0.0186079	0.99998	-3.78254
67	ARID1B	ARID1B	0.103293	4.32095	3.38688	0.018774	0.99998	-2.82238
1189	SYNE1	SYNE1	0.263217	4.3145	3.38373	0.0188396	0.99998	-3.13124
2802	TRIP11	TRIP11	-0.0623455	4.32151	-3.37394	0.0190451	0.99998	-2.95002
618	SPTAN1	SPTAN1	-0.0961516	4.32081	-3.35423	0.0194667	0.99998	-3.58035
1747	ACSL6	ACSL6	0.272321	4.31359	3.27458	0.0212811	0.99998	-3.16678
4152	TRMT5	TRMT5	0.0949356	4.3211	3.25859	0.0216678	0.99998	-2.91701
4264	TRIP6	TRIP6	0.113101	4.32063	3.25259	0.0218149	0.99998	-2.92553
2742	TMEM70	TMEM70	0.111537	4.32083	3.25233	0.0218215	0.99998	-3.01939
513	RBM4B	RBM4B	-0.535916	4.29413	-3.21697	0.0227122	0.99998	-4.30028
5350	ENDOV	ENDOV	0.293675	4.31387	3.19341	0.0233283	0.99998	-3.90152
6441	ARL6IP1	ARL6IP1	0.346091	4.30728	3.1831	0.0236039	0.99998	-3.17198
4494	TRADD	TRADD	-0.229609	4.31651	-3.14197	0.0247398	0.99998	-3.52651
5262	KIF20B	KIF20B	0.105948	4.32093	3.08909	0.0262914	0.99998	-3.14357
3955	GTF2H2	GTF2H2	0.223223	4.31759	3.07408	0.0267513	0.99998	-3.80506
904	STRAP	STRAP	-0.0588152	4.32154	-3.06505	0.0270322	0.99998	-3.33523
1937	PCBP2	PCBP2	0.359856	4.30672	3.03126	0.0281136	0.99998	-3.72187
4568	DCTPP1	DCTPP1	0.110553	4.32069	3.02406	0.0283502	0.99998	-3.14922
4265	SF1	SF1	0.138325	4.31953	3.01515	0.0286463	0.99998	-3.20422
4056	KIF11	KIF11	-0.146303	4.31924	-3.00348	0.0290391	0.99998	-3.16128
2542	VCP	VCP	-0.0376967	4.32177	-3.0033	0.0290451	0.99998	-3.69768
643	LETM1	LETM1	-0.060187	4.32156	-3.00018	0.029151	0.99998	-3.20925
2494	VPS39	VPS39	0.0989747	4.32097	2.99971	0.0291671	0.99998	-3.15432
4278	SMC6	SMC6	0.149558	4.31932	2.98189	0.0297814	0.99998	-3.18599
6988	SLC25A46	SLC25A46	0.32157	4.31152	2.9589	0.0305955	0.99998	-4.01581
1899	MAGI3	MAGI3	0.0661871	4.32146	2.94845	0.0309734	0.99998	-3.27531
6303	TMSB10	TMSB10	0.519569	4.28984	2.9394	0.0313054	0.99998	-3.33929
7093	RPL27A	RPL27A	0.141546	4.31932	2.92737	0.0317521	0.99998	-3.3948
4403	CNBP	CNBP	0.325399	4.30766	2.9268	0.0317736	0.99998	-3.2285
1295	HSP90B1	HSP90B1	-0.0669814	4.32134	-2.92533	0.0318288	0.99998	-4.08527
5121	PRPF38A	PRPF38A	0.105214	4.32082	2.92252	0.0319345	0.99998	-3.24273
2397	ARPC5	ARPC5	-0.0910734	4.32095	-2.90513	0.0325974	0.99998	-3.28064
6312	C3orf38	C3orf38	-1.16134	4.15134	-2.89509	0.0329872	0.99998	-3.65449
2145	OAT	OAT	0.0735414	4.32127	2.8872	0.0332973	0.99998	-3.45611
1926	CREBBP	CREBBP	0.114271	4.32036	2.87292	0.0338662	0.99998	-3.26189
4324	MT1F	MT1F	0.111773	4.32087	2.84253	0.0351137	0.99998	-3.42773
345	YWHAG	YWHAG	-0.102115	4.32063	-2.83793	0.0353068	0.99998	-3.37505
5787	GEMIN8	GEMIN8	0.152627	4.31973	2.83162	0.0355737	0.99998	-3.57249
4684	DHX8	DHX8	0.0884882	4.32106	2.81122	0.036452	0.99998	-3.32635
1886	FAM114A2	FAM114A2	-0.0902962	4.321	-2.80658	0.0366551	0.99998	-3.33159
7063	MPC2	MPC2	0.180029	4.31772	2.80471	0.0367373	0.99998	-3.32628
3942	RNF113A	RNF113A	0.178125	4.31821	2.80287	0.0368183	0.99998	-3.41509
6864	SH3BP5L	SH3BP5L	-1.03125	4.15319	-2.79119	0.0373378	0.99998	-3.68031
5004	TRAPPC1	TRAPPC1	0.125592	4.32046	2.78353	0.0376826	0.99998	-3.50005
4122	CFL2	CFL2	-0.207178	4.31658	-2.78	0.0378429	0.99998	-3.43176
4847	TMEM209	TMEM209	0.0926647	4.32107	2.77568	0.0380398	0.99998	-3.359
5209	GDI2	GDI2	0.0441137	4.32169	2.75036	0.0392177	0.99998	-3.97971
1923	EP300	EP300	0.14167	4.31947	2.74683	0.0393854	0.99998	-3.39304
6995	AKAP17A	AKAP17A	-0.246042	4.31445	-2.73296	0.0400504	0.99998	-3.65791
2389	ALG9	ALG9	0.18269	4.31812	2.73208	0.0400932	0.99998	-3.6014
703	TMOD1	TMOD1	-0.123236	4.32002	-2.73049	0.04017	0.99998	-3.39808
2512	OTUD4	OTUD4	0.0966519	4.32105	2.72662	0.0403586	0.99998	-3.43208
1976	TBC1D7	TBC1D7	0.251155	4.31609	2.72	0.0406832	0.99998	-4.06264
4467	C14orf1	C14orf1	0.241904	4.31411	2.7084	0.0412589	0.99998	-3.49892
6139	CYB5B	CYB5B	0.429569	4.29721	2.69754	0.0418063	0.99998	-3.81384
550	JMJD1C	JMJD1C	0.125981	4.32008	2.69651	0.0418586	0.99998	-3.44252
6830	CIB1	CIB1	-0.230704	4.31684	-2.69375	0.0419989	0.99998	-4.00806
3108	LAMTOR1	LAMTOR1	-0.131871	4.32004	-2.69052	0.0421643	0.99998	-3.5277
4268	MLLT3	MLLT3	-0.237373	4.31662	-2.689	0.0422418	0.99998	-4.04343
5758	ACP1	ACP1	0.0600857	4.32159	2.68663	0.0423639	0.99998	-3.47705
5284	MAD2L1	MAD2L1	-0.117221	4.32024	-2.68544	0.0424254	0.99998	-3.4389
1236	STRN	STRN	-0.0599283	4.32152	-2.67993	0.0427102	0.99998	-3.57844
7031	PCLO	PCLO	0.351766	4.30603	2.67789	0.0428167	0.99998	-3.81663
4404	CNBP	CNBP	0.520579	4.28521	2.67055	0.0432008	0.99998	-3.85122
6596	SS18	SS18	0.238451	4.31457	2.66987	0.0432368	0.99998	-3.6226
3022	NQO1	NQO1	-0.548909	4.28249	-2.66508	0.0434896	0.99998	-3.66974
2300	BET1	BET1	-0.180653	4.31888	-2.65839	0.0438458	0.99998	-3.86888
5213	MRPS22	MRPS22	-0.0611675	4.32151	-2.65127	0.044228	0.99998	-3.5768
3724	UBE2M	UBE2M	0.0653405	4.32141	2.651	0.0442429	0.99998	-3.63069
6599	VAMP8	VAMP8	-0.149787	4.31919	-2.64987	0.0443038	0.99998	-3.50933
346	YWHAH	YWHAH	-0.103961	4.32042	-2.64594	0.0445168	0.99998	-3.73354
3279	CAV1	CAV1	-0.220561	4.31497	-2.64223	0.0447194	0.99998	-3.50972
1035	SLC25A6	SLC25A6	0.106416	4.32032	2.63609	0.0450559	0.99998	-4.17978
4097	BABAM1	BABAM1	-0.0845423	4.32124	-2.63054	0.045363	0.99998	-3.49508
2196	GTF2B	GTF2B	0.0855691	4.32109	2.62786	0.045512	0.99998	-3.50746
7072	CRADD	CRADD	-0.314172	4.31217	-2.62233	0.0458212	0.99998	-4.23747
2728	PDCL3	PDCL3	-0.104207	4.32072	-2.61015	0.0465101	0.99998	-3.51712
7004	HSD17B7	HSD17B7	0.217077	4.31735	2.60765	0.046653	0.99998	-4.00154
6298	TNC	TNC	-0.491965	4.29567	-2.59472	0.047399	0.99998	-4.37283
3763	MEF2D	MEF2D	0.143629	4.31983	2.59319	0.0474885	0.99998	-3.69446
7200	CDCA3	CDCA3	0.230855	4.31562	2.58608	0.0479051	0.99998	-3.872
3352	POGLUT1	POGLUT1	0.116382	4.32022	2.57647	0.0484749	0.99998	-3.54524
29	LEMD3	LEMD3	-0.0754973	4.32125	-2.56456	0.0491915	0.99998	-3.62152
783	TALDO1	TALDO1	-0.0468239	4.32162	-2.56221	0.0493339	0.99998	-4.29801
6744	ORMDL2	ORMDL2	0.182074	4.31836	2.55398	0.0498372	0.99998	-3.82992
4176	VAPB	VAPB	-0.0782203	4.3212	-2.55298	0.0498991	0.99998	-3.61319
1547	TICAM2	TICAM2	0.117844	4.32004	2.54744	0.050241	0.99998	-3.60691
1769	CCZ1	CCZ1	0.0916368	4.32104	2.54466	0.0504139	0.99998	-3.5747
66	ARID1A	ARID1A	0.0729514	4.32121	2.53124	0.0512573	0.99998	-3.83071
1590	PPFIBP2	PPFIBP2	-0.0944874	4.32098	-2.53026	0.0513194	0.99998	-3.59038
4325	MT2A	MT2A	0.107681	4.32039	2.52997	0.0513381	0.99998	-3.62083
2022	RPLP0	RPLP0	0.0541128	4.32151	2.52224	0.0518315	0.99998	-4.31073
5903	SET	SET	-0.555782	4.27211	-2.51761	0.0521292	0.99998	-3.77602
672	TUBB	TUBB	0.0947843	4.32065	2.5134	0.0524019	0.99998	-3.83697
4248	AFTPH	AFTPH	-0.0903166	4.321	-2.51161	0.0525185	0.99998	-3.60639
5708	OPHN1	OPHN1	0.158932	4.31963	2.51111	0.0525508	0.99998	-3.89637
3111	RFC5	RFC5	0.0598802	4.32152	2.50544	0.0529216	0.99998	-3.73519
4977	AIF1L	AIF1L	0.231121	4.31575	2.50509	0.0529449	0.99998	-3.96062
6552	UBE2H	UBE2H	-0.105438	4.3206	-2.49854	0.0533771	0.99998	-3.61799
3535	DAP3	DAP3	0.0697104	4.32132	2.49372	0.0536973	0.99998	-3.74457
3408	EPS8L2	EPS8L2	0.0637893	4.3214	2.49137	0.0538546	0.99998	-3.87814
2651	WDR55	WDR55	-0.107906	4.32065	-2.48584	0.0542258	0.99998	-3.64853
200	SEC24C	SEC24C	0.110992	4.32013	2.48042	0.0545923	0.99998	-3.91865
4173	ZFAND6	ZFAND6	0.124834	4.32046	2.47867	0.0547113	0.99998	-3.76676
4534	THTPA	THTPA	0.204402	4.31735	2.47445	0.0549991	0.99998	-3.9715
4469	GSTM4	GSTM4	-0.297559	4.31016	-2.47433	0.0550072	0.99998	-3.94736
4753	ARF5	ARF5	-0.0706646	4.32141	-2.47064	0.0552607	0.99998	-3.65861
4976	AIF1L	AIF1L	-0.159237	4.31845	-2.46555	0.0556121	0.99998	-3.66109
654	EIF4G1	EIF4G1	0.145731	4.31972	2.46205	0.0558552	0.99998	-3.81522
6547	TAPBP	TAPBP	-0.112529	4.32038	-2.45762	0.0561642	0.99998	-3.65758
6442	RPS15A	RPS15A	0.0392537	4.32173	2.44746	0.0568804	0.99998	-4.16494
4871	CWC22	CWC22	0.072298	4.32139	2.44348	0.0571638	0.99998	-3.68073
3159	DENND4A	DENND4A	0.186962	4.31882	2.44253	0.0572318	0.99998	-4.05848
2156	OSBPL1A	OSBPL1A	-0.079823	4.32122	-2.43895	0.0574884	0.99998	-3.68105
3728	DLAT	DLAT	-0.059548	4.32146	-2.43767	0.0575802	0.99998	-3.93834
5876	KIAA1524	KIAA1524	-0.0997051	4.32069	-2.43474	0.0577913	0.99998	-3.68036
2166	GSN	GSN	-0.0665999	4.32129	-2.43334	0.0578922	0.99998	-4.12777
631	HNRNPLL	HNRNPLL	-0.0603016	4.3215	-2.42248	0.0586836	0.99998	-3.81658
4765	ALDH3A2	ALDH3A2	0.0633396	4.32146	2.42073	0.0588122	0.99998	-3.78939
2853	REXO2	REXO2	-0.0772206	4.32121	-2.40953	0.059643	0.99998	-3.74166
162	PDHX	PDHX	-0.068547	4.3213	-2.40786	0.0597676	0.99998	-3.90576
1702	SRRT	SRRT	0.0410567	4.32172	2.40339	0.0601034	0.99998	-4.15078
2445	ACTL6A	ACTL6A	-0.0548585	4.32163	-2.39357	0.0608486	0.99998	-3.79138
4296	NDUFA11	NDUFA11	0.163851	4.3191	2.37863	0.0620002	0.99998	-3.94371
6255	CYBA	CYBA	-0.156901	4.31849	-2.37603	0.0622027	0.99998	-3.75143
5435	RRP36	RRP36	0.272492	4.3117	2.36375	0.0631714	0.99998	-3.91279
5021	DNAJA2	DNAJA2	-0.0458143	4.32166	-2.35793	0.0636352	0.99998	-4.13231
3343	UBAC1	UBAC1	-0.188443	4.31829	-2.3579	0.0636374	0.99998	-4.05771
3334	NEBL	NEBL	0.102943	4.32041	2.34791	0.0644438	0.99998	-3.8249
822	HMGCL	HMGCL	0.0663526	4.32142	2.34159	0.0649589	0.99998	-3.82757
1914	AASDHPPT	AASDHPPT	-0.0577054	4.32153	-2.33142	0.0657977	0.99998	-3.91413
2159	MFAP1	MFAP1	-0.102185	4.32051	-2.32669	0.0661914	0.99998	-3.80439
5325	CAB39	CAB39	0.0516844	4.32158	2.32641	0.0662145	0.99998	-4.08472
3725	GNG12	GNG12	0.0763707	4.32129	2.32616	0.0662355	0.99998	-3.7868
870	DLG1	DLG1	-0.0600129	4.32155	-2.32486	0.0663442	0.99998	-3.83719
1838	DHX57	DHX57	0.0619752	4.32151	2.32052	0.0667087	0.99998	-3.84865
5051	TIMM17B	TIMM17B	0.15383	4.31948	2.31938	0.0668049	0.99998	-3.97137
3373	SRP14	SRP14	-0.0596963	4.3215	-2.31781	0.0669376	0.99998	-3.91898
4789	DAXX	DAXX	0.0966126	4.321	2.31742	0.0669712	0.99998	-3.80492
3344	CAPG	CAPG	-0.0466124	4.32168	-2.31722	0.0669876	0.99998	-4.00812
686	IMMT	IMMT	-0.148323	4.31946	-2.31546	0.067137	0.99998	-3.91637
1430	VIM	VIM	-1.65293	3.74694	-2.31467	0.0672038	0.99998	-4.13104
1706	MCM4	MCM4	-0.0280378	4.32185	-2.30819	0.0677569	0.99998	-4.28104
1610	KLC2	KLC2	-0.0895273	4.32073	-2.30399	0.0681176	0.99998	-3.96985
991	DDX10	DDX10	-0.040163	4.32176	-2.30316	0.0681894	0.99998	-4.07871
2452	GPRC5A	GPRC5A	0.153262	4.31924	2.30217	0.0682748	0.99998	-3.93768
3239	ENY2	ENY2	-0.128872	4.31956	-2.30151	0.0683315	0.99998	-3.80409
4752	ARF3	ARF3	0.0682095	4.32119	2.29516	0.0688833	0.99998	-4.58427
5589	GLA	GLA	-0.0855911	4.32122	-2.2939	0.0689928	0.99998	-3.81185
3818	CEP250	CEP250	0.171161	4.31796	2.2884	0.0694755	0.99998	-3.87353
59	EFHD1	EFHD1	-0.121975	4.31962	-2.28566	0.0697167	0.99998	-4.0016
4428	SRD5A3	SRD5A3	0.165937	4.31793	2.28516	0.0697607	0.99998	-3.82352
3526	ASCC1	ASCC1	0.0882381	4.32108	2.28238	0.0700071	0.99998	-3.81823
4669	COX17	COX17	0.604788	4.26593	2.28159	0.0700777	0.99998	-4.0947
6560	CDKAL1	CDKAL1	0.0925041	4.32087	2.28157	0.0700793	0.99998	-3.82268
4664	HNRNPAB	HNRNPAB	0.0774992	4.32098	2.27887	0.0703189	0.99998	-4.44668
6385	AAAS	AAAS	0.111166	4.32024	2.27866	0.0703382	0.99998	-3.82468
6232	NFYB	NFYB	-0.175758	4.3175	-2.27222	0.0709151	0.99998	-3.84516
4371	EIF3D	EIF3D	0.0344563	4.32182	2.27038	0.0710801	0.99998	-4.11994
4273	ARPC3	ARPC3	0.117928	4.31979	2.2664	0.0714402	0.99998	-3.90924
735	METTL1	METTL1	0.0872076	4.32116	2.26208	0.0718331	0.99998	-3.83996
2609	STAM	STAM	-0.0860696	4.32096	-2.26134	0.0719007	0.99998	-3.87122
4612	TMEM38A	TMEM38A	0.131308	4.31993	2.25984	0.0720377	0.99998	-3.90054
1606	PLEKHA6	PLEKHA6	-0.0624425	4.32149	-2.25873	0.0721397	0.99998	-3.90862
3129	MAP4	MAP4	-0.113574	4.31984	-2.25821	0.072187	0.99998	-4.63461
6934	MLF2	MLF2	-0.199702	4.31801	-2.25353	0.0726172	0.99998	-4.1835
3093	CAP2	CAP2	-0.0398763	4.32174	-2.25281	0.0726841	0.99998	-4.17689
6636	CNOT11	CNOT11	0.116539	4.32004	2.24558	0.073355	0.99998	-3.85581
4003	MYL12B	MYL12B	-0.13777	4.31887	-2.24514	0.0733962	0.99998	-4.29887
3486	PSME2	PSME2	0.0655709	4.32128	2.24233	0.0736586	0.99998	-4.22751
2961	PPM1B	PPM1B	-0.110404	4.32014	-2.24093	0.0737897	0.99998	-3.8952
6955	GNG5	GNG5	0.13757	4.31905	2.23522	0.0743278	0.99998	-3.8872
6428	PISD	PISD	0.213838	4.31573	2.23183	0.0746494	0.99998	-4.01435
3528	TSTD1	TSTD1	-0.171282	4.31717	-2.22774	0.0750385	0.99998	-3.90745
5030	BARD1	BARD1	0.178105	4.31914	2.22761	0.0750515	0.99998	-4.17001
4291	GLRX3	GLRX3	-0.0577596	4.32145	-2.22431	0.0753673	0.99998	-4.18367
5737	GID8	GID8	-0.213649	4.3152	-2.22385	0.0754114	0.99998	-3.96845
4785	CPSF4	CPSF4	0.157914	4.31801	2.22033	0.0757505	0.99998	-3.8808
223	QRSL1	QRSL1	0.0973782	4.32056	2.21775	0.0759999	0.99998	-3.93184
6731	RNF181	RNF181	0.581818	4.2727	2.21199	0.0765597	0.99998	-4.02034
693	CHUK	CHUK	0.111202	4.32079	2.21041	0.076714	0.99998	-3.95259
2289	ZFAND2B	ZFAND2B	0.229632	4.3146	2.21034	0.0767204	0.99998	-4.07729
3122	DDAH2	DDAH2	-0.173939	4.31683	-2.20503	0.077242	0.99998	-4.08237
4708	PDHB	PDHB	-0.0349002	4.32179	-2.20288	0.0774539	0.99998	-4.28277
2249	PRPF38B	PRPF38B	0.0511855	4.32164	2.2023	0.0775116	0.99998	-4.0276
6285	HOOK3	HOOK3	-0.0722034	4.32131	-2.18852	0.0788867	0.99998	-3.93899
1134	PCTP	PCTP	0.126301	4.32013	2.18837	0.0789017	0.99998	-3.96332
5964	NUP37	NUP37	-0.0909257	4.3208	-2.18801	0.0789377	0.99998	-3.93149
5807	CHURC1-FNTB	CHURC1-FNTB	0.376788	4.30309	2.18677	0.0790634	0.99998	-4.32592
638	PTPN23	PTPN23	0.0923697	4.32058	2.18482	0.0792605	0.99998	-4.12479
3277	DVL2	DVL2	-0.125764	4.31989	-2.18391	0.0793527	0.99998	-3.92588
4300	CYB5R2	CYB5R2	0.12697	4.32024	2.1757	0.0801895	0.99998	-4.00124
1317	UBE2L3	UBE2L3	0.0940198	4.32049	2.17175	0.0805949	0.99998	-4.1946
6153	CALB2	CALB2	0.227345	4.31439	2.17011	0.0807645	0.99998	-3.99963
2723	ARFGAP3	ARFGAP3	-0.0531477	4.32163	-2.16395	0.081403	0.99998	-4.02907
6223	MTL5	MTL5	0.208872	4.31652	2.16078	0.0817335	0.99998	-4.13607
5817	ESRRA	ESRRA	0.188212	4.31703	2.16045	0.0817681	0.99998	-4.04172
3926	HNRNPH1	HNRNPH1	-0.0949679	4.32044	-2.15637	0.0821968	0.99998	-4.22705
3678	ATPAF1	ATPAF1	0.107261	4.32055	2.15381	0.0824664	0.99998	-3.94327
5626	APC	APC	0.0943603	4.32092	2.15351	0.0824976	0.99998	-3.93653
7110	PTCD2	PTCD2	-0.221256	4.31397	-2.15118	0.0827445	0.99998	-3.99279
1716	LZTFL1	LZTFL1	-0.171464	4.31699	-2.14737	0.083149	0.99998	-4.00312
6259	GYG1	GYG1	-0.189849	4.316	-2.14709	0.0831786	0.99998	-4.0298
805	DLD	DLD	-0.0559718	4.32143	-2.14621	0.0832734	0.99998	-4.53276
2219	SEC11C	SEC11C	-0.122165	4.32046	-2.14349	0.083564	0.99998	-4.02993
685	IMMT	IMMT	-0.064722	4.32122	-2.14146	0.0837809	0.99998	-4.75174
3997	VASP	VASP	-0.0538259	4.32155	-2.14083	0.0838491	0.99998	-4.16218
2177	DOCK6	DOCK6	0.0870243	4.32102	2.13926	0.0840173	0.99998	-3.94971
3476	ACAT2	ACAT2	-0.0675536	4.32128	-2.13872	0.0840762	0.99998	-4.09776
5097	SCAI	SCAI	0.0916122	4.32111	2.13715	0.0842446	0.99998	-3.95824
4551	NT5C3A	NT5C3A	0.0606287	4.32142	2.13482	0.0844967	0.99998	-4.13711
2727	POLA2	POLA2	0.0886609	4.32093	2.13262	0.0847355	0.99998	-3.95928
6791	C6orf136	C6orf136	0.185081	4.31726	2.13248	0.0847512	0.99998	-4.07433
3521	MRPS18B	MRPS18B	0.0911665	4.32097	2.13168	0.0848376	0.99998	-3.95381
2025	ARMC6	ARMC6	-0.0725798	4.32113	-2.13028	0.0849902	0.99998	-4.16771
772	UTP20	UTP20	0.069948	4.32115	2.12785	0.0852553	0.99998	-4.29259
5364	BCL7B	BCL7B	0.235824	4.31465	2.12731	0.0853146	0.99998	-4.17683
4177	PIEZO1	PIEZO1	0.0908904	4.32098	2.12722	0.0853242	0.99998	-3.95782
5672	CALD1	CALD1	-0.243098	4.3126	-2.12604	0.0854537	0.99998	-4.03333
4649	BNIP2	BNIP2	0.209732	4.31759	2.12433	0.0856417	0.99998	-4.2728
5064	PPP3R1	PPP3R1	0.547465	4.27527	2.12276	0.0858146	0.99998	-3.97221
5579	ZNF800	ZNF800	-0.0827698	4.32105	-2.12262	0.0858295	0.99998	-3.98422
5618	A1CF	A1CF	0.142996	4.31958	2.12143	0.0859604	0.99998	-4.05504
2943	NUDT21	NUDT21	0.0746836	4.32104	2.12102	0.0860055	0.99998	-4.25937
4333	TSPAN9	TSPAN9	0.157203	4.31895	2.11959	0.086164	0.99998	-4.08108
2918	STUB1	STUB1	-0.0910713	4.3206	-2.11651	0.0865056	0.99998	-4.12363
2302	C1orf122	C1orf122	0.146375	4.31925	2.11576	0.0865885	0.99998	-4.03482
5254	RPP40	RPP40	-0.0824717	4.32116	-2.11439	0.0867412	0.99998	-3.97117
4449	SNRPB	SNRPB	0.0839691	4.32076	2.11366	0.0868227	0.99998	-4.32522
3270	PAK2	PAK2	-0.0493777	4.32161	-2.11302	0.086894	0.99998	-4.22781
6252	MIEN1	MIEN1	0.342309	4.3038	2.11228	0.0869765	0.99998	-4.11707
1493	ARMC1	ARMC1	-0.109436	4.32024	-2.11193	0.0870149	0.99998	-3.97461
6834	FTH1	FTH1	0.414396	4.29443	2.10706	0.0875608	0.99998	-3.98948
6379	SLC25A10	SLC25A10	0.0682936	4.32134	2.10645	0.0876303	0.99998	-4.04137
6478	PTP4A1	PTP4A1	0.0624717	4.32159	2.10608	0.0876715	0.99998	-3.99133
5689	NOP58	NOP58	-0.0700272	4.32112	-2.10524	0.0877664	0.99998	-4.38289
4413	LTF	LTF	-0.195985	4.31561	-2.10267	0.0880563	0.99998	-3.98015
2094	ESD	ESD	0.0724605	4.3211	2.09627	0.0887833	0.99998	-4.22671
5902	SET	SET	-0.152728	4.31789	-2.09592	0.0888235	0.99998	-4.41608
521	TDRKH	TDRKH	-0.0673583	4.32135	-2.09586	0.0888306	0.99998	-4.058
1620	RALA	RALA	-0.0487073	4.32168	-2.09482	0.0889488	0.99998	-4.12066
3631	PPP1R12A	PPP1R12A	-0.0697908	4.32113	-2.08891	0.0896271	0.99998	-4.38853
4222	M6PR	M6PR	-0.15654	4.31782	-2.08822	0.0897072	0.99998	-4.03602
2683	ARHGAP1	ARHGAP1	-0.0505742	4.32158	-2.08798	0.0897346	0.99998	-4.26604
1455	CAT	CAT	0.0377661	4.3217	2.08613	0.0899483	0.99998	-4.80716
2734	DPYSL2	DPYSL2	-0.0553063	4.32144	-2.08592	0.0899731	0.99998	-4.48888
1484	CHDH	CHDH	-0.558791	4.26027	-2.07966	0.0907002	0.99998	-4.10881
7019	B4GALT3	B4GALT3	0.164481	4.31959	2.07941	0.0907291	0.99998	-4.22443
1088	VAT1	VAT1	-0.0603077	4.32139	-2.07939	0.090732	0.99998	-4.24918
7241	ADARB1	ADARB1	-0.193084	4.31813	-2.07658	0.0910606	0.99998	-4.26
3354	USP39	USP39	0.0520439	4.32164	2.07643	0.0910783	0.99998	-4.11729
4832	LEPRE1	LEPRE1	0.101851	4.32058	2.07522	0.0912198	0.99998	-4.00308
1869	WDR44	WDR44	-0.0388363	4.32178	-2.07436	0.0913208	0.99998	-4.25771
1876	MVD	MVD	-0.0802067	4.32088	-2.07431	0.0913267	0.99998	-4.21877
11	CDK1	CDK1	-0.0816552	4.32081	-2.07298	0.0914829	0.99998	-4.34713
2999	THAP11	THAP11	0.124798	4.32062	2.06751	0.0921291	0.99998	-4.12323
1851	DIABLO	DIABLO	-0.123342	4.31936	-2.0675	0.0921309	0.99998	-4.10357
5079	DHTKD1	DHTKD1	-0.0499222	4.32164	-2.06684	0.0922095	0.99998	-4.17277
2668	COPZ1	COPZ1	-0.124632	4.31947	-2.06681	0.0922126	0.99998	-4.01483
6802	C1orf21	C1orf21	0.333144	4.30583	2.06617	0.0922884	0.99998	-4.28084
963	AIMP2	AIMP2	0.225599	4.31491	2.06476	0.0924564	0.99998	-4.19842
219	F5	F5	0.0538752	4.32162	2.06399	0.0925485	0.99998	-4.10453
5603	DCAF8	DCAF8	-0.121811	4.32011	-2.06385	0.092565	0.99998	-4.04126
1554	KIF23	KIF23	0.0382994	4.32177	2.0637	0.092582	0.99998	-4.31876
5315	RSU1	RSU1	0.0916743	4.32058	2.06178	0.0928117	0.99998	-4.14535
2215	PES1	PES1	0.0366007	4.32175	2.05543	0.0935739	0.99998	-4.47074
4188	VTN	VTN	0.260459	4.31092	2.05444	0.0936938	0.99998	-4.04735
4283	ERCC2	ERCC2	0.0854777	4.32119	2.05281	0.09389	0.99998	-4.02337
1310	EPB41L3	EPB41L3	-0.0457844	4.32173	-2.05265	0.0939103	0.99998	-4.16453
1431	NEFH	NEFH	-0.873917	4.15403	-2.05007	0.094223	0.99998	-4.04961
4801	EPN2	EPN2	0.103226	4.32079	2.04968	0.0942703	0.99998	-4.04427
3040	SUCLG2	SUCLG2	-0.0404575	4.32171	-2.04301	0.0950836	0.99998	-4.43333
853	CIAPIN1	CIAPIN1	-0.0742356	4.32104	-2.04052	0.0953901	0.99998	-4.30365
3191	RANBP3	RANBP3	-0.0838508	4.32095	-2.04021	0.0954278	0.99998	-4.07279
4751	ARF4	ARF4	0.0787036	4.32086	2.03989	0.0954667	0.99998	-4.3933
5296	ORC3	ORC3	0.106436	4.32045	2.03747	0.0957654	0.99998	-4.03676
4046	SEC62	SEC62	0.137055	4.31869	2.03356	0.0962499	0.99998	-4.17787
2744	DDX39B	DDX39B	0.0489532	4.32152	2.03348	0.0962603	0.99998	-4.76386
2941	FAM96A	FAM96A	0.145794	4.31956	2.03304	0.0963151	0.99998	-4.14352
6083	LRPAP1	LRPAP1	-0.0851563	4.3208	-2.02902	0.0968159	0.99998	-4.15563
6948	PMS1	PMS1	0.150119	4.31945	2.02763	0.0969886	0.99998	-4.16702
2791	PPIP5K2	PPIP5K2	0.103636	4.32035	2.02682	0.097091	0.99998	-4.05201
95	ST13	ST13	-0.106175	4.31987	-2.02401	0.0974439	0.99998	-4.72159
5381	UQCRFS1	UQCRFS1	-0.0848855	4.32069	-2.02179	0.0977234	0.99998	-4.34878
1023	ACADM	ACADM	-0.0370224	4.32174	-2.02133	0.0977814	0.99998	-4.56367
1284	TERF2IP	TERF2IP	-0.0970501	4.32075	-2.02042	0.0978956	0.99998	-4.05007
2430	PSME4	PSME4	0.0496621	4.32155	2.0204	0.0978986	0.99998	-4.43471
726	HYOU1	HYOU1	-0.0619363	4.32124	-2.01798	0.0982046	0.99998	-4.83006
6114	SYAP1	SYAP1	-0.144191	4.31821	-2.01641	0.0984041	0.99998	-4.21663
7094	MED13L	MED13L	0.187327	4.31836	2.01616	0.0984358	0.99998	-4.27503
4862	SDC4	SDC4	-0.203845	4.31561	-2.01546	0.0985251	0.99998	-4.12603
111	EEF1G	EEF1G	0.077713	4.3208	2.01442	0.0986572	0.99998	-5.13809
5500	PRR14L	PRR14L	0.2781	4.30872	2.01163	0.0990131	0.99998	-4.14026
3049	EPS15L1	EPS15L1	-0.125876	4.319	-2.01135	0.0990488	0.99998	-4.29077
410	FARSB	FARSB	0.0248553	4.32186	2.0106	0.0991452	0.99998	-4.67264
5272	PITHD1	PITHD1	0.167982	4.31705	2.00627	0.0997006	0.99998	-4.12684
2773	HDLBP	HDLBP	-0.0451697	4.32157	-2.00315	0.100105	0.99998	-4.96729
5142	SPG21	SPG21	0.0929224	4.32073	2.00247	0.100192	0.99998	-4.07315
6045	COPS7A	COPS7A	-0.0735205	4.32133	-2.00001	0.100512	0.99998	-4.0803
5462	RAB1B	RAB1B	0.0912585	4.32055	1.99715	0.100883	0.99998	-4.18662
6730	CDKN1B	CDKN1B	0.448549	4.29029	1.99696	0.100908	0.99998	-4.32987
3546	TMEM259	TMEM259	-0.140784	4.31993	-1.9963	0.100994	0.99998	-4.18635
6220	ELMO2	ELMO2	0.276082	4.31454	1.99618	0.10101	0.99998	-4.42605
3429	UBR1	UBR1	0.108155	4.32048	1.99554	0.101094	0.99998	-4.08016
1180	MT-ND5	MT-ND5	0.227719	4.31265	1.99339	0.101374	0.99998	-4.08857
145	MARCKSL1	MARCKSL1	0.896619	4.19909	1.99277	0.101457	0.99998	-4.23932
7037	C4BPA	C4BPA	0.16819	4.31918	1.99055	0.101747	0.99998	-4.25915
1306	EPB41L1	EPB41L1	-0.0475884	4.32157	-1.98757	0.102141	0.99998	-4.57115
4654	DAPK3	DAPK3	-0.0863191	4.32108	-1.98385	0.102633	0.99998	-4.08107
1748	EPS15	EPS15	-0.0794656	4.32081	-1.9798	0.103172	0.99998	-4.45783
7234	YIF1A	YIF1A	0.19026	4.31768	1.97962	0.103196	0.99998	-4.2624
3462	NDUFS2	NDUFS2	0.0594644	4.32135	1.97239	0.104165	0.99998	-4.4076
422	DDX1	DDX1	-0.020888	4.32188	-1.97151	0.104285	0.99998	-4.88365
1	SLC12A2	SLC12A2	-0.0562115	4.32138	-1.97081	0.10438	0.99998	-4.65591
4774	LRRC40	LRRC40	0.0455387	4.32162	1.97046	0.104426	0.99998	-4.49666
1822	STOML2	STOML2	-0.124464	4.3191	-1.96912	0.104608	0.99998	-4.28868
874	GOLGA3	GOLGA3	-0.0772009	4.32089	-1.9676	0.104814	0.99998	-4.4056
5358	PTGIS	PTGIS	0.104079	4.32075	1.96565	0.105078	0.99998	-4.11326
2628	CORO1B	CORO1B	-0.040292	4.32167	-1.96474	0.105203	0.99998	-4.71218
7237	GAMT	GAMT	-0.302945	4.30782	-1.96454	0.10523	0.99998	-4.32417
5958	TIMP3	TIMP3	0.123767	4.3197	1.96448	0.105238	0.99998	-4.10099
5457	ARHGEF17	ARHGEF17	0.0990016	4.32056	1.96074	0.105748	0.99998	-4.10281
3057	GHDC	GHDC	0.0694051	4.32138	1.95945	0.105925	0.99998	-4.12767
979	FGFR1OP	FGFR1OP	-0.0881145	4.32094	-1.95935	0.10594	0.99998	-4.1053
4298	WIPI2	WIPI2	-0.0879025	4.3208	-1.95681	0.106288	0.99998	-4.13404
7164	DBI	DBI	0.773636	4.21619	1.95359	0.106732	0.99998	-4.1065
6	PHF20L1	PHF20L1	0.0983319	4.32074	1.95036	0.107179	0.99998	-4.11004
2735	DPYSL3	DPYSL3	-0.0710501	4.32118	-1.95023	0.107198	0.99998	-4.22461
6674	MED25	MED25	0.0895825	4.32116	1.95021	0.107201	0.99998	-4.11486
2868	FBXL19	FBXL19	0.170761	4.31857	1.9482	0.10748	0.99998	-4.25753
1198	EIF3A	EIF3A	0.0653881	4.32111	1.94794	0.107517	0.99998	-5.18702
4636	UBASH3B	UBASH3B	0.0797158	4.32111	1.94479	0.107956	0.99998	-4.13315
7221	APOA2	APOA2	-0.535152	4.27005	-1.94369	0.10811	0.99998	-4.34487
5916	GCLM	GCLM	-0.0583263	4.32142	-1.94121	0.108458	0.99998	-4.32319
3375	CLPB	CLPB	0.0367159	4.3218	1.93753	0.108976	0.99998	-4.3779
2823	FAM129A	FAM129A	-0.0530305	4.32149	-1.93739	0.108997	0.99998	-4.45999
1809	HMGB2	HMGB2	-0.106676	4.31987	-1.93681	0.109078	0.99998	-4.30527
3667	SCAMP1	SCAMP1	-0.125693	4.31926	-1.93537	0.109282	0.99998	-4.14122
4888	DSCC1	DSCC1	-0.16023	4.31878	-1.93386	0.109496	0.99998	-4.22735
6006	PMM1	PMM1	0.0871595	4.32084	1.933	0.109618	0.99998	-4.14614
4714	TONSL	TONSL	0.103884	4.32075	1.93158	0.10982	0.99998	-4.14024
5105	INTS2	INTS2	0.123326	4.32013	1.93058	0.109962	0.99998	-4.16487
5200	CKB	CKB	-0.0628164	4.32131	-1.93029	0.110004	0.99998	-4.34758
2951	NT5DC2	NT5DC2	0.0694086	4.3212	1.92798	0.110333	0.99998	-4.25917
1390	THOC2	THOC2	0.0908666	4.32037	1.92719	0.110447	0.99998	-4.68529
3452	TRIM38	TRIM38	-0.111303	4.32026	-1.92719	0.110447	0.99998	-4.13175
3145	PRPF19	PRPF19	-0.0578922	4.32135	-1.92637	0.110565	0.99998	-4.55849
4115	ACY1	ACY1	-0.111587	4.31968	-1.92518	0.110734	0.99998	-4.24362
4054	FEN1	FEN1	0.0590438	4.32132	1.91937	0.111572	0.99998	-4.55979
3070	TOE1	TOE1	0.0511592	4.32168	1.91914	0.111605	0.99998	-4.22686
5923	ATP2C2	ATP2C2	0.178234	4.31841	1.91911	0.11161	0.99998	-4.29924
259	WDR70	WDR70	-0.0757283	4.32103	-1.91749	0.111845	0.99998	-4.26287
2842	CPNE2	CPNE2	0.0953765	4.32068	1.91518	0.11218	0.99998	-4.13984
3969	PANK2	PANK2	0.200649	4.31762	1.91402	0.112349	0.99998	-4.3425
2653	SCRN1	SCRN1	-0.0632374	4.32153	-1.91402	0.11235	0.99998	-4.16725
172	NEK7	NEK7	0.107098	4.32003	1.91368	0.112399	0.99998	-4.16185
30	EP400	EP400	0.0779374	4.32102	1.90834	0.11318	0.99998	-4.20877
2726	CSTF3	CSTF3	0.0737185	4.32097	1.9052	0.113642	0.99998	-4.40602
3041	DCTN3	DCTN3	-0.151264	4.31744	-1.90451	0.113744	0.99998	-4.27689
5743	UBL4A	UBL4A	-0.0630604	4.32136	-1.90337	0.113912	0.99998	-4.27982
2454	WDR1	WDR1	-0.0582819	4.3213	-1.90201	0.114113	0.99998	-4.77016
3184	UBQLN4	UBQLN4	-0.432512	4.28127	-1.90115	0.11424	0.99998	-4.14889
4364	LPP	LPP	0.0751308	4.32113	1.90106	0.114255	0.99998	-4.20289
1962	CLCC1	CLCC1	-0.0382179	4.32171	-1.89675	0.114895	0.99998	-4.65405
3199	NO66	NO66	0.0833353	4.32125	1.89359	0.115368	0.99998	-4.15524
1154	CHID1	CHID1	0.0665334	4.32138	1.89167	0.115656	0.99998	-4.21084
5783	COX5B	COX5B	0.611068	4.25672	1.89074	0.115796	0.99998	-4.55602
5770	HN1	HN1	0.917332	4.18841	1.89043	0.115842	0.99998	-4.19908
245	MTA1	MTA1	-0.0414886	4.32169	-1.88865	0.11611	0.99998	-4.5166
3536	MRPL32	MRPL32	0.117374	4.31977	1.88738	0.116302	0.99998	-4.16064
3346	PHIP	PHIP	0.0396142	4.32172	1.88394	0.116822	0.99998	-4.534
6348	ATP1B3	ATP1B3	0.0531753	4.32146	1.87818	0.117698	0.99998	-4.54164
2285	DTX3L	DTX3L	0.0424866	4.32175	1.87649	0.117958	0.99998	-4.3505
3328	AK2	AK2	0.046455	4.32153	1.87592	0.118045	0.99998	-4.89187
2897	EXOC7	EXOC7	0.0434819	4.32166	1.87515	0.118164	0.99998	-4.51994
3085	HEXB	HEXB	-0.0477691	4.32156	-1.8749	0.118202	0.99998	-4.57607
2348	RPL22	RPL22	-0.0990566	4.32014	-1.87308	0.118481	0.99998	-4.36878
1126	NELFCD	NELFCD	-0.113838	4.32013	-1.87275	0.118532	0.99998	-4.17569
1541	GCC2	GCC2	-0.0648383	4.32123	-1.87244	0.11858	0.99998	-4.40996
3032	TRIM25	TRIM25	0.0605475	4.32127	1.87232	0.118598	0.99998	-4.57208
6178	N6AMT1	N6AMT1	-0.154766	4.31839	-1.87194	0.118658	0.99998	-4.21758
6193	NCALD	NCALD	-0.126588	4.31894	-1.86756	0.119333	0.99998	-4.24561
5398	BCKDK	BCKDK	0.0841999	4.32113	1.86657	0.119487	0.99998	-4.17735
4823	SKP1	SKP1	0.669444	4.24412	1.86578	0.11961	0.99998	-4.37791
3327	ISY1	ISY1	-0.113761	4.31966	-1.8619	0.120215	0.99998	-4.23815
5637	DUSP11	DUSP11	0.0967328	4.32084	1.86033	0.120461	0.99998	-4.18418
5352	NDUFA9	NDUFA9	0.0736525	4.32096	1.85968	0.120562	0.99998	-4.42272
1029	YKT6	YKT6	-0.0360739	4.32175	-1.85851	0.120745	0.99998	-4.61393
3600	DDHD2	DDHD2	0.10384	4.32031	1.85664	0.121039	0.99998	-4.18671
3992	TOR1AIP2	TOR1AIP2	-0.10948	4.31973	-1.85636	0.121084	0.99998	-4.28198
6557	AP3S1	AP3S1	-0.0907428	4.32092	-1.85632	0.12109	0.99998	-4.18479
6725	FAM53C	FAM53C	0.180869	4.31735	1.85494	0.121307	0.99998	-4.27861
3633	PNKD	PNKD	-0.182846	4.31676	-1.85371	0.121502	0.99998	-4.25856
1160	ACTR1B	ACTR1B	0.12821	4.31979	1.85316	0.121588	0.99998	-4.21597
4689	PARVA	PARVA	-0.0466115	4.32165	-1.85049	0.122011	0.99998	-4.41641
1613	KLC3	KLC3	-0.139654	4.31805	-1.85027	0.122046	0.99998	-4.33939
673	TUBB4B	TUBB4B	0.0944912	4.32017	1.84859	0.122312	0.99998	-4.58838
3872	DCTN2	DCTN2	-0.115663	4.31926	-1.84834	0.122352	0.99998	-4.58473
697	NIPBL	NIPBL	0.0409725	4.32164	1.84402	0.123041	0.99998	-4.81342
4939	RPL38	RPL38	0.0580861	4.32132	1.84316	0.123179	0.99998	-4.63379
2808	RTF1	RTF1	-0.069768	4.32107	-1.84301	0.123203	0.99998	-4.47877
5928	MRPL28	MRPL28	0.0748202	4.3211	1.84289	0.123222	0.99998	-4.25791
1345	PMPCB	PMPCB	-0.0457045	4.3216	-1.84267	0.123258	0.99998	-4.56219
3443	POLR2M	POLR2M	0.238986	4.31233	1.84225	0.123324	0.99998	-4.26659
1100	PDCD11	PDCD11	0.0323872	4.32175	1.84194	0.123375	0.99998	-4.97046
6528	CCDC53	CCDC53	-0.0936378	4.32112	-1.8415	0.123445	0.99998	-4.20689
6609	MED20	MED20	0.123522	4.32017	1.84135	0.123469	0.99998	-4.23687
3739	INADL	INADL	-0.0769766	4.3209	-1.8412	0.123492	0.99998	-4.36277
1437	ERH	ERH	0.140522	4.31795	1.84097	0.12353	0.99998	-4.50632
1901	FAM114A1	FAM114A1	-0.160271	4.31686	-1.84095	0.123533	0.99998	-4.41091
7070	DTX4	DTX4	0.203249	4.31571	1.84093	0.123537	0.99998	-4.30997
3734	GLIPR2	GLIPR2	-0.220813	4.31441	-1.8395	0.123767	0.99998	-4.31069
6815	PRKAR1A	PRKAR1A	-0.0523574	4.32145	-1.83906	0.123837	0.99998	-4.63617
676	CDC23	CDC23	0.0622453	4.32137	1.83658	0.124237	0.99998	-4.32958
6079	METAP1	METAP1	0.0673976	4.32122	1.83506	0.124482	0.99998	-4.34554
3759	CLTB	CLTB	0.796914	4.21497	1.83469	0.124543	0.99998	-4.40428
554	MX1	MX1	-0.171871	4.31611	-1.83335	0.12476	0.99998	-4.25678
2762	RFC3	RFC3	0.0490462	4.32168	1.83331	0.124767	0.99998	-4.32852
1307	EPB41L1	EPB41L1	-0.0904721	4.32092	-1.8331	0.124801	0.99998	-4.20326
3213	SPG11	SPG11	0.195593	4.31566	1.83304	0.124811	0.99998	-4.27738
7215	TVP23C	TVP23C	0.153232	4.31924	1.83189	0.124998	0.99998	-4.30026
4966	ZCCHC11	ZCCHC11	0.0794582	4.32123	1.83181	0.125011	0.99998	-4.20704
4247	TMUB1	TMUB1	-0.151307	4.31796	-1.83111	0.125124	0.99998	-4.20743
4259	GSPT1	GSPT1	-0.0933538	4.32015	-1.82856	0.12554	0.99998	-4.91245
6887	TMEM184C	TMEM184C	0.224274	4.31295	1.82749	0.125714	0.99998	-4.26258
744	CORO1C	CORO1C	-0.0815046	4.32062	-1.82738	0.125732	0.99998	-4.69567
646	PALLD	PALLD	-0.0849821	4.32064	-1.82685	0.12582	0.99998	-4.37309
3303	HIST3H2BB	HIST3H2BB	0.100322	4.32011	1.82543	0.126052	0.99998	-4.28485
1856	KIAA1598	KIAA1598	-0.0821003	4.32064	-1.825	0.126123	0.99998	-4.55831
3704	EXD2	EXD2	0.0672465	4.3214	1.82483	0.12615	0.99998	-4.24448
4624	NFS1	NFS1	-0.0683431	4.32111	-1.82422	0.12625	0.99998	-4.46165
288	PPP1R12C	PPP1R12C	-0.0673609	4.32133	-1.82311	0.126432	0.99998	-4.26967
1636	HMGN2	HMGN2	0.415411	4.28794	1.82253	0.126529	0.99998	-4.50153
5001	FDX1	FDX1	-0.254023	4.30839	-1.81971	0.126994	0.99998	-4.24197
5976	RTCB	RTCB	-0.0242487	4.32184	-1.81918	0.127081	0.99998	-5.03295
2321	CD59	CD59	0.304147	4.3038	1.81916	0.127083	0.99998	-4.39389
4421	TMEM55B	TMEM55B	0.120524	4.32003	1.81704	0.127434	0.99998	-4.23416
932	CCDC71L	CCDC71L	0.0869711	4.32112	1.81589	0.127626	0.99998	-4.21633
5823	SP3	SP3	-0.187395	4.31654	-1.81211	0.128254	0.99998	-4.30119
653	EIF4G1	EIF4G1	0.0790121	4.32062	1.81145	0.128365	0.99998	-5.30675
5829	TRMT61A	TRMT61A	-0.103871	4.32016	-1.81052	0.12852	0.99998	-4.23338
4238	ARL6IP5	ARL6IP5	-0.0900624	4.32051	-1.80816	0.128915	0.99998	-4.32389
1711	CNOT10	CNOT10	0.0445286	4.3217	1.80772	0.128989	0.99998	-4.42439
6254	HMGN5	HMGN5	0.316719	4.30605	1.80645	0.129202	0.99998	-4.40109
1891	SAC3D1	SAC3D1	-0.148139	4.31859	-1.80573	0.129324	0.99998	-4.25466
4308	PPP6R3	PPP6R3	-0.079805	4.32067	-1.80545	0.129371	0.99998	-4.61456
239	INPP5A	INPP5A	0.0820039	4.32133	1.80485	0.129472	0.99998	-4.22508
7177	CKS2	CKS2	0.273795	4.30711	1.80432	0.129562	0.99998	-4.22571
1717	ZCCHC8	ZCCHC8	-0.0578661	4.32137	-1.80059	0.130192	0.99998	-4.48853
4564	CDK5RAP3	CDK5RAP3	-0.0555585	4.32144	-1.79822	0.130594	0.99998	-4.4677
2849	TIMM10B	TIMM10B	-0.186705	4.31612	-1.79781	0.130663	0.99998	-4.27487
4243	ANXA8	ANXA8	-0.0307114	4.3218	-1.79585	0.130998	0.99998	-4.75389
587	NFXL1	NFXL1	0.157213	4.31695	1.79468	0.131197	0.99998	-4.26741
3681	KANK2	KANK2	-0.0820207	4.3211	-1.79447	0.131233	0.99998	-4.23891
5616	LSM2	LSM2	0.119796	4.31906	1.79439	0.131245	0.99998	-4.38676
3006	CCT5	CCT5	-0.0167897	4.32188	-1.79433	0.131257	0.99998	-5.62635
5301	TNRC6B	TNRC6B	0.0579092	4.32147	1.79382	0.131344	0.99998	-4.36535
2915	ITGB4	ITGB4	-0.0594458	4.32131	-1.79338	0.131418	0.99998	-4.53877
4295	MICU1	MICU1	0.0580391	4.32136	1.79264	0.131546	0.99998	-4.5137
1847	HSPA4	HSPA4	-0.0393058	4.32161	-1.79219	0.131622	0.99998	-5.45753
5387	PPP1R13B	PPP1R13B	0.108126	4.3203	1.79096	0.131832	0.99998	-4.23606
401	HIST1H1D	HIST1H1D	0.139936	4.3178	1.79075	0.131868	0.99998	-5.10788
3854	PRKCI	PRKCI	-0.123432	4.31898	-1.78963	0.132062	0.99998	-4.3281
3249	MECR	MECR	0.119302	4.31954	1.78884	0.132198	0.99998	-4.23793
1491	TBC1D15	TBC1D15	-0.0585535	4.32138	-1.78868	0.132226	0.99998	-4.44235
1356	TARS	TARS	0.0578799	4.32122	1.78692	0.132528	0.99998	-5.30246
3368	IMP4	IMP4	0.0430925	4.32171	1.78595	0.132696	0.99998	-4.46128
2322	SLC37A4	SLC37A4	0.128902	4.3192	1.78265	0.133268	0.99998	-4.2426
1405	BMS1	BMS1	0.0381355	4.32173	1.78253	0.133287	0.99998	-4.63733
6058	ATP5J	ATP5J	0.624812	4.24383	1.78191	0.133396	0.99998	-4.24453
574	CMAS	CMAS	-0.0702079	4.32101	-1.78069	0.133607	0.99998	-4.54226
1237	STRN4	STRN4	-0.0687533	4.32126	-1.77983	0.133756	0.99998	-4.31269
173	GLOD4	GLOD4	-0.0513168	4.32143	-1.77982	0.133759	0.99998	-4.80571
6701	GC	GC	-0.24291	4.31007	-1.77886	0.133926	0.99998	-4.24607
5018	SEC22A	SEC22A	0.0990383	4.32085	1.77721	0.134213	0.99998	-4.25175
3364	NOL8	NOL8	-0.0596783	4.32133	-1.77635	0.134363	0.99998	-4.50417
7042	OSTC	OSTC	0.302769	4.30235	1.77475	0.134645	0.99998	-4.24993
3351	SLC20A2	SLC20A2	-0.0792254	4.32126	-1.77402	0.134772	0.99998	-4.25042
6702	UCHL1	UCHL1	-1.27356	4.06212	-1.7717	0.135181	0.99998	-4.24972
3859	ILKAP	ILKAP	-0.112807	4.31925	-1.77047	0.135397	0.99998	-4.50234
84	HSPA2	HSPA2	-0.115414	4.31943	-1.76912	0.135635	0.99998	-4.30992
6037	TCP11L1	TCP11L1	0.174934	4.3178	1.76883	0.135686	0.99998	-4.3453
2950	NAPG	NAPG	-0.0972059	4.31993	-1.76851	0.135742	0.99998	-4.86111
1197	SCP2	SCP2	-0.0325154	4.32174	-1.76807	0.13582	0.99998	-5.02464
4021	HIRA	HIRA	0.116084	4.32028	1.76768	0.135889	0.99998	-4.27083
6589	ADRM1	ADRM1	-0.0962908	4.32033	-1.76576	0.136229	0.99998	-4.30537
4609	GAR1	GAR1	0.110258	4.31943	1.76456	0.136442	0.99998	-4.52552
655	GCLC	GCLC	-0.0643643	4.32121	-1.76417	0.136511	0.99998	-4.49251
5843	AK6	AK6	0.184906	4.3153	1.76339	0.13665	0.99998	-4.26002
4681	DHX16	DHX16	0.0371539	4.32173	1.76316	0.136692	0.99998	-4.66852
1250	FKBP8	FKBP8	-0.105918	4.31969	-1.76235	0.136835	0.99998	-4.43281
1781	HEXIM1	HEXIM1	0.711176	4.23144	1.76207	0.136886	0.99998	-4.28175
7106	SPCS3	SPCS3	-0.0536456	4.3216	-1.76131	0.137022	0.99998	-4.36308
5231	PPP4R2	PPP4R2	-0.0779282	4.32086	-1.7606	0.137148	0.99998	-4.39209
6243	AKIRIN2	AKIRIN2	0.183366	4.31788	1.76022	0.137215	0.99998	-4.38067
6548	RER1	RER1	0.0982012	4.32006	1.75801	0.13761	0.99998	-4.37774
3355	PSMD6	PSMD6	0.0544622	4.32137	1.75704	0.137785	0.99998	-4.7087
5084	RCE1	RCE1	0.147114	4.31776	1.75667	0.13785	0.99998	-4.26389
1558	TMF1	TMF1	-0.0757314	4.3209	-1.75636	0.137906	0.99998	-4.43839
82	HSPA9	HSPA9	-0.0766462	4.32065	-1.75619	0.137937	0.99998	-5.68035
609	MAP3K6	MAP3K6	0.173701	4.31592	1.7546	0.138222	0.99998	-4.26247
1331	LSG1	LSG1	0.0446145	4.32169	1.7546	0.138223	0.99998	-4.46979
7198	SUMO2	SUMO2	0.185297	4.31489	1.75305	0.138503	0.99998	-4.41326
1989	OTUB1	OTUB1	0.187196	4.31461	1.74971	0.139107	0.99998	-4.5726
7104	SF3B5	SF3B5	0.834223	4.18762	1.74812	0.139394	0.99998	-4.28003
4082	TXNDC17	TXNDC17	0.15838	4.31661	1.74715	0.13957	0.99998	-4.65785
2305	BICD2	BICD2	-0.0753214	4.32128	-1.74607	0.139766	0.99998	-4.28035
764	GRHL3	GRHL3	0.159294	4.31972	1.74592	0.139793	0.99998	-4.38782
6368	FAM103A1	FAM103A1	0.263919	4.30811	1.74437	0.140076	0.99998	-4.27404
4769	TPI1	TPI1	-0.0669634	4.32096	-1.7433	0.140273	0.99998	-5.22646
5789	PIGK	PIGK	0.0582384	4.32157	1.74218	0.140476	0.99998	-4.3326
6922	FAM110C	FAM110C	0.197724	4.31781	1.74077	0.140735	0.99998	-4.42329
4561	INTS4	INTS4	0.0680843	4.32118	1.7404	0.140802	0.99998	-4.3972
4742	EMC8	EMC8	0.046277	4.32161	1.73905	0.14105	0.99998	-4.5668
4155	PTDSS1	PTDSS1	0.10826	4.31977	1.73832	0.141183	0.99998	-4.32272
270	PDCD6IP	PDCD6IP	0.0398101	4.3216	1.7368	0.141463	0.99998	-5.21444
58	EFHD2	EFHD2	-0.0937572	4.32014	-1.73531	0.141738	0.99998	-4.54902
1149	ISYNA1	ISYNA1	0.0773158	4.3207	1.73476	0.14184	0.99998	-4.69538
2513	FAF2	FAF2	-0.0537545	4.32148	-1.73475	0.141842	0.99998	-4.49554
5192	SELO	SELO	0.107564	4.32008	1.73414	0.141955	0.99998	-4.27913
6760	SRA1	SRA1	-0.170034	4.31606	-1.73355	0.142065	0.99998	-4.30157
4195	IKBIP	IKBIP	0.213242	4.31435	1.73352	0.142069	0.99998	-4.35921
5654	EEF1A1	EEF1A1	0.0656384	4.32096	1.73336	0.1421	0.99998	-5.92412
2031	MTHFSD	MTHFSD	0.060178	4.32153	1.73314	0.14214	0.99998	-4.33648
3774	SHCBP1	SHCBP1	0.106064	4.31994	1.73246	0.142266	0.99998	-4.29664
6997	SEC61G	SEC61G	0.342453	4.29528	1.7322	0.142314	0.99998	-4.30567
6606	NES	NES	-0.693873	4.21895	-1.73171	0.142405	0.99998	-4.42136
2750	PPAP2B	PPAP2B	-0.133483	4.31898	-1.73147	0.142449	0.99998	-4.28178
63	USP14	USP14	-0.0466764	4.32148	-1.72798	0.143097	0.99998	-5.1258
934	PDIA4	PDIA4	-0.0472833	4.32144	-1.72765	0.143159	0.99998	-5.3924
7008	SYF2	SYF2	-0.0993017	4.32034	-1.72739	0.143208	0.99998	-4.294
6858	COQ6	COQ6	-0.120304	4.31999	-1.72727	0.143231	0.99998	-4.29675
2665	NOP56	NOP56	0.0398782	4.32162	1.72726	0.143233	0.99998	-5.04502
4380	FAM91A1	FAM91A1	0.0626922	4.32126	1.72707	0.143268	0.99998	-4.47974
1740	APOA1	APOA1	0.165715	4.3184	1.72663	0.14335	0.99998	-4.36241
3481	IDH3A	IDH3A	-0.0574214	4.32129	-1.72627	0.143417	0.99998	-4.74804
3869	MAN2B1	MAN2B1	-0.0486775	4.32168	-1.72408	0.143826	0.99998	-4.41136
2829	GCC1	GCC1	-0.0914727	4.32045	-1.72377	0.143885	0.99998	-4.34846
5573	POLDIP2	POLDIP2	-0.0576358	4.32141	-1.72313	0.144005	0.99998	-4.46464
5998	ETFB	ETFB	-0.0359598	4.3217	-1.72033	0.14453	0.99998	-4.93613
4622	CTNNA1	CTNNA1	-0.0627117	4.32148	-1.71987	0.144617	0.99998	-4.33698
661	PPP2R5E	PPP2R5E	0.0804274	4.32064	1.71797	0.144975	0.99998	-4.52099
3090	ANXA3	ANXA3	-0.0335781	4.32172	-1.71794	0.144981	0.99998	-5.07904
6330	MTERF	MTERF	0.18977	4.31741	1.71788	0.144992	0.99998	-4.40586
1559	MAPT	MAPT	0.0842623	4.32066	1.71697	0.145163	0.99998	-4.38117
5671	CALD1	CALD1	-0.0941476	4.31999	-1.71656	0.145242	0.99998	-4.93223
4831	CCDC43	CCDC43	-0.0861494	4.3207	-1.71627	0.145297	0.99998	-4.33474
5602	PEX19	PEX19	0.66535	4.23598	1.71446	0.145639	0.99998	-4.31603
5048	MRPL41	MRPL41	0.078175	4.32078	1.71376	0.145772	0.99998	-4.46401
4583	CSRP3	CSRP3	0.114856	4.31965	1.71333	0.145855	0.99998	-4.2964
3627	STAT2	STAT2	0.0853305	4.32072	1.71261	0.145991	0.99998	-4.33957
1212	DCPS	DCPS	-0.0548413	4.32136	-1.71256	0.146001	0.99998	-4.69118
1885	ZNF292	ZNF292	0.189867	4.31768	1.71239	0.146033	0.99998	-4.41383
3982	USP5	USP5	-0.0566967	4.32128	-1.71133	0.146234	0.99998	-4.80532
4226	EMC7	EMC7	-0.0972478	4.32024	-1.71068	0.146358	0.99998	-4.34095
761	PDK3	PDK3	0.0896494	4.32047	1.70969	0.146547	0.99998	-4.38917
1308	EPB41L2	EPB41L2	-0.0576384	4.32122	-1.70959	0.146567	0.99998	-5.07973
5660	NDUFAF3	NDUFAF3	0.0776708	4.32142	1.7092	0.14664	0.99998	-4.29582
6137	CDKN2D	CDKN2D	-0.395274	4.28805	-1.70917	0.146647	0.99998	-4.41019
5522	TCEAL3	TCEAL3	0.730485	4.22373	1.70911	0.146657	0.99998	-4.29589
6406	POU2F1	POU2F1	-0.123324	4.31918	-1.70882	0.146713	0.99998	-4.30357
1825	TJP3	TJP3	-0.0844972	4.32059	-1.70864	0.146748	0.99998	-4.43126
4829	UBL7	UBL7	-0.38202	4.28658	-1.70837	0.146799	0.99998	-4.29628
2530	RPL18A	RPL18A	0.0445719	4.32151	1.70728	0.147007	0.99998	-5.16066
4647	VTCN1	VTCN1	-0.0380865	4.32173	-1.70464	0.147514	0.99998	-4.67446
4257	HCCS	HCCS	0.0599419	4.32136	1.70429	0.147581	0.99998	-4.46237
1334	RHOT1	RHOT1	-0.109041	4.31953	-1.70347	0.147739	0.99998	-4.40701
1233	WNK2	WNK2	0.0430606	4.32168	1.70316	0.147799	0.99998	-4.57251
3276	STOM	STOM	-0.0414664	4.32172	-1.70242	0.14794	0.99998	-4.54891
227	AP2A2	AP2A2	0.0433854	4.32168	1.70228	0.147968	0.99998	-4.55921
4460	PXN	PXN	0.0620743	4.32132	1.69815	0.148765	0.99998	-4.44756
3378	TSPAN31	TSPAN31	0.0750492	4.32135	1.69742	0.148906	0.99998	-4.31048
7165	FAM168A	FAM168A	0.0908604	4.32091	1.69733	0.148924	0.99998	-4.30421
3742	ANKMY2	ANKMY2	-0.046979	4.32157	-1.69542	0.149295	0.99998	-4.63434
2932	KDM5C	KDM5C	0.0657853	4.3214	1.69437	0.1495	0.99998	-4.35275
4814	STX3	STX3	-0.157924	4.31747	-1.69432	0.149509	0.99998	-4.31308
615	ZNF706	ZNF706	0.117213	4.31921	1.69427	0.149519	0.99998	-4.36841
3436	CDK7	CDK7	0.0540114	4.32168	1.69414	0.149544	0.99998	-4.36945
835	KHSRP	KHSRP	-0.0415867	4.32158	-1.69411	0.14955	0.99998	-5.03812
3743	NOL3	NOL3	0.56115	4.25984	1.69295	0.149777	0.99998	-4.30972
821	IGBP1	IGBP1	-0.0893653	4.32096	-1.69275	0.149815	0.99998	-4.30773
2410	OSTF1	OSTF1	-0.107963	4.31959	-1.68957	0.150438	0.99998	-4.39751
1285	RPS8	RPS8	0.0398878	4.3216	1.68895	0.150559	0.99998	-5.08888
6065	HMBS	HMBS	-0.0597867	4.32124	-1.68758	0.150828	0.99998	-4.6704
1259	SMS	SMS	-0.0410845	4.32166	-1.68748	0.150847	0.99998	-4.70633
4212	SMYD3	SMYD3	0.115018	4.31969	1.68513	0.151309	0.99998	-4.31347
560	CROCC	CROCC	0.0765704	4.32107	1.68449	0.151436	0.99998	-4.35095
157	COPG1	COPG1	0.0470354	4.32147	1.68429	0.151476	0.99998	-4.97145
1670	MALSU1	MALSU1	0.607487	4.24835	1.68409	0.151515	0.99998	-4.31643
3598	GLRX	GLRX	-0.179721	4.31538	-1.682	0.151927	0.99998	-4.31539
6553	KCTD14	KCTD14	0.120922	4.32003	1.68174	0.151979	0.99998	-4.32989
6542	PRR5-ARHGAP8	PRR5-ARHGAP8	0.0683328	4.32128	1.68117	0.152091	0.99998	-4.37419
5100	OSBPL10	OSBPL10	0.117549	4.31955	1.68081	0.152163	0.99998	-4.31629
4536	RNF7	RNF7	0.192722	4.31684	1.68018	0.152287	0.99998	-4.40834
2271	DAP	DAP	0.490153	4.27241	1.6795	0.152422	0.99998	-4.42316
6028	HYPK	HYPK	0.536804	4.26462	1.67933	0.152457	0.99998	-4.31679
5832	SLC25A17	SLC25A17	0.127169	4.31846	1.67747	0.152826	0.99998	-4.40448
5596	CD9	CD9	-0.0695574	4.32094	-1.67667	0.152986	0.99998	-4.6996
628	VMA21	VMA21	-0.118974	4.31928	-1.67645	0.153029	0.99998	-4.3254
917	SMC1A	SMC1A	-0.0174927	4.32189	-1.67584	0.153151	0.99998	-5.2998
7228	F3	F3	-0.209383	4.31419	-1.67574	0.153171	0.99998	-4.37421
4143	GK	GK	0.0999138	4.32062	1.67432	0.153454	0.99998	-4.32047
6810	MGST3	MGST3	0.111464	4.31977	1.67428	0.153462	0.99998	-4.32413
2153	HTATIP2	HTATIP2	-0.0527191	4.32158	-1.67371	0.153576	0.99998	-4.45742
2473	BCAT2	BCAT2	0.0917986	4.32017	1.67224	0.153869	0.99998	-4.50171
2702	ABCB6	ABCB6	0.0735533	4.32105	1.67197	0.153923	0.99998	-4.4003
1287	ROCK2	ROCK2	0.0301827	4.32176	1.67107	0.154104	0.99998	-5.13455
3136	TP53	TP53	-0.0429644	4.32161	-1.67081	0.154157	0.99998	-4.74374
3595	FAM98B	FAM98B	-0.120712	4.31909	-1.6671	0.154903	0.99998	-4.34131
344	YWHAE	YWHAE	-0.0514211	4.32131	-1.66494	0.155339	0.99998	-5.77627
3123	GALT	GALT	0.10479	4.32035	1.66428	0.155473	0.99998	-4.32724
4979	PMVK	PMVK	0.0622992	4.32126	1.66408	0.155514	0.99998	-4.5071
261	TAGLN2	TAGLN2	-0.0381111	4.3216	-1.66381	0.155569	0.99998	-5.58779
3053	ACBD6	ACBD6	0.140809	4.31789	1.66364	0.155603	0.99998	-4.36828
1368	NHP2	NHP2	0.0572791	4.32142	1.66284	0.155765	0.99998	-4.48859
321	RAD18	RAD18	-0.187763	4.31634	-1.6622	0.155894	0.99998	-4.39575
6643	SLC25A35	SLC25A35	0.105384	4.32092	1.66163	0.15601	0.99998	-4.34623
2496	DIDO1	DIDO1	0.0781999	4.32062	1.6616	0.156016	0.99998	-4.764
5240	LGMN	LGMN	-0.0840551	4.32111	-1.66101	0.156136	0.99998	-4.3312
2677	GTF2A2	GTF2A2	0.139294	4.31821	1.66036	0.156268	0.99998	-4.32983
1555	OSBPL5	OSBPL5	0.170755	4.31769	1.65926	0.156492	0.99998	-4.39198
4043	CLYBL	CLYBL	-0.0786605	4.32081	-1.65885	0.156576	0.99998	-4.4459
350	SFN	SFN	-0.131605	4.31773	-1.65788	0.156773	0.99998	-5.30322
3585	SEMA3F	SEMA3F	0.0924614	4.32116	1.65567	0.157225	0.99998	-4.33696
1118	GRWD1	GRWD1	-0.117304	4.31885	-1.65337	0.157697	0.99998	-4.60566
4724	C7orf26	C7orf26	0.143447	4.31916	1.65202	0.157975	0.99998	-4.37124
3660	BIN1	BIN1	-0.232023	4.31158	-1.65138	0.158106	0.99998	-4.37297
3167	MRPS27	MRPS27	0.091605	4.32003	1.65073	0.15824	0.99998	-4.68885
6412	PLAU	PLAU	0.103325	4.32074	1.65073	0.15824	0.99998	-4.34296
5999	C16orf87	C16orf87	0.180441	4.31828	1.64882	0.158633	0.99998	-4.43788
5878	AAR2	AAR2	0.0711245	4.32136	1.64762	0.158881	0.99998	-4.35823
3453	TXNDC9	TXNDC9	-0.0865065	4.32048	-1.6472	0.158969	0.99998	-4.46632
3415	RDH13	RDH13	-0.0496316	4.3217	-1.64704	0.159001	0.99998	-4.4443
3875	PLXDC2	PLXDC2	-0.0990554	4.32011	-1.64596	0.159225	0.99998	-4.37567
899	BRD4	BRD4	0.0663632	4.32098	1.64583	0.159253	0.99998	-4.84691
2810	UHRF2	UHRF2	0.131253	4.31978	1.64551	0.159318	0.99998	-4.36941
1577	HTATSF1	HTATSF1	-0.080347	4.32044	-1.64379	0.159675	0.99998	-5.24227
1010	ISG20L2	ISG20L2	0.0724382	4.3211	1.64331	0.159776	0.99998	-4.41067
3016	MED23	MED23	-0.220708	4.3106	-1.64256	0.159931	0.99998	-4.45128
1103	HSDL2	HSDL2	-0.0541043	4.32133	-1.64197	0.160054	0.99998	-4.8073
2578	MAPK3	MAPK3	0.0421322	4.32171	1.64195	0.160058	0.99998	-4.58477
4594	SQSTM1	SQSTM1	0.0775693	4.32098	1.64142	0.16017	0.99998	-4.39195
268	MTHFD1L	MTHFD1L	0.128554	4.31898	1.64103	0.160249	0.99998	-4.34308
2960	PPM1A	PPM1A	-0.0792456	4.32077	-1.64051	0.160358	0.99998	-4.45903
5187	SMG1	SMG1	0.0679532	4.32107	1.63927	0.160617	0.99998	-4.53338
386	CCDC124	CCDC124	0.0654755	4.32098	1.63631	0.161237	0.99998	-4.86871
5451	RAB13	RAB13	0.0407627	4.32172	1.63623	0.161255	0.99998	-4.62135
596	SAMD4B	SAMD4B	0.0782409	4.32118	1.63549	0.16141	0.99998	-4.35849
5688	C6orf203	C6orf203	0.0969186	4.32047	1.63496	0.16152	0.99998	-4.35276
1712	EIF1AD	EIF1AD	0.149215	4.3171	1.63462	0.161593	0.99998	-4.39862
4315	PIK3R2	PIK3R2	0.190313	4.31743	1.63248	0.162044	0.99998	-4.44661
1666	COX6B1	COX6B1	0.482512	4.2689	1.63188	0.16217	0.99998	-4.53128
196	PACSIN1	PACSIN1	-0.146005	4.31751	-1.63147	0.162255	0.99998	-4.36487
3647	DAAM1	DAAM1	-0.0454479	4.32167	-1.63008	0.162551	0.99998	-4.55024
6632	RPF2	RPF2	0.081382	4.32053	1.63004	0.162559	0.99998	-4.57708
5371	ETS1	ETS1	0.149888	4.31864	1.62929	0.162718	0.99998	-4.38478
6024	SEC11A	SEC11A	0.0464744	4.32167	1.62928	0.162719	0.99998	-4.53021
1511	RABEP2	RABEP2	0.277864	4.30459	1.62927	0.162721	0.99998	-4.53606
4542	ANP32E	ANP32E	-0.158627	4.31625	-1.62886	0.162808	0.99998	-4.5273
3646	IFIT5	IFIT5	0.0800508	4.32136	1.62862	0.16286	0.99998	-4.35181
2537	LRRC57	LRRC57	-0.114466	4.31907	-1.62793	0.163005	0.99998	-4.54392
2738	RAB11A	RAB11A	-0.227397	4.31071	-1.62609	0.163396	0.99998	-4.35665
4160	F11R	F11R	-0.0520597	4.32146	-1.62421	0.163797	0.99998	-4.63017
372	ALDH2	ALDH2	-0.0530077	4.32135	-1.62354	0.163939	0.99998	-4.81448
7092	NDUFA5	NDUFA5	-0.143439	4.31753	-1.6223	0.164204	0.99998	-4.36832
6316	SLC39A10	SLC39A10	0.0698639	4.32127	1.62213	0.16424	0.99998	-4.40312
4722	PGRMC2	PGRMC2	-0.0940677	4.31998	-1.62091	0.1645	0.99998	-4.65114
649	DIMT1	DIMT1	0.04244	4.32173	1.62082	0.16452	0.99998	-4.56231
6392	C6orf57	C6orf57	0.389897	4.2895	1.62035	0.164621	0.99998	-4.359
4090	KIAA1033	KIAA1033	0.100376	4.31962	1.61936	0.164833	0.99998	-4.59732
935	NUCB2	NUCB2	0.751911	4.20909	1.61783	0.165162	0.99998	-4.61865
6141	TRAPPC2L	TRAPPC2L	0.0894426	4.32081	1.61717	0.165303	0.99998	-4.36431
2436	PAF1	PAF1	-0.0870983	4.32027	-1.61715	0.165308	0.99998	-4.65886
504	YTHDF3	YTHDF3	-0.0496761	4.3215	-1.61641	0.165467	0.99998	-4.65896
1639	PLEKHA4	PLEKHA4	0.147661	4.31876	1.61557	0.165648	0.99998	-4.3879
1571	IGF2BP2	IGF2BP2	-0.0507696	4.32145	-1.61389	0.16601	0.99998	-4.71463
6645	NMNAT1	NMNAT1	0.0688939	4.32142	1.61381	0.166026	0.99998	-4.38463
3188	SNX1	SNX1	-0.0712111	4.32084	-1.61376	0.166038	0.99998	-4.71488
2006	AK3	AK3	-0.0855657	4.32038	-1.61372	0.166046	0.99998	-4.57011
2002	NCAPD3	NCAPD3	0.0528102	4.32147	1.61131	0.166567	0.99998	-4.59394
5255	TTK	TTK	0.0575666	4.32128	1.60967	0.166924	0.99998	-4.67652
3103	NARS	NARS	0.0465804	4.32144	1.60874	0.167126	0.99998	-5.17406
2504	AUTS2	AUTS2	0.113473	4.31999	1.60853	0.167171	0.99998	-4.3658
4314	PIK3R1	PIK3R1	0.0435385	4.32173	1.60839	0.167203	0.99998	-4.55393
900	BRD3	BRD3	0.09992	4.32004	1.60802	0.167283	0.99998	-4.39933
3409	POLD3	POLD3	-0.0597993	4.32122	-1.60799	0.16729	0.99998	-4.67952
1434	KMT2D	KMT2D	0.136835	4.31814	1.60783	0.167323	0.99998	-4.37103
6870	COX20	COX20	-0.116669	4.31962	-1.60642	0.167632	0.99998	-4.36624
2521	PPP4C	PPP4C	0.0466622	4.32159	1.60582	0.167762	0.99998	-4.64322
6932	CCDC102A	CCDC102A	-0.160272	4.31756	-1.60575	0.167777	0.99998	-4.38805
2687	ELAVL1	ELAVL1	-0.0508435	4.32139	-1.60468	0.16801	0.99998	-4.87331
3186	UBQLN2	UBQLN2	-0.245242	4.30675	-1.60358	0.168251	0.99998	-4.68222
2486	RPL35A	RPL35A	-0.0261481	4.32182	-1.60276	0.16843	0.99998	-5.11612
3848	OXA1L	OXA1L	0.0530531	4.32165	1.60257	0.168473	0.99998	-4.45738
4438	CDC37	CDC37	-0.0530158	4.32126	-1.60163	0.168679	0.99998	-5.41381
317	C9orf40	C9orf40	0.370828	4.29405	1.60161	0.168683	0.99998	-4.4432
2316	HIST2H2AB	HIST2H2AB	-0.387289	4.28644	-1.59894	0.16927	0.99998	-4.37389
5372	ADNP	ADNP	-0.058591	4.32116	-1.5978	0.169521	0.99998	-5.0007
1031	LMNB2	LMNB2	-0.081611	4.32033	-1.59756	0.169574	0.99998	-5.23521
2901	CAPN2	CAPN2	-0.0467689	4.32146	-1.59688	0.169725	0.99998	-4.97488
2386	AAK1	AAK1	0.0440062	4.3217	1.59664	0.169775	0.99998	-4.57825
1130	TRRAP	TRRAP	0.055609	4.3213	1.59627	0.169857	0.99998	-4.73151
5938	CSRP2	CSRP2	-0.540777	4.26062	-1.59583	0.169956	0.99998	-4.47484
4242	ANXA8L2	ANXA8L2	-0.126183	4.32016	-1.59525	0.170084	0.99998	-4.40047
1508	FKBP4	FKBP4	-0.0754041	4.32051	-1.59513	0.170109	0.99998	-5.34034
3959	NDE1	NDE1	-0.122202	4.31904	-1.59513	0.170109	0.99998	-4.38492
1050	ARGLU1	ARGLU1	0.077532	4.32056	1.59487	0.170167	0.99998	-4.77657
6903	GLT8D1	GLT8D1	0.0650604	4.32153	1.59486	0.170169	0.99998	-4.39962
2674	ARL1	ARL1	0.109242	4.31937	1.59436	0.17028	0.99998	-4.43816
195	PACSIN2	PACSIN2	-0.068104	4.32085	-1.59372	0.170423	0.99998	-5.00857
4944	PIK3CA	PIK3CA	-0.165716	4.31704	-1.59317	0.170544	0.99998	-4.39311
2701	REPS2	REPS2	0.0863111	4.3213	1.59137	0.170944	0.99998	-4.37618
474	RUVBL2	RUVBL2	-0.0411757	4.32156	-1.5912	0.170982	0.99998	-5.14241
5032	SLC39A7	SLC39A7	-0.0614544	4.32134	-1.59061	0.171112	0.99998	-4.49787
3431	C1orf52	C1orf52	0.668581	4.23142	1.58976	0.171302	0.99998	-4.38369
743	CORO1A	CORO1A	-0.0367544	4.32174	-1.58922	0.171422	0.99998	-4.75418
2343	PDPK1	PDPK1	0.099509	4.3197	1.5883	0.171626	0.99998	-4.55343
7077	MRPL51	MRPL51	0.0738389	4.32112	1.58803	0.171687	0.99998	-4.42562
756	PYGL	PYGL	0.0894482	4.32008	1.58802	0.17169	0.99998	-4.69458
5367	SLC38A9	SLC38A9	0.288372	4.30394	1.58696	0.171926	0.99998	-4.43879
5266	GOLM1	GOLM1	-0.0813139	4.32037	-1.58658	0.172013	0.99998	-4.76969
541	CHD5	CHD5	0.0552744	4.32159	1.58657	0.172014	0.99998	-4.46499
1125	RPA2	RPA2	0.0630518	4.3214	1.58649	0.172032	0.99998	-4.45197
5664	MGP	MGP	0.119634	4.31898	1.58513	0.172337	0.99998	-4.39945
3052	ARHGEF37	ARHGEF37	0.087219	4.32056	1.58495	0.172377	0.99998	-4.42387
2641	PSMA5	PSMA5	-0.203423	4.31102	-1.58333	0.17274	0.99998	-4.94248
5951	ENSA	ENSA	0.332951	4.29599	1.58279	0.172862	0.99998	-4.77139
4288	MFF	MFF	-0.104354	4.32068	-1.58141	0.173171	0.99998	-4.38658
6388	POLR2I	POLR2I	0.670552	4.2296	1.58115	0.17323	0.99998	-4.38324
1477	RACGAP1	RACGAP1	0.0416115	4.32157	1.58063	0.173347	0.99998	-4.98227
5512	RPL36A	RPL36A	-0.0702915	4.32077	-1.58018	0.173448	0.99998	-5.02799
4805	NCEH1	NCEH1	0.0766528	4.32091	1.57967	0.173563	0.99998	-4.46018
5169	U2SURP	U2SURP	0.0313821	4.32176	1.57959	0.17358	0.99998	-4.98987
1351	EIF2B1	EIF2B1	0.0598938	4.32114	1.57861	0.173803	0.99998	-4.82075
194	ADCK5	ADCK5	-0.137264	4.31854	-1.57852	0.173822	0.99998	-4.38699
5701	GRB7	GRB7	0.0785991	4.32122	1.57757	0.174038	0.99998	-4.39252
3541	TMEM115	TMEM115	-0.0718021	4.3214	-1.57672	0.17423	0.99998	-4.39911
3897	SUPT5H	SUPT5H	-0.0898012	4.31995	-1.57621	0.174346	0.99998	-5.11867
4599	UBR7	UBR7	0.196951	4.31294	1.57545	0.174517	0.99998	-4.50846
5748	BSG	BSG	0.126213	4.31816	1.57533	0.174545	0.99998	-4.60639
1207	MAP3K4	MAP3K4	0.135227	4.31964	1.57402	0.174842	0.99998	-4.41496
7159	SLC50A1	SLC50A1	0.264429	4.30543	1.57334	0.174998	0.99998	-4.39948
4802	EPN3	EPN3	0.0708892	4.32133	1.57331	0.175005	0.99998	-4.41411
1452	BZW2	BZW2	0.0306677	4.32177	1.57321	0.175027	0.99998	-5.0349
1082	ARFGAP2	ARFGAP2	-0.0589384	4.3212	-1.5728	0.175119	0.99998	-4.76192
5386	PPP6R1	PPP6R1	-0.0771746	4.32085	-1.57105	0.175517	0.99998	-4.48116
1529	LUZP1	LUZP1	-0.0688445	4.32082	-1.57081	0.175574	0.99998	-4.99563
5713	NUBPL	NUBPL	0.0876244	4.32063	1.57028	0.175694	0.99998	-4.41799
5694	NCOA7	NCOA7	-0.0586674	4.32127	-1.56819	0.176171	0.99998	-4.64868
3651	ATAT1	ATAT1	0.114626	4.32027	1.56809	0.176194	0.99998	-4.39835
2610	STAM2	STAM2	-0.0551449	4.32139	-1.56551	0.176787	0.99998	-4.62135
5648	GINS4	GINS4	-0.103306	4.31987	-1.56375	0.17719	0.99998	-4.41977
2207	OGFR	OGFR	-0.0614434	4.3213	-1.56372	0.177197	0.99998	-4.53577
6308	DNAAF2	DNAAF2	0.29205	4.30475	1.56	0.178057	0.99998	-4.45709
3638	NOL6	NOL6	-0.0723351	4.32082	-1.55881	0.178331	0.99998	-4.63498
5113	COX18	COX18	0.15711	4.318	1.55811	0.178493	0.99998	-4.42324
3391	SULT2B1	SULT2B1	0.0870759	4.32027	1.55658	0.178848	0.99998	-4.55029
6203	RPL21	RPL21	0.0714617	4.32063	1.55654	0.178857	0.99998	-5.26392
4181	ECI1	ECI1	0.0506013	4.32143	1.55592	0.179003	0.99998	-4.74685
4422	NOP9	NOP9	0.0577235	4.32131	1.55568	0.179058	0.99998	-4.63141
4973	NAF1	NAF1	-0.0982265	4.32084	-1.55545	0.179112	0.99998	-4.39961
4107	ZRANB2	ZRANB2	0.0618734	4.32107	1.55454	0.179324	0.99998	-4.80866
1330	ECSIT	ECSIT	0.059428	4.32137	1.55389	0.179474	0.99998	-4.53522
3383	SRGAP2	SRGAP2	0.0839319	4.32034	1.55329	0.179614	0.99998	-4.61927
1399	EPHB2	EPHB2	-0.0405878	4.32171	-1.55184	0.179952	0.99998	-4.69156
4758	DDX49	DDX49	0.0467741	4.32161	1.55161	0.180007	0.99998	-4.62923
4049	RAB5C	RAB5C	0.054715	4.3213	1.55126	0.18009	0.99998	-4.78774
6108	NUDT1	NUDT1	-0.0692105	4.32133	-1.55124	0.180094	0.99998	-4.43706
1802	ILF3	ILF3	0.0138884	4.32189	1.54985	0.180418	0.99998	-5.78409
1611	KLC4	KLC4	-0.0973151	4.31967	-1.54828	0.180787	0.99998	-4.73108
6833	DPY19L1	DPY19L1	0.222034	4.31314	1.54715	0.181052	0.99998	-4.46259
5788	NR1H2	NR1H2	0.108251	4.32012	1.54667	0.181166	0.99998	-4.40405
5954	2017-03-05	2017-03-05	0.0856634	4.32047	1.54634	0.181243	0.99998	-4.4867
6013	CWF19L2	CWF19L2	0.0610929	4.32157	1.54631	0.181251	0.99998	-4.44784
146	MARCKS	MARCKS	0.452055	4.27474	1.5462	0.181275	0.99998	-5.08579
6984	BRCA1	BRCA1	-0.116558	4.32066	-1.54613	0.181292	0.99998	-4.42408
3290	PLCB3	PLCB3	0.0457401	4.32149	1.54587	0.181353	0.99998	-4.91905
6626	SNRNP27	SNRNP27	0.11744	4.31893	1.54573	0.181386	0.99998	-4.43776
3384	SRGAP1	SRGAP1	0.0992153	4.31975	1.54497	0.181565	0.99998	-4.50393
5946	BAG3	BAG3	0.114964	4.31886	1.54328	0.181964	0.99998	-4.5568
4010	SH3GLB1	SH3GLB1	-0.0397787	4.32178	-1.54177	0.182322	0.99998	-4.62893
4089	CYP4Z1	CYP4Z1	0.121644	4.3185	1.54127	0.182439	0.99998	-4.48724
482	CHD1	CHD1	0.0448576	4.32153	1.53966	0.182821	0.99998	-4.86381
4741	TTC38	TTC38	-0.138641	4.31805	-1.53958	0.182839	0.99998	-4.41042
112	CAST	CAST	-0.0830959	4.32019	-1.53788	0.183243	0.99998	-5.29058
2635	PPM1G	PPM1G	-0.073681	4.32057	-1.5375	0.183335	0.99998	-5.21725
3688	TOP2B	TOP2B	0.0456577	4.32141	1.53723	0.183398	0.99998	-5.38672
1282	SYNCRIP	SYNCRIP	0.0491343	4.32132	1.53688	0.183481	0.99998	-5.47263
1921	CAMK1D	CAMK1D	0.0463332	4.32166	1.53497	0.183938	0.99998	-4.60495
5459	RAB6A	RAB6A	0.264858	4.31136	1.53369	0.184242	0.99998	-4.51338
1756	TPD52L2	TPD52L2	-0.13509	4.31717	-1.53367	0.184248	0.99998	-4.88849
6736	SLC2A1	SLC2A1	-0.0741351	4.32071	-1.53328	0.184341	0.99998	-4.67666
727	AHCTF1	AHCTF1	-0.0371846	4.32164	-1.53159	0.184747	0.99998	-5.08641
191	EXOC5	EXOC5	0.0374754	4.32165	1.53129	0.184817	0.99998	-4.99291
2590	NT5DC3	NT5DC3	0.0561445	4.32159	1.52894	0.185382	0.99998	-4.49436
968	HSPD1	HSPD1	-0.0922556	4.31971	-1.52859	0.185465	0.99998	-6.04671
406	PKN2	PKN2	-0.0324811	4.32173	-1.52841	0.185509	0.99998	-5.07424
5719	ADA	ADA	-0.0570981	4.32151	-1.52806	0.185594	0.99998	-4.51568
5377	MRPL49	MRPL49	0.0687959	4.32101	1.52777	0.185662	0.99998	-4.57025
2092	TFB1M	TFB1M	0.0635846	4.32138	1.52724	0.185791	0.99998	-4.48661
6914	HS2ST1	HS2ST1	0.0591126	4.3214	1.52655	0.185958	0.99998	-4.53607
3209	SRI	SRI	-0.203789	4.31097	-1.52652	0.185965	0.99998	-4.86205
7057	TIPIN	TIPIN	0.475151	4.27272	1.52633	0.18601	0.99998	-4.46232
5190	CD99L2	CD99L2	0.556719	4.25161	1.52581	0.186136	0.99998	-4.43536
6166	SAMHD1	SAMHD1	0.0552718	4.32149	1.52579	0.18614	0.99998	-4.55119
4261	ATP1B1	ATP1B1	-0.0405619	4.32163	-1.52436	0.186487	0.99998	-4.85723
1677	SUN2	SUN2	-0.0648282	4.32145	-1.522	0.187058	0.99998	-4.46203
391	SMARCD2	SMARCD2	0.0388303	4.32167	1.52184	0.187096	0.99998	-4.84184
568	CCNA2	CCNA2	0.0789356	4.32061	1.52178	0.18711	0.99998	-4.5748
938	FAM177A1	FAM177A1	0.174117	4.3147	1.52168	0.187136	0.99998	-4.49787
1916	TFAM	TFAM	0.048239	4.32142	1.52098	0.187305	0.99998	-4.92261
6893	KRTCAP2	KRTCAP2	0.200547	4.31212	1.52028	0.187475	0.99998	-4.42173
4330	ECM1	ECM1	-0.352374	4.29233	-1.52021	0.187493	0.99998	-4.44045
806	B4GALT7	B4GALT7	0.103718	4.32018	1.51983	0.187584	0.99998	-4.4223
3174	CNNM4	CNNM4	0.0860355	4.32028	1.51978	0.187598	0.99998	-4.5647
2769	PRKACA	PRKACA	0.0716807	4.32097	1.51952	0.18766	0.99998	-4.53807
6649	COX5A	COX5A	0.486486	4.26399	1.51857	0.187893	0.99998	-4.62271
2662	EIF4A3	EIF4A3	0.0462602	4.32139	1.51856	0.187894	0.99998	-5.37256
2880	TMEM214	TMEM214	0.0319679	4.32177	1.51815	0.187995	0.99998	-4.94183
4713	ARF6	ARF6	-0.0776824	4.3206	-1.51803	0.188024	0.99998	-4.61165
6169	CTSV	CTSV	0.119062	4.31951	1.51492	0.188783	0.99998	-4.42307
1967	ARFGAP1	ARFGAP1	-0.0827822	4.32036	-1.51386	0.189042	0.99998	-4.67321
3555	HLA-C	HLA-C	0.15462	4.31825	1.51257	0.18936	0.99998	-4.44869
4547	CBX3	CBX3	-0.0876377	4.31999	-1.51225	0.189438	0.99998	-4.96756
5089	BBX	BBX	0.0805916	4.32085	1.51211	0.189472	0.99998	-4.46258
4151	TUBG1	TUBG1	0.039132	4.3217	1.51138	0.189652	0.99998	-4.76439
4032	SDHD	SDHD	0.0952326	4.32016	1.51047	0.189875	0.99998	-4.46184
502	CCT2	CCT2	-0.0366805	4.32159	-1.51032	0.189913	0.99998	-5.65896
4946	PPIH	PPIH	-0.0354534	4.3217	-1.50892	0.190257	0.99998	-4.95026
1242	ACSL4	ACSL4	0.122932	4.31815	1.5085	0.190362	0.99998	-4.54544
127	BTAF1	BTAF1	0.0717878	4.32062	1.50827	0.190416	0.99998	-4.95241
843	CDV3	CDV3	0.151982	4.31594	1.50728	0.190662	0.99998	-4.91164
3720	CCDC47	CCDC47	-0.0538325	4.32125	-1.50721	0.190679	0.99998	-4.96164
5279	HSPB11	HSPB11	0.143693	4.31812	1.50721	0.190681	0.99998	-4.43034
4083	BCCIP	BCCIP	-0.0504589	4.3216	-1.50646	0.190865	0.99998	-4.58188
47	FAM60A	FAM60A	0.122956	4.32031	1.50636	0.190889	0.99998	-4.44579
5478	NFKB1	NFKB1	-0.0434223	4.32161	-1.50576	0.191038	0.99998	-4.77215
7133	NACA2	NACA2	0.315598	4.2981	1.50386	0.191508	0.99998	-4.43263
5885	TMEM173	TMEM173	-0.0717445	4.32094	-1.50356	0.191584	0.99998	-4.55924
905	TRMT6	TRMT6	-0.0542594	4.32126	-1.50344	0.191613	0.99998	-4.93712
5519	ALS2	ALS2	0.129283	4.31999	1.50265	0.191809	0.99998	-4.4499
5979	OCLN	OCLN	-0.0442726	4.3216	-1.50216	0.19193	0.99998	-4.74142
2071	LYPLA2	LYPLA2	-0.120629	4.31798	-1.50103	0.192213	0.99998	-4.87709
752	SLC27A3	SLC27A3	-0.0466057	4.32171	-1.501	0.192221	0.99998	-4.57667
5731	TMEM68	TMEM68	0.101581	4.32017	1.50089	0.192248	0.99998	-4.43649
2782	RPS19	RPS19	0.048368	4.32132	1.5	0.19247	0.99998	-5.528
460	EHF	EHF	0.0970052	4.32106	1.4987	0.192793	0.99998	-4.43451
563	EML4	EML4	-0.0442234	4.32144	-1.49808	0.192949	0.99998	-5.34497
6235	ANKRD50	ANKRD50	0.140755	4.31703	1.49803	0.192962	0.99998	-4.48613
1209	MAP2K3	MAP2K3	0.0458937	4.32165	1.49796	0.19298	0.99998	-4.64113
6059	NENF	NENF	0.576505	4.24554	1.49763	0.193061	0.99998	-4.54804
6806	SNRK	SNRK	0.129369	4.32025	1.49716	0.19318	0.99998	-4.45792
1221	PITPNA	PITPNA	0.047673	4.32149	1.49701	0.193216	0.99998	-4.7894
5907	UBL3	UBL3	-0.0894615	4.32086	-1.49694	0.193234	0.99998	-4.4371
6762	RBM18	RBM18	0.185802	4.31901	1.49455	0.193833	0.99998	-4.50998
5411	BLVRA	BLVRA	0.0335677	4.32173	1.49301	0.194219	0.99998	-4.99251
4659	KLF5	KLF5	0.1447	4.31827	1.49247	0.194356	0.99998	-4.44394
1688	MRPL22	MRPL22	0.0651572	4.3211	1.49233	0.19439	0.99998	-4.62018
530	MYH3	MYH3	0.149668	4.31746	1.49176	0.194534	0.99998	-4.43889
6629	CAPNS1	CAPNS1	-0.064962	4.32087	-1.491	0.194726	0.99998	-4.98629
4999	PDIA6	PDIA6	-0.0470951	4.32136	-1.49066	0.194811	0.99998	-5.36388
1178	RNASEH2A	RNASEH2A	-0.0527456	4.32149	-1.49024	0.194919	0.99998	-4.62122
7054	CCDC64B	CCDC64B	-0.112675	4.32066	-1.49009	0.194956	0.99998	-4.44746
6522	GDA	GDA	-0.185051	4.31589	-1.48795	0.195496	0.99998	-4.47388
2005	ACBD3	ACBD3	-0.0357587	4.32174	-1.48778	0.19554	0.99998	-4.83381
1290	HSP90AB1	HSP90AB1	0.196723	4.31323	1.4864	0.195889	0.99998	-4.44177
302	GOLGA2	GOLGA2	-0.0478737	4.32144	-1.48638	0.195893	0.99998	-4.89219
4433	PLRG1	PLRG1	-0.0562412	4.32118	-1.48616	0.195951	0.99998	-4.9483
4007	PEX14	PEX14	-0.0859975	4.32027	-1.48613	0.195958	0.99998	-4.59817
3313	GRIPAP1	GRIPAP1	-0.0713404	4.32074	-1.48569	0.196069	0.99998	-4.77099
1509	SNAP29	SNAP29	-0.108329	4.31897	-1.4853	0.196167	0.99998	-4.70627
316	2017-09-09	2017-09-09	-0.0254309	4.32178	-1.48515	0.196208	0.99998	-5.54612
953	RALY	RALY	-0.0753517	4.32046	-1.48487	0.196278	0.99998	-5.16206
4838	ORC5	ORC5	0.0714126	4.32117	1.48355	0.196614	0.99998	-4.49377
3962	CHMP2B	CHMP2B	-0.105457	4.31928	-1.48319	0.196705	0.99998	-4.60297
6785	SLC35E1	SLC35E1	0.114193	4.32013	1.48301	0.196751	0.99998	-4.44421
1557	RDH14	RDH14	0.0357466	4.32178	1.48195	0.197022	0.99998	-4.76263
5680	BCL2L1	BCL2L1	-0.112753	4.31944	-1.48185	0.197045	0.99998	-4.45052
6789	B2M	B2M	0.358225	4.28918	1.48153	0.197127	0.99998	-4.51958
3879	VBP1	VBP1	-0.0855255	4.32002	-1.48118	0.197218	0.99998	-5.08896
4559	IFI30	IFI30	0.322476	4.29665	1.48071	0.197336	0.99998	-4.44643
3433	DNAJC5	DNAJC5	-0.0830613	4.32036	-1.47903	0.197766	0.99998	-4.60746
3189	SNX2	SNX2	-0.0330337	4.32175	-1.47843	0.197921	0.99998	-4.96378
6276	IFNGR1	IFNGR1	-0.101613	4.31986	-1.47832	0.197949	0.99998	-4.47416
4773	BEND3	BEND3	-0.0900123	4.32046	-1.47797	0.198038	0.99998	-4.4765
1158	RPS3	RPS3	0.0114007	4.32191	1.47787	0.198064	0.99998	-5.80284
6635	GPR56	GPR56	0.140834	4.31674	1.47783	0.198075	0.99998	-4.53929
4069	PAPOLG	PAPOLG	0.0725214	4.32106	1.4769	0.198312	0.99998	-4.50995
4942	TBC1D2	TBC1D2	0.0791069	4.32132	1.4762	0.198493	0.99998	-4.45042
5310	C14orf142	C14orf142	0.604072	4.23254	1.47276	0.199379	0.99998	-4.45858
154	NDUFV2	NDUFV2	-0.0554618	4.32117	-1.47253	0.199438	0.99998	-5.05517
775	GGCX	GGCX	0.0676215	4.32091	1.47234	0.199487	0.99998	-4.68793
6753	H1F0	H1F0	0.0598339	4.32101	1.47191	0.199596	0.99998	-5.1322
4901	IWS1	IWS1	-0.125627	4.31789	-1.47166	0.199661	0.99998	-4.70367
2896	RBMXL3	RBMXL3	0.108107	4.31893	1.4715	0.199704	0.99998	-4.67742
5827	RILP	RILP	0.214183	4.31145	1.47006	0.200075	0.99998	-4.46159
5641	ZBTB8OS	ZBTB8OS	0.226075	4.30938	1.46991	0.200114	0.99998	-4.46573
2866	CEP78	CEP78	0.116744	4.32026	1.46932	0.200267	0.99998	-4.45545
5099	OSBPL9	OSBPL9	0.0295331	4.32184	1.46909	0.200327	0.99998	-4.87487
1600	GRB2	GRB2	-0.057273	4.32117	-1.46854	0.200469	0.99998	-4.86599
3358	CTTN	CTTN	-0.0817918	4.32011	-1.46845	0.200492	0.99998	-5.48917
689	TRMT2A	TRMT2A	0.0656231	4.3211	1.46842	0.2005	0.99998	-4.60009
5973	SLC25A32	SLC25A32	0.0594837	4.32138	1.46842	0.200501	0.99998	-4.57066
4968	STX12	STX12	-0.0934521	4.32055	-1.46799	0.200612	0.99998	-4.45886
6334	TTC26	TTC26	0.122422	4.32043	1.46673	0.20094	0.99998	-4.46595
3885	ICAM1	ICAM1	-0.049748	4.32158	-1.46639	0.201027	0.99998	-4.62905
2565	SLC22A18	SLC22A18	0.0780392	4.32079	1.46474	0.201455	0.99998	-4.52672
3137	ERLEC1	ERLEC1	0.0580432	4.32139	1.46355	0.201767	0.99998	-4.59249
1469	CHMP2A	CHMP2A	0.0549777	4.32131	1.46317	0.201866	0.99998	-4.74653
6026	HAUS4	HAUS4	-0.107787	4.32005	-1.46308	0.201888	0.99998	-4.45331
4229	DNAJC9	DNAJC9	-0.037878	4.32165	-1.46227	0.202102	0.99998	-4.9674
463	JAGN1	JAGN1	-0.0745622	4.32099	-1.46187	0.202206	0.99998	-4.51691
5101	EFEMP1	EFEMP1	-0.20397	4.31506	-1.46018	0.202649	0.99998	-4.49884
1883	POLR1D	POLR1D	0.0826879	4.32056	1.46014	0.202659	0.99998	-4.53985
4556	YAP1	YAP1	0.192015	4.31223	1.45971	0.202772	0.99998	-4.78324
3425	UTP23	UTP23	0.0930993	4.32025	1.45893	0.202975	0.99998	-4.49338
7009	BSPRY	BSPRY	0.0648973	4.32128	1.45798	0.203226	0.99998	-4.54088
5712	ADRBK1	ADRBK1	0.0434127	4.32162	1.45778	0.203276	0.99998	-4.75952
1422	PHYKPL	PHYKPL	0.0839553	4.32113	1.45753	0.203344	0.99998	-4.46014
5184	ZCCHC17	ZCCHC17	0.107246	4.31987	1.45725	0.203416	0.99998	-4.45939
2539	HOMER3	HOMER3	-0.0839555	4.32009	-1.45541	0.2039	0.99998	-4.95449
215	ASMTL	ASMTL	0.0594333	4.32135	1.45518	0.203961	0.99998	-4.59233
1586	RMDN2	RMDN2	0.0607125	4.3215	1.45497	0.204018	0.99998	-4.52357
1220	PITPNB	PITPNB	-0.032777	4.32171	-1.45482	0.204056	0.99998	-5.1352
1245	IKBKG	IKBKG	-0.101491	4.31953	-1.45451	0.204139	0.99998	-4.54705
4491	CORO7	CORO7	-0.0480637	4.32162	-1.45418	0.204226	0.99998	-4.64225
5154	RNH1	RNH1	-0.126104	4.3176	-1.45313	0.204502	0.99998	-5.08893
3796	DBT	DBT	-0.03314	4.32181	-1.45311	0.204507	0.99998	-4.81578
2579	MAPK1	MAPK1	0.0357754	4.32164	1.45294	0.204554	0.99998	-5.16866
1296	RPSA	RPSA	-0.0606308	4.32092	-1.4527	0.204616	0.99998	-5.31073
2469	ACSF3	ACSF3	-0.100145	4.31939	-1.45159	0.204909	0.99998	-4.67006
5274	CLCN3	CLCN3	0.0649008	4.32132	1.44941	0.205488	0.99998	-4.53135
6616	PDRG1	PDRG1	-0.0715474	4.32102	-1.44933	0.205508	0.99998	-4.54762
301	WDHD1	WDHD1	-0.0468327	4.32146	-1.44811	0.205833	0.99998	-4.89562
6506	NT5E	NT5E	-0.189344	4.3118	-1.44774	0.205932	0.99998	-4.52053
2066	SEC16A	SEC16A	0.073067	4.32049	1.44764	0.205958	0.99998	-5.08756
3150	ENOSF1	ENOSF1	0.0355277	4.32173	1.44736	0.206034	0.99998	-4.88773
5760	RCHY1	RCHY1	0.232561	4.31275	1.44555	0.206516	0.99998	-4.51905
1313	ALCAM	ALCAM	-0.0598285	4.32104	-1.44545	0.206542	0.99998	-4.97719
5365	BCL7A	BCL7A	0.206454	4.31098	1.44524	0.206599	0.99998	-4.51707
1432	2017-09-02	2017-09-02	-0.043657	4.32145	-1.44498	0.206666	0.99998	-5.27003
6212	HTRA2	HTRA2	-0.0681067	4.32136	-1.44403	0.206921	0.99998	-4.50309
4540	ANP32A	ANP32A	-0.108296	4.31872	-1.4433	0.207116	0.99998	-4.94435
6781	MYCBP	MYCBP	0.323157	4.29469	1.44277	0.207258	0.99998	-4.67331
6600	RCCD1	RCCD1	0.139253	4.31986	1.44265	0.20729	0.99998	-4.48763
825	DDX19A	DDX19A	0.0768981	4.32083	1.44247	0.207337	0.99998	-4.53947
851	PRKAR2A	PRKAR2A	-0.0427345	4.32157	-1.44209	0.207441	0.99998	-4.88419
6183	SLU7	SLU7	-0.0890689	4.31994	-1.44099	0.207735	0.99998	-4.7184
4478	PSMB2	PSMB2	0.135238	4.31674	1.43989	0.208031	0.99998	-4.79543
6109	YOD1	YOD1	0.0921065	4.32089	1.43927	0.208197	0.99998	-4.46685
6823	SELT	SELT	0.0938527	4.32083	1.43911	0.208239	0.99998	-4.46662
429	ERICH1	ERICH1	0.0786953	4.32111	1.43816	0.208495	0.99998	-4.48459
2767	PDAP1	PDAP1	0.0674174	4.32071	1.43742	0.208696	0.99998	-5.14429
2844	FDPS	FDPS	-0.0552758	4.32116	-1.43614	0.20904	0.99998	-5.03795
2110	NSFL1C	NSFL1C	-0.098747	4.31928	-1.43611	0.209049	0.99998	-5.04431
1129	TBC1D10A	TBC1D10A	0.0608123	4.3212	1.43595	0.209091	0.99998	-4.6524
1972	CBR3	CBR3	-0.081485	4.32029	-1.43544	0.209228	0.99998	-4.73077
5042	DTX2	DTX2	0.175391	4.31516	1.43533	0.209259	0.99998	-4.4714
6162	TUSC3	TUSC3	0.0660716	4.32146	1.43504	0.209337	0.99998	-4.50572
2936	TSFM	TSFM	-0.0751457	4.32045	-1.43428	0.209543	0.99998	-4.91397
6360	SNX7	SNX7	-0.0947437	4.31969	-1.43355	0.209739	0.99998	-4.65505
3757	API5	API5	0.0463802	4.32134	1.43347	0.209761	0.99998	-5.47828
3030	TMEM33	TMEM33	0.0891849	4.31989	1.4331	0.209861	0.99998	-4.69989
1224	KIAA1143	KIAA1143	0.244936	4.30584	1.43294	0.209906	0.99998	-4.58649
1048	PSMC3	PSMC3	-0.0659459	4.32073	-1.43228	0.210083	0.99998	-5.41082
575	C6orf47	C6orf47	0.0813834	4.32049	1.4312	0.210376	0.99998	-4.57821
1275	TMED1	TMED1	-0.0581845	4.32133	-1.43029	0.210624	0.99998	-4.63805
2014	PLBD2	PLBD2	0.0578546	4.3213	1.43014	0.210664	0.99998	-4.66152
5308	EIF3I	EIF3I	-0.0470506	4.32134	-1.4286	0.211084	0.99998	-5.36385
3195	CHMP1A	CHMP1A	-0.0691542	4.32079	-1.42852	0.211104	0.99998	-4.75646
5764	TTL	TTL	0.111223	4.31984	1.42849	0.211113	0.99998	-4.47187
5647	DNAJC16	DNAJC16	0.083527	4.32082	1.42831	0.211163	0.99998	-4.49443
4008	PNPLA6	PNPLA6	0.0639372	4.32101	1.4281	0.211219	0.99998	-4.71681
2778	TLDC1	TLDC1	-0.0817667	4.32022	-1.42762	0.211351	0.99998	-4.73442
4643	PFN1	PFN1	0.0348393	4.32159	1.42756	0.211368	0.99998	-6.03879
1846	SEC23A	SEC23A	-0.0696703	4.32085	-1.42752	0.211378	0.99998	-4.66272
5682	ATPIF1	ATPIF1	0.273663	4.30196	1.42672	0.211595	0.99998	-4.79098
6737	SF3B14	SF3B14	0.0535873	4.32149	1.42564	0.211892	0.99998	-4.63154
3496	RELA	RELA	-0.0507009	4.32136	-1.42507	0.212048	0.99998	-4.86509
4387	LYNX1	LYNX1	0.143164	4.31728	1.42456	0.212187	0.99998	-4.47538
4488	PPAN	PPAN	0.0393611	4.32161	1.42344	0.212493	0.99998	-4.98282
4075	SPIN1	SPIN1	-0.0833978	4.32131	-1.42343	0.212495	0.99998	-4.47583
5218	NUMB	NUMB	0.0575984	4.32139	1.42338	0.212509	0.99998	-4.61889
7269	TMEM53	TMEM53	0.135031	4.32011	1.42227	0.212814	0.99998	-4.49443
5466	RAB2A	RAB2A	-0.0416316	4.32164	-1.42182	0.212939	0.99998	-4.80079
556	SPECC1L	SPECC1L	-0.0424069	4.32154	-1.42179	0.212946	0.99998	-4.99306
1878	TRAF3IP1	TRAF3IP1	-0.127891	4.32042	-1.42098	0.213168	0.99998	-4.49187
2267	SCCPDH	SCCPDH	-0.0738668	4.32065	-1.42018	0.213389	0.99998	-4.66783
3683	PRKD2	PRKD2	-0.0867638	4.3207	-1.42006	0.213421	0.99998	-4.49719
779	GPRIN1	GPRIN1	0.0876084	4.31977	1.41999	0.213442	0.99998	-5.25364
2535	POLD2	POLD2	-0.0942136	4.31962	-1.41998	0.213443	0.99998	-4.70454
1183	AHSA1	AHSA1	-0.040167	4.32156	-1.41978	0.213498	0.99998	-5.08377
1517	MAN1A1	MAN1A1	0.0526609	4.3214	1.41953	0.213566	0.99998	-4.72586
2883	RBP1	RBP1	-0.0438454	4.32151	-1.41943	0.213595	0.99998	-4.94807
4514	KBTBD4	KBTBD4	-0.098234	4.32035	-1.41932	0.213626	0.99998	-4.48277
1104	MGAT1	MGAT1	0.0444197	4.32167	1.4191	0.213686	0.99998	-4.69554
2634	GTF2A1	GTF2A1	-0.143255	4.31685	-1.41901	0.21371	0.99998	-4.48964
7026	SKP2	SKP2	0.100559	4.32037	1.41875	0.213782	0.99998	-4.47832
5880	TRMT1L	TRMT1L	-0.128118	4.31756	-1.41815	0.213948	0.99998	-4.60304
6581	LSM3	LSM3	0.265322	4.30341	1.41803	0.213982	0.99998	-4.49227
3488	PROSC	PROSC	-0.0766158	4.32055	-1.41795	0.214003	0.99998	-4.69108
4084	BCCIP	BCCIP	-0.0593572	4.32141	-1.4167	0.214348	0.99998	-4.58292
2128	TUBA1B	TUBA1B	0.0528009	4.3211	1.41561	0.21465	0.99998	-6.26892
1612	KLC1	KLC1	-0.033895	4.32172	-1.41528	0.214742	0.99998	-5.00417
328	GTF3C3	GTF3C3	-0.0662779	4.32097	-1.41481	0.214871	0.99998	-4.67413
7231	CHST3	CHST3	0.104781	4.32004	1.41427	0.215021	0.99998	-4.48238
342	TIA1	TIA1	-0.09512	4.31959	-1.41416	0.215052	0.99998	-4.68573
6196	C8orf47	C8orf47	0.454283	4.26975	1.41385	0.215137	0.99998	-4.48092
55	SH3BP4	SH3BP4	0.0564139	4.32149	1.41342	0.215255	0.99998	-4.59184
1667	LRIG1	LRIG1	0.103244	4.31982	1.4134	0.215262	0.99998	-4.49434
4699	NFATC2	NFATC2	-0.0667719	4.32135	-1.41333	0.215281	0.99998	-4.5293
6426	SDCBP	SDCBP	-0.224547	4.30967	-1.41247	0.21552	0.99998	-4.48127
277	LIMA1	LIMA1	-0.0794102	4.32015	-1.41233	0.215558	0.99998	-5.25816
94	STIP1	STIP1	-0.0578325	4.32095	-1.41061	0.216036	0.99998	-6.07575
1266	CTPS1	CTPS1	0.0200386	4.32185	1.41055	0.216052	0.99998	-5.50328
3215	EIF3K	EIF3K	-0.0656316	4.32087	-1.41027	0.216132	0.99998	-4.8291
6378	IFIH1	IFIH1	0.164111	4.31682	1.409	0.216484	0.99998	-4.49123
3208	MALT1	MALT1	-0.0962244	4.3201	-1.40793	0.216784	0.99998	-4.50787
1267	MRPL24	MRPL24	-0.0486925	4.32136	-1.4071	0.217017	0.99998	-4.99663
1081	CTR9	CTR9	0.0645915	4.32078	1.40683	0.217092	0.99998	-5.05833
3446	MYLK	MYLK	-0.106472	4.31931	-1.40669	0.217131	0.99998	-4.53697
6375	CAV2	CAV2	-0.103332	4.31989	-1.40631	0.217235	0.99998	-4.49394
3537	DDOST	DDOST	-0.0534662	4.32118	-1.4043	0.2178	0.99998	-5.15464
1770	HEBP2	HEBP2	0.393214	4.28075	1.40335	0.218066	0.99998	-4.68331
5199	WDR18	WDR18	-0.0528415	4.32136	-1.40179	0.218504	0.99998	-4.75516
347	YWHAQ	YWHAQ	-0.101126	4.31895	-1.39966	0.219105	0.99998	-5.29466
6119	ATP5SL	ATP5SL	0.0805378	4.32082	1.39947	0.219157	0.99998	-4.52699
2905	TBC1D22B	TBC1D22B	0.119957	4.31946	1.39945	0.219163	0.99998	-4.48598
6962	SIGMAR1	SIGMAR1	0.120279	4.32026	1.39925	0.219221	0.99998	-4.49193
3637	ORC2	ORC2	-0.0594012	4.32159	-1.3989	0.21932	0.99998	-4.54406
3250	GNA13	GNA13	0.0696583	4.32077	1.39888	0.219325	0.99998	-4.73652
3977	FYTTD1	FYTTD1	-0.0705948	4.32072	-1.39832	0.219484	0.99998	-4.75925
4078	CCDC22	CCDC22	0.0512221	4.32139	1.39827	0.219496	0.99998	-4.78499
2584	LPCAT1	LPCAT1	0.050216	4.32143	1.39807	0.219553	0.99998	-4.76795
6655	FAM107B	FAM107B	0.220556	4.3085	1.39774	0.219648	0.99998	-4.52497
7101	CMTR2	CMTR2	0.124133	4.31886	1.39643	0.220018	0.99998	-4.48873
2244	SIRT1	SIRT1	-0.0771687	4.3208	-1.39576	0.220206	0.99998	-4.55853
3721	TPD52	TPD52	-0.159214	4.31425	-1.39484	0.220467	0.99998	-5.03509
982	DHRS3	DHRS3	0.118903	4.31786	1.39455	0.220552	0.99998	-4.70502
6677	ICOSLG	ICOSLG	0.223399	4.31212	1.39439	0.220596	0.99998	-4.51771
31	PSMD4	PSMD4	-0.0988043	4.31919	-1.39407	0.220687	0.99998	-4.91023
2739	RAB25	RAB25	-0.083076	4.32015	-1.39309	0.220966	0.99998	-4.75137
3234	PARK7	PARK7	-0.0693098	4.32053	-1.39259	0.221107	0.99998	-5.49758
4963	SETD1A	SETD1A	0.0875555	4.32081	1.39245	0.221148	0.99998	-4.50083
2029	RRAGC	RRAGC	-0.0694716	4.32066	-1.39231	0.221187	0.99998	-4.85246
3	ZFP91	ZFP91	-0.133838	4.31711	-1.39125	0.22149	0.99998	-4.62273
2032	ERF	ERF	0.08368	4.32134	1.39123	0.221494	0.99998	-4.49234
212	VDAC1	VDAC1	-0.071846	4.32042	-1.38901	0.222129	0.99998	-5.50323
3294	NOP16	NOP16	0.0738519	4.32046	1.38877	0.222197	0.99998	-4.88211
1764	CRCP	CRCP	0.379101	4.28468	1.38875	0.222203	0.99998	-4.4912
5809	TSR2	TSR2	-0.142317	4.31767	-1.38839	0.222305	0.99998	-4.49141
80	HSPA1L	HSPA1L	-0.0708768	4.32149	-1.38817	0.222368	0.99998	-4.50974
5339	PTGR2	PTGR2	-0.0661246	4.32087	-1.38749	0.222562	0.99998	-4.76373
6080	NELFE	NELFE	-0.0733992	4.32056	-1.38738	0.222594	0.99998	-4.80943
5627	GLRX5	GLRX5	0.46605	4.26679	1.38603	0.222982	0.99998	-4.50462
503	YTHDF1	YTHDF1	-0.0625694	4.32157	-1.38566	0.223089	0.99998	-4.53676
2489	MOV10	MOV10	0.0361263	4.32159	1.3853	0.223192	0.99998	-5.31819
1515	ME1	ME1	-0.0734121	4.32074	-1.3852	0.223219	0.99998	-4.65049
1609	TMEM87A	TMEM87A	-0.036598	4.32168	-1.38517	0.223229	0.99998	-4.95934
5076	NOP2	NOP2	0.105315	4.32084	1.38468	0.223368	0.99998	-4.49446
5572	TMEM237	TMEM237	-0.0936295	4.32063	-1.38375	0.223637	0.99998	-4.49917
2569	RABEP1	RABEP1	-0.084298	4.31997	-1.38371	0.223648	0.99998	-4.89297
5684	MTAP	MTAP	-0.0838603	4.32087	-1.38364	0.223667	0.99998	-4.51267
6369	MGME1	MGME1	-0.0765716	4.32048	-1.38302	0.223845	0.99998	-4.69361
5619	P4HA2	P4HA2	0.0792646	4.32042	1.38302	0.223845	0.99998	-4.66077
3413	UNG	UNG	0.132828	4.3182	1.38278	0.223914	0.99998	-4.49553
5631	TRAPPC3	TRAPPC3	-0.0485252	4.32135	-1.38273	0.22393	0.99998	-5.01307
3050	RAB11FIP1	RAB11FIP1	-0.0889344	4.31973	-1.38216	0.224095	0.99998	-4.94628
242	EIF3B	EIF3B	-0.0272362	4.32175	-1.3821	0.224112	0.99998	-5.47919
6911	EVL	EVL	-0.197756	4.31468	-1.38082	0.22448	0.99998	-4.51743
3102	NIF3L1	NIF3L1	-0.0558684	4.32132	-1.38077	0.224494	0.99998	-4.70568
470	RPLP1	RPLP1	0.508074	4.25515	1.38054	0.22456	0.99998	-4.50005
4349	GLO1	GLO1	-0.0901541	4.31959	-1.38039	0.224603	0.99998	-5.02191
640	KIF2C	KIF2C	-0.0568146	4.32109	-1.37887	0.225044	0.99998	-5.00623
3744	TOMM40	TOMM40	0.0254736	4.32183	1.37749	0.225444	0.99998	-5.14653
2596	DAB2IP	DAB2IP	0.0534112	4.32162	1.37682	0.225637	0.99998	-4.60231
2226	RYR1	RYR1	-0.272677	4.30199	-1.37673	0.225663	0.99998	-4.49697
6898	ACOT13	ACOT13	-0.0530922	4.32125	-1.37596	0.225887	0.99998	-4.90007
412	DERA	DERA	0.0468664	4.32149	1.37532	0.226073	0.99998	-4.83097
4541	ANP32B	ANP32B	-0.10092	4.31892	-1.37459	0.226284	0.99998	-5.4183
7197	SUMO3	SUMO3	0.121886	4.31763	1.37325	0.226675	0.99998	-5.00383
3523	ID4	ID4	0.192655	4.31413	1.37304	0.226734	0.99998	-4.51217
2979	FKBP5	FKBP5	-0.0479454	4.32132	-1.37282	0.226799	0.99998	-5.16534
5186	BOLA2	BOLA2	0.14767	4.31559	1.37262	0.226857	0.99998	-4.85966
5778	MTDH	MTDH	-0.119922	4.3197	-1.37116	0.227285	0.99998	-4.50007
2503	FAM83B	FAM83B	0.0539328	4.32115	1.37013	0.227586	0.99998	-5.04986
3311	HN1L	HN1L	0.190742	4.31098	1.3699	0.227653	0.99998	-5.14653
1815	LRRFIP2	LRRFIP2	-0.0700778	4.32074	-1.36941	0.227795	0.99998	-4.73666
3432	DCAF6	DCAF6	-0.0915231	4.31989	-1.3691	0.227885	0.99998	-4.61579
5841	CASP3	CASP3	-0.0574548	4.32159	-1.36905	0.2279	0.99998	-4.5764
7052	VAV3	VAV3	0.0592352	4.32145	1.36846	0.228073	0.99998	-4.59608
5592	CCNL1	CCNL1	0.0626838	4.32133	1.36832	0.228113	0.99998	-4.59173
6337	WAC	WAC	-0.0591734	4.32122	-1.36773	0.228288	0.99998	-4.69582
6096	FASTKD1	FASTKD1	0.155732	4.31622	1.36614	0.228753	0.99998	-4.50204
1974	PCCB	PCCB	-0.0557692	4.32111	-1.36614	0.228754	0.99998	-4.98751
4863	SDC1	SDC1	-0.117894	4.31803	-1.36604	0.228782	0.99998	-4.71728
85	HSPA5	HSPA5	-0.0628621	4.32072	-1.36572	0.228876	0.99998	-6.14998
7193	POMK	POMK	-0.350813	4.28357	-1.36553	0.228933	0.99998	-4.50874
294	PCID2	PCID2	0.034009	4.3217	1.36504	0.229077	0.99998	-5.03971
3036	DHPS	DHPS	-0.108689	4.31861	-1.36499	0.229091	0.99998	-4.7514
4206	EIF2B2	EIF2B2	-0.060633	4.321	-1.36496	0.229099	0.99998	-4.84572
5632	TCF7L1	TCF7L1	0.145787	4.3168	1.3645	0.229236	0.99998	-4.50545
883	ABCB8	ABCB8	0.106002	4.31894	1.36426	0.229305	0.99998	-4.62235
4058	IFT27	IFT27	-0.0984312	4.31924	-1.36422	0.229317	0.99998	-4.79138
2357	DUSP12	DUSP12	-0.0659821	4.3211	-1.36421	0.229321	0.99998	-4.6242
2256	ZSCAN18	ZSCAN18	0.202887	4.31052	1.36348	0.229536	0.99998	-4.54447
3914	CIRH1A	CIRH1A	0.050856	4.32124	1.36325	0.229604	0.99998	-5.05731
87	SDAD1	SDAD1	0.0390372	4.32163	1.36299	0.22968	0.99998	-4.94676
535	RBM17	RBM17	-0.0380199	4.32157	-1.36262	0.22979	0.99998	-5.23333
6933	SENP8	SENP8	0.141824	4.31786	1.36191	0.229999	0.99998	-4.50399
262	CLTA	CLTA	0.485152	4.25675	1.36124	0.230196	0.99998	-4.70385
6754	TSPAN14	TSPAN14	0.198476	4.31094	1.35971	0.230649	0.99998	-4.50878
98	MSL1	MSL1	0.126518	4.32049	1.35956	0.230692	0.99998	-4.5149
199	SEC24D	SEC24D	0.0578205	4.32127	1.35919	0.230803	0.99998	-4.70702
1665	FAM120C	FAM120C	0.117356	4.31987	1.35851	0.231005	0.99998	-4.50583
1576	CHPF2	CHPF2	0.0906915	4.32032	1.35845	0.231021	0.99998	-4.53786
2814	TARBP1	TARBP1	0.0848602	4.3202	1.35827	0.231074	0.99998	-4.62259
3185	UBQLN1	UBQLN1	-0.219593	4.30682	-1.35787	0.231196	0.99998	-4.60727
105	RBM23	RBM23	0.100414	4.32099	1.3577	0.231243	0.99998	-4.50599
5819	SSR1	SSR1	-0.11484	4.31803	-1.35681	0.23151	0.99998	-5.07254
4505	PYCR1	PYCR1	-0.0546563	4.32121	-1.35665	0.231556	0.99998	-4.859
6064	NUDT5	NUDT5	0.0713379	4.32044	1.35646	0.231613	0.99998	-5.15244
809	NCLN	NCLN	0.0354346	4.32168	1.35608	0.231726	0.99998	-5.01792
1784	BCAP31	BCAP31	-0.0140892	4.32189	-1.35589	0.231782	0.99998	-5.83327
5686	NXN	NXN	-0.0541676	4.32166	-1.35582	0.231803	0.99998	-4.59329
2729	RABGEF1	RABGEF1	0.0616719	4.32102	1.35568	0.231846	0.99998	-4.77291
6273	U2SURP	U2SURP	-0.153784	4.31754	-1.35534	0.231946	0.99998	-4.51146
3392	CD2AP	CD2AP	-0.0448374	4.32138	-1.35524	0.231974	0.99998	-5.27997
4133	COL4A3BP	COL4A3BP	-0.0469084	4.32142	-1.35473	0.232128	0.99998	-4.9495
1135	IPO4	IPO4	0.0595599	4.32095	1.35469	0.232139	0.99998	-5.02739
4462	CALR	CALR	0.0467789	4.32125	1.3539	0.232374	0.99998	-5.98475
4931	CYP2J2	CYP2J2	0.0931536	4.32107	1.35333	0.232544	0.99998	-4.50849
1203	NEDD4L	NEDD4L	0.0630083	4.32145	1.35251	0.232789	0.99998	-4.57086
4833	XRCC4	XRCC4	-0.0744948	4.32082	-1.35237	0.232832	0.99998	-4.59731
6965	FAM73B	FAM73B	-0.125441	4.31994	-1.35191	0.232968	0.99998	-4.51285
6099	ROMO1	ROMO1	0.30557	4.293	1.35175	0.233016	0.99998	-4.62815
2205	POLR2D	POLR2D	0.455008	4.26637	1.35137	0.233131	0.99998	-4.52119
4451	2017-03-01	2017-03-01	0.0697682	4.32083	1.35048	0.233396	0.99998	-4.67382
4055	VPS41	VPS41	0.0572147	4.3214	1.3483	0.23405	0.99998	-4.64727
2288	MCM2	MCM2	-0.0453451	4.32134	-1.34814	0.234096	0.99998	-5.37663
2555	CCDC12	CCDC12	-0.0633442	4.32099	-1.34723	0.234371	0.99998	-4.76297
353	NBEA	NBEA	-0.0608921	4.32131	-1.34703	0.23443	0.99998	-4.62968
940	BCL2L13	BCL2L13	-0.0818213	4.32079	-1.34684	0.234487	0.99998	-4.54439
264	PTMS	PTMS	0.602021	4.22264	1.34615	0.234694	0.99998	-4.88272
1691	KIF3A	KIF3A	-0.0910133	4.3197	-1.34615	0.234696	0.99998	-4.71475
4250	RANBP1	RANBP1	0.303217	4.29536	1.34605	0.234725	0.99998	-5.02489
2907	STMN1	STMN1	0.232403	4.30569	1.346	0.23474	0.99998	-5.71354
6278	LSMD1	LSMD1	0.138092	4.31729	1.34593	0.23476	0.99998	-4.52564
918	SMC1B	SMC1B	0.0653183	4.32146	1.34577	0.234808	0.99998	-4.55771
2809	UACA	UACA	0.0334295	4.32167	1.34541	0.234917	0.99998	-5.1918
2889	RBM15B	RBM15B	0.0656657	4.32135	1.34464	0.235151	0.99998	-4.57209
6146	TMA7	TMA7	0.116951	4.31784	1.34432	0.235245	0.99998	-5.00689
5256	CHMP7	CHMP7	-0.0485215	4.32151	-1.3441	0.235313	0.99998	-4.75662
3559	FBXW9	FBXW9	0.0878265	4.32031	1.34402	0.235337	0.99998	-4.56999
4739	PXMP2	PXMP2	0.0904441	4.32017	1.34363	0.235454	0.99998	-4.56352
7250	TM7SF2	TM7SF2	0.134284	4.31738	1.3436	0.235463	0.99998	-4.53585
254	PTMA	PTMA	0.583966	4.22692	1.3432	0.235584	0.99998	-5.17986
1427	PSMC5	PSMC5	-0.0511847	4.32116	-1.34291	0.23567	0.99998	-5.46418
1530	MAN1B1	MAN1B1	0.0772787	4.32076	1.3422	0.235886	0.99998	-4.58229
2939	ATG3	ATG3	-0.0547011	4.32135	-1.34145	0.236111	0.99998	-4.7287
2934	H6PD	H6PD	0.0799664	4.32051	1.34116	0.2362	0.99998	-4.60887
6094	FADD	FADD	-0.0975321	4.32	-1.34097	0.236257	0.99998	-4.53777
2576	AKR1C1	AKR1C1	0.0518086	4.32115	1.34077	0.236317	0.99998	-5.21535
667	PSMD11	PSMD11	-0.0423148	4.3214	-1.34041	0.236426	0.99998	-5.48519
7240	SLC35C1	SLC35C1	0.142111	4.31737	1.34036	0.236442	0.99998	-4.51385
3980	PSMB10	PSMB10	-0.0501433	4.32141	-1.33969	0.236646	0.99998	-4.8025
6848	ACAD10	ACAD10	0.14134	4.31812	1.33863	0.236967	0.99998	-4.5157
5193	PPL	PPL	0.296393	4.29927	1.33852	0.237	0.99998	-4.52414
1030	LMNA	LMNA	-0.0715312	4.32032	-1.33822	0.237092	0.99998	-6.17864
1074	POFUT2	POFUT2	0.047265	4.32167	1.33782	0.237212	0.99998	-4.67771
6773	ATOX1	ATOX1	0.196999	4.31006	1.3373	0.237371	0.99998	-4.95817
7244	EGR1	EGR1	0.133239	4.31879	1.33721	0.237398	0.99998	-4.51583
2594	GNPDA1	GNPDA1	0.0368337	4.32164	1.33619	0.237708	0.99998	-5.03607
3965	FN1	FN1	-0.214521	4.30725	-1.33619	0.237709	0.99998	-5.00584
6017	WWP1	WWP1	-0.0719861	4.32141	-1.33614	0.237724	0.99998	-4.53946
70	EPPK1	EPPK1	-0.0729502	4.32114	-1.33611	0.237732	0.99998	-4.55991
167	C9orf142	C9orf142	-0.0729505	4.32082	-1.336	0.237767	0.99998	-4.62898
7267	RPS29	RPS29	0.0974974	4.31928	1.3357	0.237857	0.99998	-4.68538
5554	ZC3H8	ZC3H8	0.113344	4.3189	1.33468	0.238168	0.99998	-4.54457
2548	CRTAP	CRTAP	-0.0717767	4.32064	-1.33412	0.238339	0.99998	-4.72928
5038	COQ9	COQ9	-0.0489089	4.32144	-1.33395	0.238392	0.99998	-4.81399
3422	SLC26A6	SLC26A6	-0.0637149	4.32126	-1.33355	0.238514	0.99998	-4.61717
3663	HNRNPK	HNRNPK	-0.0366923	4.32151	-1.33351	0.238526	0.99998	-6.01342
4256	ARVCF	ARVCF	0.0539435	4.32159	1.33227	0.238903	0.99998	-4.62701
1936	PCBP2	PCBP2	0.0244228	4.32176	1.33173	0.23907	0.99998	-5.7806
2533	FZD10	FZD10	0.256048	4.30255	1.33063	0.239405	0.99998	-4.70033
7014	SLBP	SLBP	0.168212	4.31397	1.33037	0.239485	0.99998	-4.57566
3253	GNAI2	GNAI2	-0.0753405	4.32021	-1.33026	0.239518	0.99998	-5.01836
3037	CDKN2A	CDKN2A	-0.245293	4.30174	-1.33022	0.239533	0.99998	-4.70047
1481	AGFG2	AGFG2	0.099042	4.32076	1.32972	0.239684	0.99998	-4.51898
6673	RPL15	RPL15	0.0346642	4.32164	1.32956	0.239734	0.99998	-5.21157
5506	TGS1	TGS1	-0.160278	4.31651	-1.32898	0.239913	0.99998	-4.51976
862	IDI1	IDI1	-0.0529095	4.32124	-1.32796	0.240225	0.99998	-4.91197
4490	SLC25A20	SLC25A20	0.0656268	4.3209	1.3278	0.240273	0.99998	-4.74557
5085	PTRHD1	PTRHD1	-0.227192	4.30536	-1.32704	0.240508	0.99998	-4.74666
6268	C4orf32	C4orf32	-0.146654	4.31621	-1.32633	0.240727	0.99998	-4.52855
2485	HDHD3	HDHD3	-0.0873291	4.32012	-1.32605	0.240813	0.99998	-4.61351
1283	SYNCRIP	SYNCRIP	0.0491413	4.32166	1.32598	0.240835	0.99998	-4.66524
650	ACAA2	ACAA2	-0.0238633	4.32186	-1.32563	0.240941	0.99998	-5.1386
3650	SAE1	SAE1	-0.0251174	4.32177	-1.32502	0.24113	0.99998	-5.52824
2870	RABGGTA	RABGGTA	-0.0301149	4.32181	-1.32453	0.24128	0.99998	-4.99069
7076	MRPL33	MRPL33	0.0896827	4.31991	1.3245	0.241291	0.99998	-4.63056
2732	RFC4	RFC4	0.0417705	4.32153	1.32435	0.241336	0.99998	-4.994
3029	FAM127B	FAM127B	-0.0708427	4.32095	-1.32358	0.241576	0.99998	-4.61587
4580	COPE	COPE	-0.111896	4.31823	-1.3234	0.241631	0.99998	-4.66985
836	FUBP1	FUBP1	-0.0534868	4.32104	-1.32301	0.241751	0.99998	-5.73642
4807	DEPTOR	DEPTOR	0.0822511	4.32071	1.32258	0.241883	0.99998	-4.5607
1187	TMEM160	TMEM160	-0.109206	4.31976	-1.32149	0.242221	0.99998	-4.52629
6676	ZCCHC9	ZCCHC9	0.114086	4.31938	1.3213	0.242281	0.99998	-4.52613
7242	RNF185	RNF185	-0.168104	4.31565	-1.32117	0.242321	0.99998	-4.52353
5661	BAG2	BAG2	-0.0503193	4.32133	-1.32096	0.242384	0.99998	-4.90479
6040	DROSHA	DROSHA	0.0631153	4.3211	1.32077	0.242443	0.99998	-4.68083
6564	TMEM38B	TMEM38B	0.127489	4.3178	1.32036	0.24257	0.99998	-4.54274
1168	LMBRD2	LMBRD2	-0.141199	4.31564	-1.31899	0.242997	0.99998	-5.10577
2303	ACADVL	ACADVL	-0.0230632	4.32179	-1.31817	0.243251	0.99998	-5.67448
6713	FKBP1A	FKBP1A	-0.138384	4.31642	-1.31734	0.24351	0.99998	-4.58906
3933	MAX	MAX	0.198727	4.31081	1.31659	0.243742	0.99998	-4.54981
6672	SEPN1	SEPN1	0.0896038	4.32125	1.31529	0.244148	0.99998	-4.52615
5985	ALMS1	ALMS1	0.153199	4.31806	1.3139	0.244582	0.99998	-4.53144
6380	MRPL12	MRPL12	-0.224272	4.30477	-1.31386	0.244595	0.99998	-4.86054
4809	TMX3	TMX3	-0.0461671	4.3214	-1.31357	0.244685	0.99998	-4.98975
2365	PRR12	PRR12	0.0535688	4.32142	1.31337	0.244749	0.99998	-4.71364
1114	WDR11	WDR11	-0.0447367	4.32143	-1.3129	0.244895	0.99998	-5.00855
5045	POFUT1	POFUT1	-0.0734126	4.3207	-1.31185	0.245223	0.99998	-4.65513
636	DNAJC3	DNAJC3	-0.0516701	4.32114	-1.3115	0.245333	0.99998	-5.21588
2364	PDE5A	PDE5A	-0.0997753	4.31914	-1.31112	0.245453	0.99998	-4.68081
2318	TOM1	TOM1	-0.0555712	4.32134	-1.31081	0.24555	0.99998	-4.71638
1293	XPNPEP3	XPNPEP3	-0.0524941	4.32129	-1.31026	0.24572	0.99998	-4.83743
6069	SAV1	SAV1	0.062152	4.32136	1.30614	0.247017	0.99998	-4.61794
4635	GLS	GLS	-0.106974	4.31988	-1.30597	0.247072	0.99998	-4.53355
2385	TBC1D24	TBC1D24	0.0601989	4.32149	1.30509	0.247348	0.99998	-4.6063
2192	HDGF	HDGF	0.211281	4.30801	1.30467	0.247481	0.99998	-5.6515
600	SLK	SLK	-0.0222904	4.32182	-1.30466	0.247483	0.99998	-5.50197
2331	SLC22A23	SLC22A23	0.247379	4.30305	1.30432	0.247592	0.99998	-4.52885
6310	GMFB	GMFB	-0.039524	4.32165	-1.30421	0.247627	0.99998	-4.89824
6720	CHCHD4	CHCHD4	0.392364	4.27374	1.30335	0.247898	0.99998	-4.53257
3668	PRKCSH	PRKCSH	0.174933	4.31227	1.30307	0.247988	0.99998	-5.7825
4274	PFKFB2	PFKFB2	0.0240383	4.32184	1.30179	0.248393	0.99998	-5.2071
2661	EIF4A1	EIF4A1	-0.0328504	4.32162	-1.30099	0.248648	0.99998	-5.50872
5663	KPNA6	KPNA6	0.0373406	4.32167	1.30053	0.248794	0.99998	-4.95052
2083	PHAX	PHAX	-0.0735969	4.32051	-1.30018	0.248903	0.99998	-4.75972
7080	TMEM63B	TMEM63B	0.0701975	4.32108	1.29974	0.249044	0.99998	-4.60294
7089	POLG2	POLG2	0.132599	4.31857	1.29972	0.249049	0.99998	-4.53069
3338	HDAC2	HDAC2	0.0631741	4.32072	1.29942	0.249146	0.99998	-5.1419
4827	TCEB2	TCEB2	0.287556	4.29645	1.29933	0.249175	0.99998	-5.0284
2147	IBA57	IBA57	0.0662743	4.32115	1.29931	0.24918	0.99998	-4.62559
3164	UTP14A	UTP14A	-0.0855088	4.31963	-1.29899	0.249281	0.99998	-5.24035
5676	SZRD1	SZRD1	0.13921	4.31629	1.29863	0.249395	0.99998	-4.61242
4236	LIMS1	LIMS1	0.0445447	4.32151	1.29841	0.249465	0.99998	-4.897
5952	ARPP19	ARPP19	0.229844	4.3055	1.2983	0.249503	0.99998	-4.77585
1975	ALDH9A1	ALDH9A1	-0.0233501	4.32182	-1.29804	0.249584	0.99998	-5.3522
5061	ARPC1A	ARPC1A	-0.0393541	4.32177	-1.29741	0.249784	0.99998	-4.77893
1042	RARS	RARS	0.0389973	4.32143	1.29735	0.249802	0.99998	-5.935
1102	TBCE	TBCE	0.0310488	4.32175	1.29553	0.250384	0.99998	-5.08604
1329	SLC3A2	SLC3A2	-0.0563716	4.32092	-1.29547	0.250404	0.99998	-5.47869
4590	NDRG3	NDRG3	-0.0476511	4.32149	-1.29479	0.250622	0.99998	-4.80435
2118	OCRL	OCRL	0.0565671	4.32108	1.29424	0.250797	0.99998	-4.91076
985	TEP1	TEP1	0.0495366	4.3215	1.2941	0.250842	0.99998	-4.75362
6216	DHFR	DHFR	-0.0533835	4.32122	-1.29385	0.25092	0.99998	-4.88344
5846	PQBP1	PQBP1	0.081042	4.32005	1.2927	0.25129	0.99998	-4.78428
5757	FAM162A	FAM162A	-0.0737029	4.32069	-1.2922	0.251448	0.99998	-4.66091
2134	UPF2	UPF2	0.0508135	4.32116	1.29204	0.251502	0.99998	-5.21161
1428	ACOT2	ACOT2	0.0366313	4.32159	1.29157	0.251652	0.99998	-5.18552
6095	PDSS1	PDSS1	0.129239	4.31927	1.29142	0.251698	0.99998	-4.53451
5968	HMGN3	HMGN3	0.121606	4.31733	1.291	0.251835	0.99998	-4.80667
3222	CUL2	CUL2	0.0355315	4.32164	1.29018	0.252098	0.99998	-5.11983
6788	RPL19	RPL19	0.0264137	4.32175	1.28996	0.252168	0.99998	-5.48803
1211	EIF3G	EIF3G	-0.0902306	4.3193	-1.2899	0.252188	0.99998	-5.45128
1033	CDAN1	CDAN1	-0.0727279	4.32082	-1.28965	0.252269	0.99998	-4.63497
2393	CLIC4	CLIC4	-0.0740839	4.3201	-1.28926	0.252394	0.99998	-5.36592
5900	STX7	STX7	-0.0640765	4.32096	-1.28701	0.253119	0.99998	-4.74704
2163	C15orf39	C15orf39	0.0897591	4.32016	1.28681	0.253182	0.99998	-4.58609
4826	VSNL1	VSNL1	-0.116032	4.31746	-1.28656	0.253264	0.99998	-4.89301
6820	AKTIP	AKTIP	-0.0891816	4.31995	-1.28638	0.253322	0.99998	-4.62797
3833	CLINT1	CLINT1	-0.0848213	4.3196	-1.28635	0.253329	0.99998	-5.3791
3317	IMPDH2	IMPDH2	-0.0380898	4.3215	-1.28608	0.253418	0.99998	-5.43028
2234	ACTBL2	ACTBL2	-0.138904	4.31761	-1.28607	0.253422	0.99998	-4.53651
2953	FAM208A	FAM208A	0.0495073	4.32139	1.28598	0.25345	0.99998	-4.84387
3013	NME3	NME3	-0.048654	4.32169	-1.28493	0.253789	0.99998	-4.67627
1384	MORF4L1	MORF4L1	0.0776215	4.32036	1.28458	0.253903	0.99998	-4.70908
2007	PPCS	PPCS	-0.0601614	4.32079	-1.28423	0.254014	0.99998	-5.33872
7214	ATP6V0C	ATP6V0C	-0.216589	4.30849	-1.28413	0.254049	0.99998	-4.53693
2663	FDFT1	FDFT1	0.0364073	4.32169	1.28397	0.254101	0.99998	-4.95621
2131	TUBAL3	TUBAL3	0.130575	4.31761	1.28376	0.254167	0.99998	-4.55021
2315	HIST1H2AD	HIST1H2AD	0.201638	4.30831	1.28364	0.254205	0.99998	-4.5996
1355	APP	APP	-0.0424366	4.32143	-1.28311	0.254379	0.99998	-5.20525
3547	CEP76	CEP76	0.0851356	4.3202	1.28303	0.254403	0.99998	-4.62004
79	HSPA1A	HSPA1A	-0.0413609	4.32136	-1.28245	0.254591	0.99998	-6.1739
116	DBN1	DBN1	0.209968	4.30788	1.28171	0.254832	0.99998	-5.39711
2035	C2orf43	C2orf43	0.0737929	4.3208	1.28134	0.254953	0.99998	-4.63138
3418	ZNF830	ZNF830	0.0596105	4.32161	1.28117	0.255007	0.99998	-4.60252
4781	PFDN5	PFDN5	-0.288767	4.2911	-1.28116	0.25501	0.99998	-4.8962
5857	HDHD1	HDHD1	-0.0624893	4.32128	-1.28073	0.255149	0.99998	-4.64205
4667	NARFL	NARFL	-0.111536	4.31951	-1.28034	0.255277	0.99998	-4.54422
304	SYVN1	SYVN1	-0.0501758	4.32157	-1.27947	0.25556	0.99998	-4.70955
2113	VEZT	VEZT	0.142837	4.31888	1.27884	0.255764	0.99998	-4.54213
6726	C4orf17	C4orf17	-0.0785347	4.32091	-1.27823	0.255962	0.99998	-4.57846
773	CAMKK2	CAMKK2	0.0913219	4.32046	1.27812	0.255998	0.99998	-4.55942
4840	NMI	NMI	-0.0554045	4.32114	-1.27773	0.256127	0.99998	-4.9022
5804	HIF1AN	HIF1AN	0.055392	4.32146	1.27732	0.25626	0.99998	-4.67699
310	KIF5C	KIF5C	-0.118738	4.31948	-1.27647	0.256535	0.99998	-4.5406
4432	THOC3	THOC3	-0.10714	4.31821	-1.27588	0.256729	0.99998	-4.95472
226	AP2A1	AP2A1	0.0524756	4.32102	1.27587	0.256734	0.99998	-5.5712
707	ATF7	ATF7	-0.112297	4.31868	-1.27492	0.257042	0.99998	-4.58939
202	CSE1L	CSE1L	-0.0304013	4.32163	-1.27455	0.257165	0.99998	-5.899
3171	PTGFRN	PTGFRN	-0.0709856	4.32036	-1.27446	0.257193	0.99998	-5.06878
5280	GUCY1B3	GUCY1B3	0.100733	4.31908	1.27418	0.257286	0.99998	-4.63675
5206	ELP3	ELP3	0.0648619	4.32071	1.27378	0.257416	0.99998	-4.90285
637	LPHN2	LPHN2	-0.106664	4.31823	-1.27363	0.257466	0.99998	-4.99168
1570	IGF2BP3	IGF2BP3	-0.0576409	4.32086	-1.27353	0.257497	0.99998	-5.42073
5812	ALKBH4	ALKBH4	0.131426	4.31793	1.27314	0.257624	0.99998	-4.54471
7000	MT-ATP6	MT-ATP6	0.149293	4.31558	1.27299	0.257674	0.99998	-4.58339
5600	PTPN18	PTPN18	0.17206	4.31531	1.27292	0.257697	0.99998	-4.54198
5980	COMMD2	COMMD2	-0.0812053	4.32108	-1.27209	0.257968	0.99998	-4.56182
1443	DDX41	DDX41	0.0388061	4.3215	1.27194	0.258019	0.99998	-5.26524
2368	TTC3	TTC3	0.0855776	4.32039	1.27189	0.258035	0.99998	-4.5944
18	CDK9	CDK9	0.116482	4.31754	1.27143	0.258185	0.99998	-4.74415
4362	ITGB6	ITGB6	-0.0814403	4.32019	-1.2712	0.258261	0.99998	-4.69247
5091	NDUFAF7	NDUFAF7	0.0312693	4.32176	1.27081	0.258389	0.99998	-5.05287
3204	ZNF627	ZNF627	-0.125027	4.31984	-1.27063	0.258448	0.99998	-4.54238
892	TMTC3	TMTC3	0.0530429	4.32127	1.27063	0.258449	0.99998	-4.8354
2084	GNS	GNS	-0.0553221	4.32116	-1.27055	0.258476	0.99998	-4.86921
5185	SDF4	SDF4	0.373297	4.27881	1.27051	0.25849	0.99998	-5.22114
3403	NUCB1	NUCB1	0.653665	4.18845	1.27013	0.258613	0.99998	-4.99745
6657	PRAF2	PRAF2	0.0838933	4.32059	1.2701	0.258625	0.99998	-4.58476
4005	PICALM	PICALM	0.0296879	4.32177	1.27006	0.258637	0.99998	-5.10465
377	COMMD3	COMMD3	-0.215692	4.30603	-1.26993	0.25868	0.99998	-4.65325
2737	RAB11B	RAB11B	-0.0690325	4.32038	-1.26981	0.258718	0.99998	-5.36573
5433	HAUS1	HAUS1	-0.183418	4.31373	-1.26933	0.258878	0.99998	-4.54402
4161	SERPINA1	SERPINA1	-0.326254	4.29322	-1.26913	0.258944	0.99998	-4.55207
1984	PLEKHA7	PLEKHA7	0.0429612	4.32147	1.2687	0.259086	0.99998	-5.03416
5792	RIOK2	RIOK2	-0.0452601	4.32164	-1.26769	0.259416	0.99998	-4.76422
3795	TUBGCP5	TUBGCP5	0.0569975	4.3212	1.26754	0.259465	0.99998	-4.7682
2148	PCNP	PCNP	-0.0389055	4.32157	-1.26749	0.259483	0.99998	-5.05628
2993	ABTB2	ABTB2	0.0605861	4.32112	1.26704	0.25963	0.99998	-4.73477
5555	TOX4	TOX4	-0.0658858	4.3208	-1.26689	0.25968	0.99998	-4.79756
6584	CAMLG	CAMLG	0.0659101	4.32132	1.26655	0.259793	0.99998	-4.61163
1004	SRFBP1	SRFBP1	-0.0809617	4.31992	-1.26646	0.259823	0.99998	-4.95644
3484	BTF3	BTF3	-0.071491	4.3203	-1.26646	0.259823	0.99998	-5.19639
4790	CCM2	CCM2	-0.0517465	4.32149	-1.26578	0.260049	0.99998	-4.72529
5890	QSER1	QSER1	-0.0512842	4.32119	-1.26523	0.260229	0.99998	-5.05458
4420	PDLIM1	PDLIM1	-0.0723736	4.32026	-1.26495	0.260322	0.99998	-5.1101
3492	SIRT2	SIRT2	-0.0397751	4.32178	-1.26493	0.260327	0.99998	-4.77469
5455	RAB4A	RAB4A	-0.0563742	4.32119	-1.26465	0.260421	0.99998	-4.80123
1388	EHD4	EHD4	-0.0304759	4.32174	-1.26452	0.260463	0.99998	-5.14805
525	GOLGA4	GOLGA4	-0.0182802	4.32186	-1.26409	0.260605	0.99998	-5.57451
2490	MAN2A1	MAN2A1	0.064517	4.32059	1.26398	0.260642	0.99998	-5.13451
6805	CEP55	CEP55	0.0638047	4.32134	1.26323	0.260892	0.99998	-4.62444
6249	ALG6	ALG6	0.0918682	4.3192	1.26308	0.26094	0.99998	-4.87671
1933	ANKLE2	ANKLE2	0.0452716	4.3216	1.26288	0.261009	0.99998	-4.78799
72	PLEC	PLEC	0.123428	4.31761	1.26254	0.261119	0.99998	-4.58803
4750	MYSM1	MYSM1	-0.0966555	4.3201	-1.26245	0.261151	0.99998	-4.56679
4251	TBC1D5	TBC1D5	0.0825531	4.31981	1.26242	0.261161	0.99998	-4.88838
4109	PPP2R1B	PPP2R1B	-0.050576	4.3212	-1.26219	0.261238	0.99998	-5.08262
6136	ENG	ENG	-0.103709	4.31936	-1.26204	0.261285	0.99998	-4.5788
652	AIFM1	AIFM1	-0.020966	4.32183	-1.2606	0.261764	0.99998	-5.56448
4310	RPE	RPE	-0.171642	4.31188	-1.26055	0.261781	0.99998	-4.65821
3628	TFG	TFG	-0.0447368	4.32134	-1.26054	0.261785	0.99998	-5.22684
1225	PRDX1	PRDX1	0.0380564	4.32143	1.26031	0.26186	0.99998	-6.11859
930	TSC22D3	TSC22D3	0.297227	4.29426	1.26002	0.261956	0.99998	-4.54653
431	RPS6KB2	RPS6KB2	0.0506887	4.32159	1.25975	0.262047	0.99998	-4.6987
2404	PTPRJ	PTPRJ	0.204548	4.31329	1.25854	0.262451	0.99998	-4.55604
1002	ENO1	ENO1	0.0286774	4.32164	1.25809	0.2626	0.99998	-6.45747
6712	NUBP1	NUBP1	-0.0691214	4.32073	-1.25764	0.262749	0.99998	-4.73753
2462	DOPEY1	DOPEY1	0.138835	4.31936	1.25653	0.263121	0.99998	-4.54935
6690	PPP1R2	PPP1R2	0.405521	4.27051	1.25647	0.263139	0.99998	-4.77817
498	RNASEL	RNASEL	0.0790877	4.32016	1.25641	0.26316	0.99998	-4.76031
1386	EHD3	EHD3	-0.0419136	4.32163	-1.25605	0.263279	0.99998	-4.8522
1755	TPD52L1	TPD52L1	-0.0931023	4.31929	-1.25602	0.263292	0.99998	-4.78012
2780	GLUD1	GLUD1	-0.0348969	4.32155	-1.25596	0.26331	0.99998	-5.62209
2887	CSNK2A2	CSNK2A2	0.0834017	4.31962	1.25588	0.263339	0.99998	-5.09596
720	PLXNB1	PLXNB1	0.0918279	4.31961	1.25559	0.263436	0.99998	-4.65837
2013	NRF1	NRF1	-0.105411	4.31886	-1.25551	0.263462	0.99998	-4.62699
5496	POMP	POMP	-0.172932	4.31291	-1.25539	0.263502	0.99998	-4.56359
4213	LARP1	LARP1	0.0380266	4.32146	1.25475	0.263714	0.99998	-5.70451
3307	NSDHL	NSDHL	0.0339189	4.32158	1.25462	0.26376	0.99998	-5.50646
3169	CHEK2	CHEK2	-0.0793131	4.32009	-1.25287	0.264346	0.99998	-4.80333
2984	MYO6	MYO6	0.101058	4.31904	1.25276	0.264383	0.99998	-4.64069
868	ACSF2	ACSF2	0.0304084	4.32176	1.25237	0.264511	0.99998	-5.09982
5194	NHEJ1	NHEJ1	0.237754	4.31097	1.25143	0.264827	0.99998	-4.56483
1786	RALGAPA1	RALGAPA1	0.0697993	4.32059	1.25124	0.264893	0.99998	-4.77857
2899	LMO7	LMO7	-0.0752373	4.32011	-1.25112	0.264934	0.99998	-4.95688
2835	VKORC1L1	VKORC1L1	0.0984172	4.31985	1.25082	0.265033	0.99998	-4.57796
515	TAF15	TAF15	0.0572391	4.32087	1.25078	0.265046	0.99998	-5.3095
6751	PGS1	PGS1	0.08276	4.32042	1.25076	0.265054	0.99998	-4.61877
5361	HAX1	HAX1	-0.0667391	4.32078	-1.25031	0.265206	0.99998	-4.77743
6107	SASS6	SASS6	0.0799649	4.32123	1.25001	0.265306	0.99998	-4.56732
2242	NAT10	NAT10	0.0250257	4.32176	1.24932	0.265537	0.99998	-5.57145
6881	GSTCD	GSTCD	0.0975819	4.32075	1.24904	0.265633	0.99998	-4.5537
3565	PTBP2	PTBP2	-0.0678602	4.32135	-1.24819	0.265921	0.99998	-4.60307
2472	FBXO28	FBXO28	0.0699957	4.32123	1.24811	0.265947	0.99998	-4.60405
1842	SMEK2	SMEK2	-0.0513153	4.32116	-1.24805	0.265966	0.99998	-5.09342
4234	COASY	COASY	0.0806363	4.32058	1.24761	0.266116	0.99998	-4.61145
6822	CUTA	CUTA	-0.232785	4.30357	-1.2468	0.266387	0.99998	-4.6854
3285	SYT7	SYT7	0.0402674	4.32176	1.24635	0.266539	0.99998	-4.78514
5492	ARHGAP26	ARHGAP26	0.0929384	4.31948	1.24606	0.266639	0.99998	-4.66955
5029	SLC25A15	SLC25A15	0.0749138	4.32054	1.24481	0.267063	0.99998	-4.68488
3580	SEC31A	SEC31A	0.0447191	4.32124	1.24372	0.267429	0.99998	-5.69772
3312	OS9	OS9	-0.0635125	4.32074	-1.24362	0.267463	0.99998	-4.95821
2637	CDC16	CDC16	0.0689235	4.32036	1.24357	0.267481	0.99998	-5.08897
4738	ZNHIT2	ZNHIT2	0.144839	4.31845	1.2432	0.267608	0.99998	-4.55264
4496	SRI	SRI	-0.283406	4.29332	-1.24317	0.267617	0.99998	-4.65606
6320	TNFAIP8	TNFAIP8	-0.0560802	4.32122	-1.24277	0.267751	0.99998	-4.78498
1721	CDH1	CDH1	-0.0314446	4.32173	-1.24227	0.267923	0.99998	-5.11244
2224	MTFP1	MTFP1	-0.125014	4.31991	-1.2422	0.267945	0.99998	-4.55207
1831	GBP2	GBP2	0.0607196	4.32071	1.24199	0.268017	0.99998	-5.20396
6077	MRPS10	MRPS10	-0.0515107	4.32139	-1.24155	0.268165	0.99998	-4.78692
3058	CCDC51	CCDC51	-0.0456845	4.32165	-1.24016	0.268639	0.99998	-4.7565
4685	NUDC	NUDC	-0.0616245	4.32062	-1.23986	0.268742	0.99998	-5.74684
1072	GNL1	GNL1	-0.0490693	4.32125	-1.2392	0.268966	0.99998	-5.05248
4593	EIF2S2	EIF2S2	-0.034657	4.32154	-1.23812	0.269333	0.99998	-5.7439
2797	FAM133B	FAM133B	0.100923	4.32018	1.23781	0.269441	0.99998	-4.56264
6188	GTF2H1	GTF2H1	0.0515863	4.32151	1.23699	0.269719	0.99998	-4.72435
2101	TCEB3	TCEB3	-0.0620306	4.32069	-1.23659	0.269856	0.99998	-5.1836
441	SOX13	SOX13	0.0666035	4.32089	1.23629	0.26996	0.99998	-4.71427
4112	GTPBP1	GTPBP1	-0.042281	4.32167	-1.23608	0.270029	0.99998	-4.81172
7081	SLC7A6OS	SLC7A6OS	0.108623	4.32051	1.23552	0.270221	0.99998	-4.55473
4474	ANKRD10	ANKRD10	-0.23307	4.30556	-1.23531	0.270295	0.99998	-4.55775
4589	SNRNP40	SNRNP40	-0.044522	4.32134	-1.23386	0.27079	0.99998	-5.21461
2444	TRIM56	TRIM56	0.0376851	4.32161	1.23363	0.27087	0.99998	-5.03536
5080	TPBG	TPBG	-0.0796047	4.32008	-1.23342	0.270941	0.99998	-4.75555
2755	ATP6V1B2	ATP6V1B2	-0.0415135	4.32144	-1.23326	0.270995	0.99998	-5.15593
2146	ARHGAP12	ARHGAP12	0.0406168	4.3217	1.23305	0.27107	0.99998	-4.8307
2840	C11orf84	C11orf84	0.370213	4.28478	1.23292	0.271112	0.99998	-4.56591
3154	GAPVD1	GAPVD1	0.0656075	4.32043	1.23252	0.271251	0.99998	-5.36111
4924	ATXN7L3B	ATXN7L3B	0.5211	4.23406	1.23137	0.271644	0.99998	-4.55682
6523	DTWD2	DTWD2	-0.235105	4.31098	-1.23135	0.271654	0.99998	-4.56707
6461	NDUFA12	NDUFA12	-0.0708754	4.32046	-1.23125	0.271686	0.99998	-4.84609
439	ZNF593	ZNF593	0.0944445	4.31927	1.23078	0.271847	0.99998	-4.70923
5533	SPIN4	SPIN4	-0.0649595	4.32098	-1.23026	0.272028	0.99998	-4.71156
6821	PSME3	PSME3	0.0324132	4.32165	1.23025	0.272032	0.99998	-5.27925
1459	ESRP2	ESRP2	0.0463032	4.32157	1.23019	0.272052	0.99998	-4.79393
1090	ZFYVE1	ZFYVE1	0.0613592	4.32152	1.22958	0.272262	0.99998	-4.62742
791	RARS2	RARS2	0.0282501	4.32183	1.2294	0.272324	0.99998	-5.05787
4402	ZBTB1	ZBTB1	0.12828	4.31834	1.22917	0.272401	0.99998	-4.55966
4712	TOPBP1	TOPBP1	0.0481962	4.32148	1.22831	0.2727	0.99998	-4.80697
5047	LBR	LBR	0.0468552	4.32138	1.22766	0.272924	0.99998	-4.94404
2355	KIFC1	KIFC1	0.044515	4.32139	1.22765	0.272927	0.99998	-5.05494
7243	TAF1	TAF1	0.127619	4.31936	1.2276	0.272945	0.99998	-4.55663
3621	SAP30L	SAP30L	0.101763	4.31955	1.22755	0.272962	0.99998	-4.58482
2556	SHARPIN	SHARPIN	-0.200821	4.30788	-1.22753	0.27297	0.99998	-4.64659
2072	SLC9A1	SLC9A1	0.0499156	4.32158	1.22711	0.273113	0.99998	-4.72756
5342	SLC35A1	SLC35A1	0.225903	4.30671	1.22699	0.273154	0.99998	-4.55692
442	SAP30	SAP30	0.0571332	4.32137	1.22605	0.273478	0.99998	-4.69974
6662	CEBPA	CEBPA	0.0977036	4.31957	1.22598	0.273503	0.99998	-4.60367
6282	ANAPC4	ANAPC4	-0.170876	4.31714	-1.22596	0.27351	0.99998	-4.5619
6158	SPRYD7	SPRYD7	0.0629793	4.32131	1.22548	0.273676	0.99998	-4.64973
1827	RALBP1	RALBP1	0.0434793	4.32154	1.22545	0.273686	0.99998	-4.89598
4002	DAG1	DAG1	-0.0669213	4.32054	-1.22503	0.273833	0.99998	-4.98169
6617	MPV17L2	MPV17L2	0.0700008	4.32121	1.22399	0.274194	0.99998	-4.61638
7229	MRPL42	MRPL42	0.0638385	4.32151	1.22371	0.274289	0.99998	-4.61616
4915	RRN3	RRN3	0.0794244	4.3203	1.22365	0.27431	0.99998	-4.68665
571	NAPA	NAPA	-0.0697903	4.32024	-1.22352	0.274355	0.99998	-5.20074
976	HAUS7	HAUS7	-0.260332	4.29939	-1.22289	0.274576	0.99998	-4.55824
6588	TAF3	TAF3	-0.131366	4.3201	-1.22166	0.275001	0.99998	-4.55963
240	WBP2	WBP2	-0.0842043	4.31951	-1.2216	0.275022	0.99998	-5.04251
6467	MYBL2	MYBL2	0.124565	4.31962	1.22138	0.275099	0.99998	-4.55865
6595	HMGA2	HMGA2	-0.668959	4.18938	-1.22049	0.275407	0.99998	-4.65489
4168	SMG7	SMG7	0.0647829	4.32081	1.2201	0.275544	0.99998	-4.79455
7264	FAM174B	FAM174B	-0.124206	4.31949	-1.21961	0.275715	0.99998	-4.55944
5022	TBL1XR1	TBL1XR1	-0.0527988	4.32109	-1.21931	0.27582	0.99998	-5.06088
3779	TNPO3	TNPO3	0.0437356	4.32136	1.21813	0.276229	0.99998	-5.18071
1800	NAA38	NAA38	0.0936259	4.31909	1.21796	0.27629	0.99998	-4.82099
4926	SOD2	SOD2	0.0313414	4.32172	1.21786	0.276324	0.99998	-5.14567
660	PPP2R5A	PPP2R5A	0.0382852	4.32163	1.2177	0.276382	0.99998	-4.967
2538	RAD21	RAD21	0.0296175	4.32176	1.21752	0.276443	0.99998	-5.13819
1268	RPS21	RPS21	0.0667405	4.32036	1.21748	0.276459	0.99998	-5.46124
911	GPAM	GPAM	0.161364	4.31857	1.21692	0.276654	0.99998	-4.56462
5557	SMIM7	SMIM7	0.209109	4.30907	1.21635	0.276852	0.99998	-4.56032
2093	UFD1L	UFD1L	-0.0538471	4.32104	-1.21589	0.277012	0.99998	-5.07554
3374	SEC22B	SEC22B	0.0551462	4.32095	1.21284	0.278081	0.99998	-5.13177
2600	GSS	GSS	-0.044864	4.32126	-1.21264	0.278151	0.99998	-5.45455
3655	CDC42	CDC42	-0.103495	4.31809	-1.21232	0.278266	0.99998	-5.30064
1255	TJP1	TJP1	-0.0286552	4.32169	-1.21207	0.278352	0.99998	-5.48035
3785	HLTF	HLTF	0.0487587	4.32114	1.21158	0.278526	0.99998	-5.33572
5634	HSCB	HSCB	-0.0632198	4.3213	-1.2115	0.278554	0.99998	-4.65566
163	NRBF2	NRBF2	-0.0607827	4.32128	-1.21149	0.278554	0.99998	-4.68333
3092	CAP1	CAP1	-0.0577677	4.32072	-1.21134	0.278608	0.99998	-6.00713
420	HSPA14	HSPA14	-0.0495879	4.32122	-1.21132	0.278617	0.99998	-5.05146
5642	MRPS15	MRPS15	0.0296969	4.32174	1.21017	0.27902	0.99998	-5.19283
7203	PARL	PARL	0.0887459	4.32008	1.20969	0.27919	0.99998	-4.61935
651	PRKDC	PRKDC	0.0473344	4.32109	1.20964	0.279206	0.99998	-6.4973
6318	TC2N	TC2N	-0.0760115	4.32115	-1.20944	0.279276	0.99998	-4.59966
2924	SH3BP1	SH3BP1	0.0317912	4.32175	1.20786	0.279836	0.99998	-5.05729
4986	KCTD10	KCTD10	-0.0418023	4.32173	-1.20745	0.279981	0.99998	-4.79197
3018	NSMCE4A	NSMCE4A	-0.0849123	4.32099	-1.20719	0.280071	0.99998	-4.58249
187	TPM3	TPM3	-0.107036	4.31782	-1.20711	0.280101	0.99998	-5.51239
5965	LSM12	LSM12	-0.0556543	4.32141	-1.20708	0.280111	0.99998	-4.71261
2885	FANCI	FANCI	0.0636149	4.32065	1.20671	0.280241	0.99998	-4.98496
3844	PFDN2	PFDN2	-0.0559287	4.32093	-1.20654	0.280303	0.99998	-5.133
5482	ANO1	ANO1	0.108211	4.31982	1.20638	0.280357	0.99998	-4.57111
7078	MUL1	MUL1	0.0731241	4.3209	1.2062	0.280422	0.99998	-4.6385
3960	NDEL1	NDEL1	-0.124701	4.31865	-1.20609	0.28046	0.99998	-4.56841
1584	RPL11	RPL11	0.0268481	4.32172	1.2053	0.28074	0.99998	-5.51489
5622	METTL2B	METTL2B	0.0525083	4.32139	1.20478	0.280923	0.99998	-4.77537
6543	SMARCAL1	SMARCAL1	0.0697697	4.32079	1.20392	0.281227	0.99998	-4.69742
6538	NRM	NRM	0.0650275	4.32089	1.20332	0.281441	0.99998	-4.7488
5599	TMEM223	TMEM223	0.0820494	4.32011	1.20329	0.281452	0.99998	-4.69325
228	RCN1	RCN1	0.528712	4.23116	1.20315	0.2815	0.99998	-5.55545
4550	HMGXB3	HMGXB3	0.139316	4.31982	1.20272	0.281656	0.99998	-4.56547
6778	GPR89B	GPR89B	0.150816	4.31448	1.20244	0.281755	0.99998	-4.62271
6561	NFATC2IP	NFATC2IP	0.100918	4.32028	1.20218	0.281846	0.99998	-4.57407
3819	ZNF281	ZNF281	-0.075691	4.32045	-1.20197	0.281921	0.99998	-4.71064
1631	PHF6	PHF6	-0.042883	4.32137	-1.2019	0.281946	0.99998	-5.22077
1270	TBC1D10B	TBC1D10B	0.0811414	4.32009	1.20177	0.281992	0.99998	-4.70727
3922	ECI2	ECI2	0.0649677	4.32075	1.2017	0.282018	0.99998	-4.82389
2417	PHGDH	PHGDH	0.0206071	4.32178	1.20166	0.28203	0.99998	-6.16119
6074	PAFAH1B2	PAFAH1B2	-0.164821	4.3146	-1.2014	0.282124	0.99998	-4.56579
6393	AATF	AATF	-0.0663043	4.32062	-1.20057	0.282418	0.99998	-4.8909
3126	BCL9	BCL9	0.111481	4.32013	1.20052	0.282436	0.99998	-4.56726
4797	SLC30A7	SLC30A7	0.0964653	4.31881	1.20035	0.282497	0.99998	-4.81558
665	HADHB	HADHB	-0.0409581	4.32133	-1.1999	0.282655	0.99998	-5.85668
5749	NDUFS4	NDUFS4	-0.0514701	4.32124	-1.19932	0.282862	0.99998	-4.91273
6140	PET100	PET100	-0.0775666	4.32041	-1.19929	0.282876	0.99998	-4.68618
3831	TAF10	TAF10	-0.0700835	4.32123	-1.19911	0.282938	0.99998	-4.62294
5553	ST7	ST7	0.0708179	4.32065	1.19818	0.283269	0.99998	-4.71951
4548	CBX1	CBX1	0.0943663	4.31881	1.19806	0.283315	0.99998	-5.08394
1551	CLIP1	CLIP1	-0.06062	4.32062	-1.19784	0.283391	0.99998	-5.53233
7065	CUEDC2	CUEDC2	-0.111255	4.31851	-1.19762	0.283469	0.99998	-4.62301
7088	PTOV1	PTOV1	0.0712602	4.32124	1.1972	0.283621	0.99998	-4.61701
4628	NUDCD3	NUDCD3	-0.0466417	4.32126	-1.19674	0.283783	0.99998	-5.12731
5117	RPL5	RPL5	0.0236831	4.32175	1.19656	0.283847	0.99998	-5.87253
860	FAM21A	FAM21A	-0.0410191	4.32147	-1.1965	0.283869	0.99998	-5.11209
4885	SECISBP2L	SECISBP2L	-0.0978958	4.31982	-1.1965	0.28387	0.99998	-4.59769
7041	ATHL1	ATHL1	0.109374	4.32028	1.19609	0.284018	0.99998	-4.56907
123	2017-09-08	2017-09-08	-0.0260717	4.3218	-1.19602	0.284043	0.99998	-5.23069
6207	ORC6	ORC6	0.153054	4.31409	1.19574	0.284143	0.99998	-4.61063
3563	KTI12	KTI12	0.0756965	4.32066	1.19462	0.284544	0.99998	-4.65971
2855	PSMC2	PSMC2	-0.0233928	4.32177	-1.19424	0.28468	0.99998	-5.66487
2353	FMR1	FMR1	-0.0576208	4.32082	-1.19404	0.284751	0.99998	-5.17359
712	GATAD2A	GATAD2A	-0.0689258	4.32032	-1.19376	0.284851	0.99998	-5.14278
5420	RPN2	RPN2	-0.0217762	4.32181	-1.19373	0.284863	0.99998	-5.56722
20	CDK17	CDK17	0.0758486	4.32091	1.19319	0.285055	0.99998	-4.62564
3612	CENPV	CENPV	-0.0762233	4.32014	-1.19247	0.285312	0.99998	-4.84145
2804	TRIM47	TRIM47	0.0396894	4.32154	1.19239	0.285344	0.99998	-5.03837
182	TPM1	TPM1	-0.0838282	4.31932	-1.19181	0.285551	0.99998	-5.72402
5703	SLC5A6	SLC5A6	0.0586345	4.32088	1.1918	0.285556	0.99998	-4.94318
6724	NAT14	NAT14	0.115636	4.31887	1.19095	0.285859	0.99998	-4.58093
7205	MYO7B	MYO7B	-0.135637	4.31598	-1.19055	0.286004	0.99998	-4.61533
6342	MTCH2	MTCH2	-0.0436115	4.32134	-1.19034	0.286078	0.99998	-5.22968
5797	RBM8A	RBM8A	-0.0501071	4.32119	-1.19008	0.286172	0.99998	-5.04539
1535	ANXA2	ANXA2	0.0427044	4.32123	1.1896	0.286348	0.99998	-6.44815
250	MAP1B	MAP1B	-0.265282	4.29784	-1.18917	0.286503	0.99998	-4.76058
2405	STT3B	STT3B	0.0479257	4.32113	1.18908	0.286534	0.99998	-5.38002
6539	AES	AES	-0.137621	4.31684	-1.18881	0.286629	0.99998	-4.57753
7270	RHBDD2	RHBDD2	0.214059	4.3121	1.18857	0.286717	0.99998	-4.5727
5716	TOM1L1	TOM1L1	-0.0755976	4.3206	-1.18843	0.286767	0.99998	-4.67264
6225	SNRPD1	SNRPD1	-0.0404769	4.32177	-1.18771	0.287029	0.99998	-4.80223
3242	GPKOW	GPKOW	-0.037589	4.32151	-1.1874	0.287139	0.99998	-5.26326
7073	DCAF10	DCAF10	0.140134	4.31958	1.18621	0.287569	0.99998	-4.56937
6503	GOLGA7	GOLGA7	-0.0620972	4.32149	-1.18549	0.287832	0.99998	-4.64475
4918	NUFIP1	NUFIP1	-0.06004	4.32141	-1.18502	0.288002	0.99998	-4.67071
6747	MUC19	MUC19	-0.0814676	4.321	-1.18498	0.288014	0.99998	-4.59842
4570	GEMIN5	GEMIN5	-0.0359791	4.32148	-1.18497	0.288019	0.99998	-5.66242
3839	CARHSP1	CARHSP1	0.130526	4.31586	1.18488	0.288053	0.99998	-4.86143
757	PYGB	PYGB	0.0390943	4.32139	1.18487	0.288053	0.99998	-5.60027
3889	GTF2IRD1	GTF2IRD1	0.0741649	4.3213	1.18486	0.288059	0.99998	-4.60588
2595	GNPDA2	GNPDA2	0.0999016	4.32001	1.1847	0.288118	0.99998	-4.58788
4424	APTX	APTX	0.0606789	4.32104	1.18435	0.288242	0.99998	-4.76719
3797	MRPS11	MRPS11	-0.0532177	4.32117	-1.18424	0.288282	0.99998	-4.89219
740	DDX27	DDX27	-0.0310961	4.32163	-1.18422	0.28829	0.99998	-5.526
6796	C1orf174	C1orf174	-0.0723691	4.32113	-1.18361	0.288512	0.99998	-4.62623
2771	DLST	DLST	-0.0576914	4.32085	-1.18346	0.288566	0.99998	-5.09584
1065	PLOD2	PLOD2	0.0632422	4.32052	1.18346	0.288568	0.99998	-5.17582
6653	CKMT1A	CKMT1A	0.016977	4.3219	1.1834	0.288589	0.99998	-5.45317
4495	HSF1	HSF1	-0.0564561	4.3211	-1.18337	0.2886	0.99998	-4.85589
5119	DDX47	DDX47	-0.0302752	4.32173	-1.18266	0.288857	0.99998	-5.17404
5707	SF3A2	SF3A2	0.0612201	4.32063	1.18244	0.288936	0.99998	-5.1591
6280	MTX3	MTX3	-0.111933	4.31783	-1.1821	0.289059	0.99998	-4.67887
4178	CCDC117	CCDC117	0.0725204	4.32135	1.1819	0.289131	0.99998	-4.60943
2065	ANKRD11	ANKRD11	0.0595105	4.32135	1.18139	0.289316	0.99998	-4.69141
5094	DYNLL2	DYNLL2	-0.0990322	4.31877	-1.18123	0.289375	0.99998	-4.73922
4817	ADD3	ADD3	-0.0465211	4.32148	-1.18122	0.289379	0.99998	-4.8633
3329	NSMCE2	NSMCE2	-0.0564892	4.32118	-1.18073	0.289558	0.99998	-4.80119
7061	MRPL18	MRPL18	-0.0721093	4.32078	-1.18033	0.289702	0.99998	-4.67766
6618	ZFYVE26	ZFYVE26	0.160064	4.31939	1.18025	0.289734	0.99998	-4.57338
4412	LDB1	LDB1	0.098992	4.31929	1.17967	0.289942	0.99998	-4.63052
6991	KAT6B	KAT6B	0.156562	4.31431	1.17916	0.290129	0.99998	-4.58612
365	CAMSAP3	CAMSAP3	0.0367951	4.32156	1.17903	0.290177	0.99998	-5.17257
4416	HECA	HECA	0.0859012	4.32075	1.17833	0.29043	0.99998	-4.60024
2327	ATP5H	ATP5H	-0.106017	4.31765	-1.17833	0.290434	0.99998	-5.41802
6155	GSK3A	GSK3A	0.0380311	4.32167	1.17773	0.290653	0.99998	-4.93642
1349	ALG13	ALG13	-0.121608	4.31715	-1.17744	0.290756	0.99998	-4.65531
5734	MRPS25	MRPS25	0.0638006	4.32079	1.17721	0.290841	0.99998	-4.81759
83	HSPA8	HSPA8	-0.0510766	4.32092	-1.17693	0.290942	0.99998	-6.65518
5853	FAM50A	FAM50A	-0.0612182	4.32059	-1.17672	0.291019	0.99998	-5.37728
4017	HDHD2	HDHD2	-0.0619505	4.32126	-1.17639	0.291139	0.99998	-4.68547
2708	C18orf32	C18orf32	-0.0799808	4.32048	-1.17634	0.291158	0.99998	-4.6533
656	EIF4G3	EIF4G3	-0.0625489	4.32103	-1.17623	0.2912	0.99998	-4.74506
368	ANO6	ANO6	0.0557126	4.3214	1.17563	0.291418	0.99998	-4.72332
6826	SIAE	SIAE	-0.0734069	4.32118	-1.17559	0.291435	0.99998	-4.61995
5220	VPS8	VPS8	0.0732962	4.32026	1.17551	0.291464	0.99998	-4.828
3365	RPL26	RPL26	-0.0609528	4.32057	-1.17516	0.291592	0.99998	-5.42789
3941	RBM12	RBM12	-0.0463013	4.32117	-1.17474	0.291745	0.99998	-5.55387
2902	DUS1L	DUS1L	0.065931	4.32059	1.17383	0.292078	0.99998	-4.88278
4721	AGPAT3	AGPAT3	0.0427681	4.32148	1.17371	0.292122	0.99998	-4.98416
3456	NCKAP5L	NCKAP5L	0.0787616	4.3207	1.17356	0.292178	0.99998	-4.63374
1124	URB2	URB2	0.0677769	4.3203	1.17323	0.292296	0.99998	-5.07567
5611	FAHD1	FAHD1	-0.134829	4.31557	-1.17293	0.292408	0.99998	-4.80316
1601	SMARCA2	SMARCA2	0.036585	4.32165	1.17264	0.292515	0.99998	-5.01243
4844	PTPRG	PTPRG	0.12933	4.31919	1.1725	0.292565	0.99998	-4.57325
2765	PSMB5	PSMB5	0.0420454	4.32136	1.17242	0.292594	0.99998	-5.28189
2352	FXR1	FXR1	-0.0486412	4.32113	-1.17234	0.292626	0.99998	-5.28129
6681	KCMF1	KCMF1	-0.080114	4.32034	-1.17229	0.292643	0.99998	-4.67126
2481	NFKBIB	NFKBIB	-0.0675944	4.32065	-1.17198	0.292757	0.99998	-4.78795
4804	EIF3J	EIF3J	0.225948	4.30326	1.17063	0.293254	0.99998	-5.3016
5856	HEATR5A	HEATR5A	0.0516992	4.32121	1.16983	0.293548	0.99998	-4.91909
6627	PELI2	PELI2	0.0959078	4.32029	1.16978	0.293567	0.99998	-4.59279
2632	DHX30	DHX30	0.052068	4.32096	1.16972	0.29359	0.99998	-5.35684
2916	CCT7	CCT7	0.0157734	4.32185	1.1697	0.293597	0.99998	-6.06427
7064	SSR3	SSR3	-0.0660763	4.32047	-1.16952	0.293662	0.99998	-5.03322
2935	RUVBL1	RUVBL1	-0.0245211	4.32174	-1.16879	0.293931	0.99998	-5.67523
4470	COA6	COA6	0.277613	4.29352	1.16867	0.293974	0.99998	-4.77509
5775	HMGN1	HMGN1	0.0909474	4.31878	1.16857	0.294013	0.99998	-5.56953
4468	GSTM3	GSTM3	-0.0461782	4.32118	-1.16854	0.294023	0.99998	-5.41647
1000	FASTKD5	FASTKD5	0.0404009	4.32146	1.16842	0.294066	0.99998	-5.13702
5035	FBLIM1	FBLIM1	0.0621328	4.32133	1.16834	0.294097	0.99998	-4.67468
1318	RRAS2	RRAS2	-0.0869076	4.31961	-1.16814	0.294169	0.99998	-4.74817
6961	GOSR2	GOSR2	0.0746457	4.32078	1.16791	0.294256	0.99998	-4.65666
7209	GRIK2	GRIK2	-0.127336	4.31933	-1.16771	0.29433	0.99998	-4.57459
5126	IFT20	IFT20	-0.136675	4.31754	-1.16764	0.294356	0.99998	-4.57882
2498	BRPF3	BRPF3	0.078556	4.32126	1.1676	0.294371	0.99998	-4.60134
807	CCDC6	CCDC6	-0.0584373	4.32069	-1.16719	0.294519	0.99998	-5.37875
2247	XPO5	XPO5	-0.0255565	4.32177	-1.16599	0.294963	0.99998	-5.39641
2171	DCTN4	DCTN4	-0.048965	4.32124	-1.16593	0.294985	0.99998	-5.01115
5167	EPHX1	EPHX1	0.0438805	4.32122	1.16515	0.295274	0.99998	-5.63141
4329	CMC4	CMC4	0.211854	4.30449	1.16512	0.295287	0.99998	-4.74633
5053	RPL23	RPL23	-0.046619	4.32112	-1.16458	0.295487	0.99998	-5.79115
3177	RASSF1	RASSF1	0.0434768	4.32172	1.16432	0.295581	0.99998	-4.78544
1157	NCOR1	NCOR1	0.0465335	4.32144	1.1643	0.295589	0.99998	-4.89349
399	HIST1H1B	HIST1H1B	0.0852414	4.31909	1.16385	0.295757	0.99998	-5.96699
2371	CNN2	CNN2	-0.0804216	4.3195	-1.16307	0.296046	0.99998	-5.46768
5461	RAB1A	RAB1A	0.0319499	4.32159	1.16296	0.296088	0.99998	-5.56059
5644	SCAP	SCAP	0.130149	4.3161	1.16244	0.29628	0.99998	-4.66936
5840	TMEM135	TMEM135	0.0781486	4.32016	1.16211	0.296403	0.99998	-4.74097
4185	TAX1BP3	TAX1BP3	-0.0961757	4.31913	-1.16133	0.296691	0.99998	-4.70214
289	PRPF6	PRPF6	0.0274037	4.32168	1.16121	0.296736	0.99998	-5.64681
5445	MBP	MBP	0.215571	4.3065	1.16034	0.297062	0.99998	-4.59194
6521	IL10RB	IL10RB	0.107339	4.31919	1.15977	0.297273	0.99998	-4.60036
1496	ITGA6	ITGA6	-0.038584	4.32151	-1.15918	0.297492	0.99998	-5.14831
6630	BAX	BAX	-0.130531	4.31558	-1.159	0.297559	0.99998	-4.81509
1057	CRYZL1	CRYZL1	-0.0364288	4.32167	-1.15785	0.297987	0.99998	-4.99232
1312	PAIP1	PAIP1	-0.0586271	4.32073	-1.15777	0.298017	0.99998	-5.11027
6559	SEC61B	SEC61B	0.0438122	4.3216	1.15686	0.298358	0.99998	-4.8441
6729	EMC10	EMC10	-0.0903638	4.32047	-1.15662	0.298448	0.99998	-4.60472
2937	SUZ12	SUZ12	0.0520297	4.32128	1.15592	0.298709	0.99998	-4.84821
2258	PSMB1	PSMB1	-0.0367939	4.32155	-1.15563	0.298817	0.99998	-5.16686
5124	RNF123	RNF123	0.0511677	4.32139	1.15523	0.298967	0.99998	-4.80527
1714	DCTN1	DCTN1	-0.0385797	4.3214	-1.15511	0.299011	0.99998	-5.55683
6209	CA2	CA2	-0.0585245	4.32115	-1.15505	0.299034	0.99998	-4.76976
4318	ALG2	ALG2	0.0576467	4.32127	1.15469	0.299167	0.99998	-4.73912
5197	TOR1B	TOR1B	0.118253	4.31725	1.15426	0.299332	0.99998	-4.67094
6989	DPF3	DPF3	0.120153	4.31778	1.15421	0.299347	0.99998	-4.61819
5106	DYNLRB1	DYNLRB1	0.263188	4.2958	1.15388	0.299472	0.99998	-4.81281
38	MAGED2	MAGED2	-0.0279242	4.32171	-1.15365	0.29956	0.99998	-5.40697
1176	VAMP3	VAMP3	-0.0781113	4.32142	-1.15339	0.299656	0.99998	-4.60189
5940	UQCC2	UQCC2	0.141895	4.31492	1.15187	0.300228	0.99998	-4.6332
4446	CASP7	CASP7	-0.0598002	4.32078	-1.15139	0.300407	0.99998	-4.9442
5653	TTC31	TTC31	-0.105985	4.31892	-1.14989	0.300972	0.99998	-4.62357
3642	SMNDC1	SMNDC1	-0.0680024	4.3207	-1.14985	0.300985	0.99998	-4.75705
3135	DICER1	DICER1	0.0539178	4.32092	1.14985	0.300985	0.99998	-5.15605
5961	EMC6	EMC6	0.127686	4.31622	1.14882	0.301374	0.99998	-4.67804
234	C5orf24	C5orf24	-0.0775524	4.3204	-1.14863	0.301446	0.99998	-4.69314
1039	COTL1	COTL1	-0.0293446	4.32165	-1.14825	0.301591	0.99998	-5.53606
3051	RFC2	RFC2	-0.0461633	4.32122	-1.14808	0.301653	0.99998	-5.23462
3567	NDNL2	NDNL2	0.070934	4.32056	1.14747	0.301884	0.99998	-4.74902
4909	MRPS35	MRPS35	-0.0307314	4.32174	-1.14743	0.301898	0.99998	-5.12281
3435	SIN3B	SIN3B	0.0471939	4.32146	1.14733	0.301937	0.99998	-4.85197
183	TPM1	TPM1	-0.124647	4.31617	-1.14692	0.302091	0.99998	-4.91351
6582	BMPR2	BMPR2	0.0909727	4.32082	1.14663	0.302201	0.99998	-4.59625
4518	MFN1	MFN1	0.109794	4.31859	1.14643	0.302274	0.99998	-4.62049
5440	SIX4	SIX4	-0.134508	4.32034	-1.14632	0.302319	0.99998	-4.57855
2133	MED31	MED31	0.105193	4.32005	1.14584	0.302498	0.99998	-4.59039
4778	BOD1	BOD1	-0.1328	4.31582	-1.14555	0.30261	0.99998	-4.67154
5821	WASF1	WASF1	0.0702548	4.32065	1.14517	0.302754	0.99998	-4.73207
831	SOGA1	SOGA1	0.0571928	4.32079	1.14463	0.302956	0.99998	-5.09413
1060	LRWD1	LRWD1	-0.0609224	4.32083	-1.14453	0.302996	0.99998	-4.88176
739	MAP7D3	MAP7D3	-0.0568257	4.32085	-1.14445	0.303024	0.99998	-5.08919
5575	ATP6AP1	ATP6AP1	-0.039325	4.32172	-1.14393	0.303221	0.99998	-4.87068
2391	HECTD3	HECTD3	0.0530564	4.32107	1.14391	0.303228	0.99998	-4.97192
4237	RTN4IP1	RTN4IP1	-0.050158	4.32131	-1.1437	0.303309	0.99998	-4.88178
2788	NGLY1	NGLY1	0.0758537	4.32051	1.14332	0.303455	0.99998	-4.68879
5620	DPCD	DPCD	0.0501369	4.32119	1.14321	0.303495	0.99998	-4.99782
1973	CBR1	CBR1	-0.025352	4.32171	-1.14283	0.303639	0.99998	-5.77924
5718	MRPS12	MRPS12	-0.0793611	4.31975	-1.14261	0.303724	0.99998	-4.92207
4360	CD320	CD320	-0.182064	4.30962	-1.14259	0.303729	0.99998	-4.69359
5349	FARSA	FARSA	-0.0260701	4.32179	-1.14251	0.303761	0.99998	-5.25073
6608	MTMR9	MTMR9	0.121253	4.31717	1.14179	0.304033	0.99998	-4.63565
6869	OR1M1	OR1M1	-0.0770264	4.3197	-1.14046	0.304538	0.99998	-5.04146
4571	SLC5A3	SLC5A3	-0.0989754	4.32015	-1.1403	0.3046	0.99998	-4.59908
3498	RAE1	RAE1	-0.0616337	4.32054	-1.13985	0.304772	0.99998	-5.19945
6746	FBRS	FBRS	0.0995613	4.32022	1.13974	0.304812	0.99998	-4.59761
983	PDS5A	PDS5A	0.0321115	4.32155	1.13956	0.30488	0.99998	-5.68984
91	CKAP5	CKAP5	0.0327131	4.32151	1.13853	0.305272	0.99998	-5.99654
1686	STARD9	STARD9	0.0580479	4.32142	1.13838	0.305329	0.99998	-4.70337
1193	FAM160B1	FAM160B1	0.0404576	4.32153	1.13834	0.305345	0.99998	-5.00239
5909	UBE3C	UBE3C	0.0495771	4.32136	1.13798	0.305484	0.99998	-4.85449
6250	KCNN4	KCNN4	-0.0577946	4.32135	-1.13783	0.305542	0.99998	-4.72027
964	MAT2A	MAT2A	-0.0161832	4.32187	-1.13778	0.30556	0.99998	-5.68856
6111	RMI1	RMI1	-0.129865	4.31751	-1.13757	0.305638	0.99998	-4.59458
1304	EIF2S1	EIF2S1	0.0203899	4.32181	1.13708	0.305825	0.99998	-5.72523
1723	TMEM199	TMEM199	0.106174	4.31945	1.13697	0.305869	0.99998	-4.6029
1142	ACOX1	ACOX1	0.0270047	4.32172	1.13691	0.305892	0.99998	-5.45125
4113	ZFP36L2	ZFP36L2	0.0718575	4.32107	1.13687	0.305907	0.99998	-4.64834
1406	SAFB2	SAFB2	-0.0593208	4.32056	-1.13614	0.306186	0.99998	-5.64519
7257	SRXN1	SRXN1	0.100672	4.31973	1.13595	0.306257	0.99998	-4.61055
3661	MFSD6	MFSD6	-0.0876918	4.31976	-1.13591	0.306272	0.99998	-4.67695
1107	MTOR	MTOR	0.0500147	4.32096	1.13578	0.306324	0.99998	-5.47714
6456	COPS8	COPS8	-0.0722979	4.32027	-1.13522	0.306536	0.99998	-4.83148
1078	CYTH3	CYTH3	-0.0550887	4.32147	-1.13508	0.306593	0.99998	-4.72314
3814	POM121	POM121	0.0514172	4.32156	1.1348	0.306698	0.99998	-4.74295
335	TARBP2	TARBP2	-0.0546115	4.32122	-1.1345	0.306814	0.99998	-4.81682
2423	SLPI	SLPI	0.12889	4.31535	1.13435	0.306868	0.99998	-5.02577
1497	CMTM6	CMTM6	-0.0782673	4.32113	-1.13411	0.306961	0.99998	-4.61955
770	MYO1E	MYO1E	0.0262707	4.32177	1.13406	0.306982	0.99998	-5.31291
7201	COX7B	COX7B	-0.08862	4.31897	-1.1337	0.307119	0.99998	-5.10021
4408	SIRT6	SIRT6	0.164288	4.31365	1.13361	0.307152	0.99998	-4.59623
57	WARS	WARS	-0.0293227	4.32166	-1.13329	0.307274	0.99998	-5.45938
1377	RPS6KA3	RPS6KA3	0.0672611	4.32026	1.1329	0.307426	0.99998	-5.0812
4673	TOMM20	TOMM20	-0.0524804	4.32142	-1.13288	0.307433	0.99998	-4.77404
4853	TECR	TECR	0.0666899	4.32013	1.13178	0.307854	0.99998	-5.59157
349	YWHAZ	YWHAZ	-0.0944896	4.31824	-1.13116	0.308094	0.99998	-6.11964
2515	C19orf43	C19orf43	0.0807767	4.31957	1.13049	0.308351	0.99998	-4.95207
274	PRKCA	PRKCA	-0.0639623	4.32113	-1.13022	0.308453	0.99998	-4.70422
5759	DEGS1	DEGS1	0.142938	4.31734	1.13015	0.308483	0.99998	-4.58478
3142	AKR7A2	AKR7A2	0.028439	4.32186	1.12967	0.308665	0.99998	-5.02645
6241	BPGM	BPGM	-0.0987654	4.31922	-1.12967	0.308665	0.99998	-4.64523
6349	COMT	COMT	-0.0289122	4.32173	-1.12956	0.308707	0.99998	-5.25128
995	GTPBP4	GTPBP4	0.0220954	4.32177	1.12793	0.309335	0.99998	-5.74415
730	MST4	MST4	0.0410514	4.32154	1.12758	0.30947	0.99998	-4.9715
4374	WDR26	WDR26	-0.0524574	4.32102	-1.12669	0.309816	0.99998	-5.0677
3520	TRIP10	TRIP10	-0.0486738	4.32107	-1.12636	0.309941	0.99998	-5.30128
1849	HSPH1	HSPH1	-0.219002	4.30869	-1.12629	0.309971	0.99998	-4.58265
5112	NACA	NACA	0.103627	4.31763	1.12546	0.310291	0.99998	-5.39423
5584	LZTR1	LZTR1	-0.108327	4.31928	-1.12468	0.310593	0.99998	-4.60646
2179	DOCK7	DOCK7	0.073015	4.31974	1.12459	0.310625	0.99998	-5.40976
5410	INPP5K	INPP5K	0.0800662	4.31973	1.12445	0.310681	0.99998	-4.81645
6896	RFT1	RFT1	0.0988026	4.31837	1.12402	0.310846	0.99998	-4.77581
5690	SCO1	SCO1	0.135207	4.31441	1.12343	0.311076	0.99998	-4.89215
2605	LIN7A	LIN7A	-0.0464981	4.32153	-1.1229	0.311282	0.99998	-4.83359
1895	RALGPS2	RALGPS2	0.0638087	4.32069	1.12271	0.311355	0.99998	-4.84403
3466	CNOT2	CNOT2	0.0510322	4.3211	1.12217	0.311563	0.99998	-5.03481
2282	AHCYL2	AHCYL2	-0.0323017	4.32158	-1.12215	0.311572	0.99998	-5.45142
6969	UBA5	UBA5	-0.104212	4.31755	-1.12187	0.311679	0.99998	-4.95894
86	SFXN2	SFXN2	0.0819011	4.32099	1.12162	0.311775	0.99998	-4.61871
4707	MRE11A	MRE11A	-0.0318997	4.32163	-1.12136	0.311878	0.99998	-5.3256
7038	NBEAL1	NBEAL1	0.0579654	4.32148	1.12125	0.311922	0.99998	-4.69694
4800	RRP15	RRP15	-0.0686976	4.3202	-1.121	0.312019	0.99998	-5.07765
1460	ESRP1	ESRP1	-0.0240739	4.32178	-1.12094	0.312041	0.99998	-5.4314
139	NAP1L4	NAP1L4	-0.106745	4.31739	-1.12086	0.312072	0.99998	-5.2739
6860	ATF1	ATF1	0.0788013	4.31983	1.12084	0.312078	0.99998	-4.80318
4216	C11orf68	C11orf68	-0.0408194	4.32173	-1.12068	0.312143	0.99998	-4.83977
7013	ALKBH6	ALKBH6	0.0752222	4.3211	1.12027	0.312303	0.99998	-4.63599
6994	DRAM2	DRAM2	0.0576294	4.32141	1.11966	0.312538	0.99998	-4.71396
2162	PRMT10	PRMT10	-0.177178	4.31384	-1.11963	0.312551	0.99998	-4.58504
7220	KAT8	KAT8	0.15543	4.31894	1.11937	0.312651	0.99998	-4.58394
3121	DDAH1	DDAH1	-0.0436	4.3212	-1.11913	0.312744	0.99998	-5.49578
5772	OMA1	OMA1	0.0574512	4.32097	1.11889	0.312836	0.99998	-4.87266
1673	PDLIM5	PDLIM5	-0.0435518	4.32123	-1.1188	0.312874	0.99998	-5.42478
1970	KIF14	KIF14	0.0309205	4.32167	1.11868	0.31292	0.99998	-5.26207
4512	ARPIN	ARPIN	-0.0568329	4.32077	-1.118	0.313183	0.99998	-5.13857
6656	WDR45	WDR45	0.0670565	4.32063	1.11751	0.313375	0.99998	-4.78214
4309	MESDC2	MESDC2	-0.0423609	4.32134	-1.11716	0.313513	0.99998	-5.20061
3990	NDUFA3	NDUFA3	-0.134396	4.31526	-1.11668	0.313697	0.99998	-4.6926
6331	LSM4	LSM4	0.0752851	4.32008	1.11634	0.313831	0.99998	-4.80995
216	PHF8	PHF8	0.0554961	4.32133	1.11627	0.313861	0.99998	-4.75921
4117	PUSL1	PUSL1	-0.0369277	4.32176	-1.11605	0.313944	0.99998	-4.90079
4016	NUCKS1	NUCKS1	0.207794	4.30489	1.11528	0.314245	0.99998	-5.37118
3360	ACYP1	ACYP1	0.0440102	4.32134	1.1152	0.314276	0.99998	-5.08252
3566	PTBP1	PTBP1	-0.0677649	4.32013	-1.11516	0.314293	0.99998	-5.25031
4988	CALM1	CALM1	0.60545	4.15854	1.11504	0.314339	0.99998	-5.0609
3512	SLC9A3R2	SLC9A3R2	0.0420768	4.32147	1.11498	0.314364	0.99998	-5.00684
1816	LRRFIP1	LRRFIP1	0.227274	4.30149	1.11482	0.314425	0.99998	-5.50969
1162	CBLB	CBLB	0.0583546	4.32121	1.11477	0.314445	0.99998	-4.75304
6400	CYP20A1	CYP20A1	0.0427801	4.32154	1.11452	0.314544	0.99998	-4.9124
5583	TAMM41	TAMM41	0.049736	4.32138	1.11405	0.314726	0.99998	-4.84361
4779	RAB20	RAB20	-0.0576282	4.32141	-1.11366	0.314879	0.99998	-4.71502
4776	GABPA	GABPA	-0.0549869	4.32094	-1.11362	0.314895	0.99998	-5.01444
7055	HDDC2	HDDC2	-0.0595402	4.32126	-1.11347	0.314955	0.99998	-4.72403
4409	CXorf56	CXorf56	-0.0505094	4.32131	-1.11347	0.314956	0.99998	-4.8676
2379	RAD23A	RAD23A	0.130525	4.31505	1.11307	0.315109	0.99998	-5.15415
1821	OGDH	OGDH	-0.0326691	4.32153	-1.11242	0.315364	0.99998	-5.6899
6313	KRIT1	KRIT1	0.168674	4.3122	1.11119	0.315846	0.99998	-4.59914
1215	WBP11	WBP11	-0.0781787	4.31949	-1.11043	0.316146	0.99998	-5.37224
5399	DHDDS	DHDDS	0.113622	4.31855	1.11027	0.316211	0.99998	-4.61272
5842	CASP6	CASP6	0.0429921	4.32163	1.10949	0.316517	0.99998	-4.85288
7199	KNG1	KNG1	0.132602	4.31691	1.10925	0.31661	0.99998	-4.60669
1241	ACSL3	ACSL3	0.0265665	4.32172	1.10884	0.316771	0.99998	-5.46068
6872	AGR2	AGR2	-0.0727256	4.32029	-1.10845	0.316926	0.99998	-4.78602
4118	NUP54	NUP54	-0.0622027	4.32042	-1.10824	0.317007	0.99998	-5.26997
3469	DDX11	DDX11	0.0879303	4.31991	1.10765	0.31724	0.99998	-4.65985
2372	CNN3	CNN3	-0.0743476	4.31967	-1.10706	0.317473	0.99998	-5.489
2581	VPS4A	VPS4A	0.0419386	4.32144	1.10693	0.317522	0.99998	-5.03524
5911	LIPA	LIPA	-0.101247	4.31939	-1.10681	0.317571	0.99998	-4.62694
2837	VKORC1	VKORC1	0.0627481	4.32095	1.10605	0.31787	0.99998	-4.76334
5604	ZNF326	ZNF326	-0.074116	4.31982	-1.10542	0.31812	0.99998	-5.09535
3282	SPAG1	SPAG1	0.04693	4.32123	1.10521	0.318203	0.99998	-5.06818
2209	INO80	INO80	0.085897	4.32023	1.1051	0.318246	0.99998	-4.64884
4952	GNPTAB	GNPTAB	-0.0759494	4.3205	-1.10502	0.318276	0.99998	-4.69409
6699	PPIC	PPIC	-0.0428375	4.32141	-1.1049	0.318324	0.99998	-5.03653
5219	NUMBL	NUMBL	-0.114811	4.31844	-1.10459	0.318445	0.99998	-4.61896
3116	EIF5	EIF5	-0.0549234	4.3207	-1.10412	0.318634	0.99998	-5.56454
2696	MCM3	MCM3	-0.0258297	4.32168	-1.10401	0.318675	0.99998	-5.82154
3903	GMIP	GMIP	0.109509	4.3171	1.104	0.318681	0.99998	-4.89639
1735	PHF14	PHF14	0.0701017	4.32133	1.10395	0.3187	0.99998	-4.64652
1251	CCDC97	CCDC97	0.182305	4.30894	1.10348	0.318886	0.99998	-4.71552
2740	PSMA7	PSMA7	-0.0303668	4.3216	-1.10334	0.31894	0.99998	-5.62523
901	BRD2	BRD2	0.0307905	4.32174	1.10281	0.31915	0.99998	-5.11087
495	MYO1B	MYO1B	0.0316168	4.32154	1.10174	0.319574	0.99998	-5.75952
4990	CALU	CALU	0.34965	4.27476	1.10133	0.319739	0.99998	-4.60915
3500	SOAT1	SOAT1	0.0556859	4.32102	1.10123	0.319777	0.99998	-4.89207
4225	EIF4E2	EIF4E2	0.0516711	4.32166	1.10057	0.320038	0.99998	-4.72604
6403	SERPINC1	SERPINC1	0.105502	4.3177	1.09989	0.320309	0.99998	-4.84714
3570	ATP5D	ATP5D	-0.0931218	4.31889	-1.09985	0.320327	0.99998	-4.78597
2929	USP42	USP42	0.0568946	4.32133	1.09929	0.320548	0.99998	-4.74425
92	TRAPPC11	TRAPPC11	0.0751643	4.32025	1.09919	0.320589	0.99998	-4.75175
4059	MMP14	MMP14	0.148446	4.31613	1.09897	0.320676	0.99998	-4.59463
4316	TES	TES	-0.044523	4.32116	-1.09872	0.320775	0.99998	-5.51596
1868	PNN	PNN	-0.0793312	4.31932	-1.09863	0.320811	0.99998	-5.68402
3120	DGKA	DGKA	-0.0443113	4.32159	-1.0986	0.320823	0.99998	-4.85151
2818	NKAP	NKAP	-0.112622	4.31752	-1.09843	0.320889	0.99998	-4.7096
3363	EXOSC3	EXOSC3	-0.100145	4.31863	-1.09805	0.32104	0.99998	-4.70902
997	PRPF8	PRPF8	0.0510282	4.32079	1.09803	0.321048	0.99998	-6.19685
3910	IDH1	IDH1	-0.0209638	4.32178	-1.09802	0.321054	0.99998	-5.77641
1085	NUP214	NUP214	-0.0260735	4.32172	-1.09801	0.321056	0.99998	-5.51628
4370	RPL13A	RPL13A	0.0185265	4.32181	1.09794	0.321084	0.99998	-5.99441
5306	COL7A1	COL7A1	0.116018	4.31694	1.09737	0.321311	0.99998	-4.74044
3105	FNDC3B	FNDC3B	-0.0881588	4.31919	-1.09581	0.321933	0.99998	-4.78081
6767	AFP	AFP	-0.0923831	4.31859	-1.09577	0.321948	0.99998	-4.99035
2116	RPS2	RPS2	0.0294973	4.32157	1.09556	0.322033	0.99998	-6.13974
3228	MTRR	MTRR	0.0542475	4.32152	1.09536	0.322113	0.99998	-4.7316
2912	NUDT19	NUDT19	-0.0465674	4.32171	-1.0947	0.322376	0.99998	-4.76761
4866	RBBP4	RBBP4	0.0619131	4.32036	1.09427	0.32255	0.99998	-5.51587
6799	TP53I11	TP53I11	-0.0420657	4.32173	-1.09396	0.322671	0.99998	-4.82543
4746	RAB9A	RAB9A	0.070671	4.3202	1.09367	0.322787	0.99998	-4.86258
1424	PSMC4	PSMC4	-0.0663336	4.32008	-1.09318	0.322985	0.99998	-5.74893
4302	ZNF362	ZNF362	0.0854104	4.31986	1.09276	0.323154	0.99998	-4.68784
4837	NCOA5	NCOA5	0.0378246	4.3215	1.09257	0.323229	0.99998	-5.16638
5937	RPS28	RPS28	-0.0337202	4.32153	-1.09245	0.323276	0.99998	-5.47659
5110	TCEAL4	TCEAL4	0.0682783	4.32003	1.09239	0.3233	0.99998	-5.18906
3180	HBS1L	HBS1L	-0.0292171	4.32166	-1.0921	0.323415	0.99998	-5.4214
4260	EIF1AX	EIF1AX	0.0710088	4.31984	1.0916	0.323616	0.99998	-5.22623
2975	ACCS	ACCS	0.0636655	4.32118	1.09146	0.323671	0.99998	-4.7038
2167	XXYLT1	XXYLT1	0.0635035	4.32091	1.09126	0.323752	0.99998	-4.76026
5585	YTHDC1	YTHDC1	-0.0427998	4.32147	-1.09126	0.323753	0.99998	-4.97669
2642	RAVER1	RAVER1	-0.0372776	4.32143	-1.09109	0.323821	0.99998	-5.41188
6532	XYLB	XYLB	0.322761	4.27438	1.09084	0.323923	0.99998	-4.61708
6397	AP3M1	AP3M1	-0.0324321	4.32163	-1.09057	0.324028	0.99998	-5.24085
424	LRRC47	LRRC47	-0.063784	4.32028	-1.09043	0.324086	0.99998	-5.39563
2671	AIMP1	AIMP1	-0.0251366	4.32173	-1.08951	0.324457	0.99998	-5.57518
1248	GUSB	GUSB	-0.0875433	4.31889	-1.08946	0.324474	0.99998	-4.95971
4199	PARD6B	PARD6B	-0.0748735	4.3203	-1.08896	0.324678	0.99998	-4.7418
26	UNC119	UNC119	-0.19582	4.30922	-1.08876	0.324757	0.99998	-4.60045
3802	SMPD4	SMPD4	0.0422281	4.32135	1.08854	0.324847	0.99998	-5.14188
1354	APLP2	APLP2	-0.0562847	4.32084	-1.08842	0.324893	0.99998	-4.99016
5480	RBMX2	RBMX2	0.0481085	4.32143	1.08837	0.324915	0.99998	-4.85593
6832	ATAD5	ATAD5	0.106614	4.32087	1.08643	0.325693	0.99998	-4.59725
3231	FAM134C	FAM134C	-0.124125	4.31656	-1.08643	0.325694	0.99998	-4.66156
4907	DDX60	DDX60	0.0741884	4.32046	1.08602	0.325859	0.99998	-4.71753
943	STAU1	STAU1	-0.0696584	4.31992	-1.08581	0.325947	0.99998	-5.46148
436	CENPB	CENPB	0.0483484	4.32149	1.08561	0.326025	0.99998	-4.82115
2240	WBSCR22	WBSCR22	0.0473855	4.32146	1.08549	0.326076	0.99998	-4.85463
3846	ARPC1B	ARPC1B	-0.0399456	4.32132	-1.08343	0.326905	0.99998	-5.41337
1753	OVCA2	OVCA2	-0.128807	4.31587	-1.08319	0.327003	0.99998	-4.70572
1788	MYL6	MYL6	0.396167	4.25845	1.08279	0.327163	0.99998	-5.43541
197	GRHPR	GRHPR	-0.0392527	4.32143	-1.0824	0.327323	0.99998	-5.19121
6603	TIMM10	TIMM10	0.274376	4.29059	1.08207	0.327457	0.99998	-4.72497
1871	FCHO2	FCHO2	0.0317857	4.32172	1.0818	0.327565	0.99998	-5.10713
6530	RAB18	RAB18	0.0329602	4.32172	1.08164	0.32763	0.99998	-5.05094
569	AP1G1	AP1G1	0.0248167	4.32174	1.0811	0.32785	0.99998	-5.53774
5756	AKAP8	AKAP8	-0.0630736	4.32033	-1.08093	0.327918	0.99998	-5.2978
233	YBX2	YBX2	0.0920235	4.32082	1.08012	0.328246	0.99998	-4.61378
2940	SREBF2	SREBF2	0.0949692	4.32005	1.08001	0.328291	0.99998	-4.62672
992	ARL5B	ARL5B	0.0814529	4.32021	1.07954	0.328483	0.99998	-4.6825
107	CHCHD3	CHCHD3	-0.0559278	4.32063	-1.07926	0.328596	0.99998	-5.4953
3284	VPS28	VPS28	-0.0496888	4.3214	-1.07925	0.328598	0.99998	-4.83836
4346	ITGB1	ITGB1	-0.0528318	4.32079	-1.0784	0.328943	0.99998	-5.41856
3274	PNPT1	PNPT1	-0.0373851	4.32138	-1.07837	0.328956	0.99998	-5.55008
140	NAP1L1	NAP1L1	-0.0931007	4.31829	-1.07818	0.329035	0.99998	-5.31459
2158	NFKB2	NFKB2	0.036619	4.32154	1.07792	0.329138	0.99998	-5.1509
1552	CLIP2	CLIP2	-0.043158	4.32151	-1.07665	0.329657	0.99998	-4.92721
3858	ACADSB	ACADSB	0.0701776	4.32125	1.07633	0.329785	0.99998	-4.65977
2707	GNPAT	GNPAT	0.0279544	4.32182	1.07623	0.329825	0.99998	-5.1045
1059	PGK2	PGK2	-0.103385	4.31787	-1.07614	0.329862	0.99998	-4.77677
4631	SBDS	SBDS	-0.0352016	4.32144	-1.07605	0.329902	0.99998	-5.63014
5542	NOC3L	NOC3L	0.0194562	4.32187	1.07492	0.330359	0.99998	-5.40946
3473	RPL18	RPL18	0.0167746	4.32187	1.07476	0.330426	0.99998	-5.65123
5586	RPL27	RPL27	0.0404719	4.32123	1.07453	0.330519	0.99998	-5.78893
3387	CCDC25	CCDC25	-0.0595469	4.32059	-1.07447	0.330543	0.99998	-5.11611
6658	CSPP1	CSPP1	-0.18814	4.31165	-1.07435	0.330594	0.99998	-4.59499
3099	BPTF	BPTF	0.0577399	4.32055	1.07309	0.331107	0.99998	-5.34077
1122	KIAA0101	KIAA0101	-0.107416	4.31746	-1.07278	0.331234	0.99998	-4.80415
1483	PAPSS1	PAPSS1	0.0302229	4.3216	1.07264	0.331292	0.99998	-5.50466
6306	PET112	PET112	0.0537374	4.32126	1.07226	0.331449	0.99998	-4.81199
7212	FADS3	FADS3	0.173581	4.31768	1.07194	0.331577	0.99998	-4.59119
2415	TRIP13	TRIP13	0.0439846	4.32117	1.07148	0.331765	0.99998	-5.34626
3293	CSTF2	CSTF2	-0.0849028	4.31892	-1.0714	0.3318	0.99998	-5.03752
1861	TNFAIP2	TNFAIP2	-0.0503787	4.32146	-1.07108	0.331931	0.99998	-4.79946
2149	BCAM	BCAM	-0.0429287	4.32124	-1.07047	0.332179	0.99998	-5.3024
6783	C12orf65	C12orf65	-0.122142	4.31839	-1.06996	0.332389	0.99998	-4.60975
5879	DPH6	DPH6	-0.0583478	4.32108	-1.06962	0.332528	0.99998	-4.79144
7158	TIMM23B	TIMM23B	0.0552328	4.32138	1.06936	0.332634	0.99998	-4.75688
2888	CSNK2A1	CSNK2A1	0.042022	4.32128	1.06922	0.332692	0.99998	-5.27595
684	MYO5C	MYO5C	0.0827598	4.31918	1.06922	0.332692	0.99998	-4.92205
5379	RYBP	RYBP	0.0584213	4.32098	1.06905	0.332762	0.99998	-4.82628
2968	CNPY2	CNPY2	0.147266	4.31311	1.06864	0.332931	0.99998	-4.81808
804	HK3	HK3	0.0569396	4.32078	1.06846	0.333005	0.99998	-4.98729
1579	TFIP11	TFIP11	-0.0290201	4.32169	-1.06825	0.33309	0.99998	-5.33146
4147	GPI	GPI	0.242158	4.29638	1.0681	0.333153	0.99998	-4.73122
1522	CLUH	CLUH	0.113943	4.31764	1.06806	0.333167	0.99998	-4.65532
3131	MAP4	MAP4	-0.117593	4.31883	-1.06674	0.33371	0.99998	-4.61026
2913	TELO2	TELO2	0.0772526	4.31936	1.06664	0.333753	0.99998	-5.13332
505	YTHDF2	YTHDF2	-0.0509313	4.32115	-1.0659	0.334056	0.99998	-4.9503
5941	ELP5	ELP5	0.0676382	4.32134	1.06573	0.334125	0.99998	-4.6678
4100	MGMT	MGMT	-0.0845945	4.31921	-1.0653	0.334304	0.99998	-4.8916
1369	UBA2	UBA2	0.0369678	4.32135	1.06419	0.33476	0.99998	-5.76251
3163	STAG2	STAG2	0.0265023	4.3217	1.06412	0.334791	0.99998	-5.50683
1804	GNB2L1	GNB2L1	-0.0263647	4.32163	-1.0637	0.334962	0.99998	-6.09195
148	DHRS11	DHRS11	-0.0726988	4.32021	-1.06264	0.335403	0.99998	-4.80479
980	LLGL2	LLGL2	0.0315154	4.32163	1.06228	0.335551	0.99998	-5.27402
1651	ATXN2L	ATXN2L	0.0437775	4.32114	1.06198	0.335676	0.99998	-5.47082
5536	HAUS2	HAUS2	0.114662	4.32033	1.06176	0.335767	0.99998	-4.6011
7	CDK13	CDK13	0.0266709	4.32176	1.0614	0.335916	0.99998	-5.29185
34	TRUB1	TRUB1	-0.0376962	4.32173	-1.06137	0.335925	0.99998	-4.91017
834	FUBP3	FUBP3	-0.0502243	4.3209	-1.06112	0.336029	0.99998	-5.41583
1279	UBXN7	UBXN7	-0.0475402	4.32119	-1.06098	0.33609	0.99998	-5.04479
6165	COMTD1	COMTD1	0.0962334	4.31866	1.06051	0.336283	0.99998	-4.73453
1811	MED24	MED24	0.0516527	4.32121	1.06043	0.336317	0.99998	-4.87972
3173	CNNM3	CNNM3	0.0621863	4.32101	1.06016	0.336429	0.99998	-4.75581
6758	FBXW11	FBXW11	0.0806167	4.31975	1.05991	0.336532	0.99998	-4.75628
701	TMOD3	TMOD3	-0.0530416	4.32075	-1.05952	0.336692	0.99998	-5.4308
4456	NUP88	NUP88	-0.0234419	4.32184	-1.05906	0.336884	0.99998	-5.27861
3302	HIST2H2BF	HIST2H2BF	0.0743677	4.31934	1.05879	0.336995	0.99998	-6.62534
4191	FERMT2	FERMT2	0.0326184	4.32156	1.05829	0.337203	0.99998	-5.39269
6886	GDPGP1	GDPGP1	0.0760352	4.32076	1.05827	0.337211	0.99998	-4.67117
1844	ARHGAP32	ARHGAP32	0.0662561	4.32025	1.05815	0.337262	0.99998	-4.95984
4203	WARS2	WARS2	0.0593169	4.32073	1.0579	0.337363	0.99998	-4.93921
6100	ATRAID	ATRAID	-0.0937852	4.3207	-1.05787	0.337378	0.99998	-4.61895
5884	UTP11L	UTP11L	-0.0469134	4.32104	-1.05765	0.337468	0.99998	-5.38924
5249	ALDH7A1	ALDH7A1	0.0266278	4.32163	1.05759	0.337491	0.99998	-5.93254
2376	UAP1	UAP1	-0.0332743	4.32168	-1.05748	0.337538	0.99998	-5.0974
6825	CINP	CINP	-0.163963	4.3107	-1.05748	0.337538	0.99998	-4.69159
4455	SMG5	SMG5	0.0686711	4.3212	1.05748	0.337538	0.99998	-4.67545
629	SLC9A3R1	SLC9A3R1	0.0926166	4.31809	1.05714	0.337679	0.99998	-5.78037
7120	KLHL6	KLHL6	0.0722596	4.32091	1.05671	0.337861	0.99998	-4.6811
4783	PI4K2A	PI4K2A	0.0306417	4.32178	1.05613	0.338098	0.99998	-5.06794
2390	IRF3	IRF3	0.0578828	4.3207	1.05601	0.338152	0.99998	-5.00762
5159	PPIL3	PPIL3	-0.0646775	4.32073	-1.05595	0.338176	0.99998	-4.79235
1323	SORT1	SORT1	-0.105041	4.31707	-1.05576	0.338255	0.99998	-5.24524
4279	GGNBP2	GGNBP2	-0.121723	4.31895	-1.0557	0.338278	0.99998	-4.60645
4995	MED4	MED4	-0.0594574	4.32086	-1.05547	0.338375	0.99998	-4.86114
4780	RNF31	RNF31	0.0428693	4.32176	1.05539	0.33841	0.99998	-4.81028
5537	TST	TST	-0.0422703	4.32129	-1.05508	0.338537	0.99998	-5.21813
966	RNF20	RNF20	-0.0416667	4.32128	-1.05481	0.338648	0.99998	-5.32301
7249	APOC2	APOC2	0.236435	4.29583	1.05452	0.33877	0.99998	-4.66961
7034	CRAMP1L	CRAMP1L	0.100387	4.32001	1.05452	0.33877	0.99998	-4.62097
2328	SNTB2	SNTB2	0.182602	4.30697	1.05424	0.338886	0.99998	-5.1054
5891	RAB17	RAB17	0.0514313	4.32137	1.05361	0.339151	0.99998	-4.81262
490	TACC2	TACC2	0.0500841	4.32105	1.05344	0.33922	0.99998	-5.07135
3603	UFL1	UFL1	0.0210621	4.3218	1.05336	0.339254	0.99998	-5.59179
657	PPP2R5C	PPP2R5C	0.0629064	4.32109	1.05196	0.339839	0.99998	-4.73261
7107	ELOF1	ELOF1	0.132609	4.31653	1.05176	0.339922	0.99998	-4.62289
1892	GSDMD	GSDMD	-0.033487	4.32168	-1.05127	0.340128	0.99998	-5.08622
5615	WASF2	WASF2	0.0359275	4.32149	1.05034	0.340517	0.99998	-5.27127
1397	PHRF1	PHRF1	0.0519774	4.32148	1.05015	0.340595	0.99998	-4.77388
6930	NIP7	NIP7	0.0413038	4.32142	1.05005	0.340637	0.99998	-5.07239
3400	MIS18BP1	MIS18BP1	0.0976931	4.31851	1.04964	0.34081	0.99998	-4.71707
4935	TMX1	TMX1	0.0307467	4.32165	1.04928	0.340959	0.99998	-5.28175
6571	POP7	POP7	-0.0931403	4.31897	-1.0491	0.341036	0.99998	-4.70985
5675	ATG5	ATG5	0.05564	4.32141	1.04889	0.341123	0.99998	-4.74856
253	DHX9	DHX9	0.0340527	4.3214	1.04796	0.341514	0.99998	-6.16383
5324	CAB39L	CAB39L	0.0475491	4.32126	1.04775	0.3416	0.99998	-4.97017
4573	IBTK	IBTK	-0.044881	4.32117	-1.04763	0.341649	0.99998	-5.2495
[truncated: 5,272 more rows]
