# Supplementary material for: MELK is not necessary for the proliferation of basal-like breast cancer cells
Source: eLife. 2017 Sep 19;6:e26693. doi: 10.7554/eLife.26693 (PMC5605198; doi:10.7554/eLife.26693)
Supplement: Supplementary file 1. [file elife-26693-supp1.xlsx]

## Sheet: Sheet1
Supplementary File 1
Crystallization conditions and data collection and refinement statistics for crystal structures
Structure Name	Apo	MRT199665	HTH-01-091	HTH-02-096	HTH-02-101	HTH-02-102
Ligand	Apo	MRT199665	HTH-01-091	HTH-02-096	HTH-02-101	HTH-02-102
RCSB accession code		5TX3	5TWL
Data collection a
Wavelength		0.9791	0.9792
Space group		P 1 21 1	P 21 21 21	P1	P1	C2
Cell dimensions
a, b, c (Å)		64.62 78.67 78.96	57.52 68.3 104.95	24.82 34.33 129.07	24.84 34.73 129.08	127.80 35.07 30.16
a, b, g (°)		90 110.857 90	90.00 90.00 90.00	90.86 90.00 111.19	89.88 89.81 69.45	90.00 92.32 90.00
Resolution (Å)		40.23 - 2.9 (3.004 - 2.9)	52.49 -2.48 (2.57 -2.48)	50.00-1.85 (1.92-1.85)	50.00-1.68 (1.74-1.68)	50.00-1.45 (1.50-1.45)
Rsym			0.08084 (1.059)	0.080 (0.379)	0.095 (0.475)	0.074 (0.289)
I / sI			12.52 (1.08)	9.34 (2.00)	10.91 (1.96)	13.02 (3.06)
Completeness (fr)		99.02 (99.15)	97.47 (87.49)	97.4 (95.5)	96.6 (99.9)	95.1 (70.3)
Redundancy			4.1 (3.0)	2.0 (1.9)	3.7 (3.1)	3.1 (2.0)
Structure solution
PDB entries used for molecular replacement	4BL1	4BL1	4BL1	3HME	3HME	3HME
Refinement
Resolution (Å)		40.23 - 2.9 (3.004 - 2.9)	52.49 -2.48 (2.57 - 2.48)	50.00-1.85	50.00-1.80	50.00-1.45
No. reflections		16391 (1633)	15941 (1413)	31200	28170	21583
Rwork		0.1821 (0.2301)	0.1996 (0.3085)	0.198/0.244	0.225/0.261	0.180/0.208
Rfree		0.2533 (0.2989)	0.2475 (0.3577)
No. atoms		5079	2600	3512	3467	1049
macromolecules		4961	2530	821/821/821/821	821/821/821/821	831
Ligand/ion		70	34	44/44 (pep)	44/44 (pep)	71 (pep)
Water		48	36	140	95	147
B-factors
Protein		88.56	59.48	16.45/17.11/18.39/18.68	26.82/25.05/24.06/25.02	13.64
Ligand/ion		60.35	50.58	28.22/30.18 (pep)	36.40/36.41 (pep)	46.06 (pep)
Water		78.93	51.8	25.98	26.62	31.23
R.m.s. deviations
Bond lengths (Å)		0.009	0.002	0.019	0.028	0.026
Bond angles (°)		1.28	0.7	1.85	2.846	2.491
Ramachandran Plote
Preferred(%)		94.37	96.19	396 (98.02%)	376 (93.07%)	106 (98.15%)
Allowed(%)		5.63	3.17	8 (1.98%)	24 (5.94%)	2 (1.85%)
Outliers(%)		0	0.63	0 (0.00%)	4 (0.99%)	0 (0.00%)
Crystallization condition	10% PEG3350, 200 mM NaCl, 100 mM Bis-Tris pH7.0, 10% Glycerol and 10 mM DTT	Soaked in Apo crystals	0.1 M BIS-TRIS pH 6.5; 25% w/v PEG 3350	0.2 M ammonium chloride; 20% w/v PEG 3350	0.1 M MES pH 6.5; 15% w/v PEG 550 MME	0.2 M sodium malonate pH 4.0; 20% w/v PEG 3350
a A single crystal was used to collect data for each of the structures reported here.
b Values in parentheses are for highest-resolution shell.
c Where multiple chains exist for the protein/peptide complexes, the atom numbers were listed for the individual polypeptide chains separated by “/”, where “pep” stands for peptide.
d Where multiple chains exist for the protein/peptide complexes, the B-factors were listed for the individual polypeptide chains separated by “/”, where “pep” stands for peptide.
e Numbers of residues were given with percentage given in parentheses.
