# Supplementary material for: MELK is not necessary for the proliferation of basal-like breast cancer cells
Source: eLife. 2017 Sep 19;6:e26693. doi: 10.7554/eLife.26693 (PMC5605198; doi:10.7554/eLife.26693)
Supplement: Supplementary file 2. — The oligos and primers necessary for all cloning, genotyping and RT-qPCR work in this study are listed. [file elife-26693-supp2.xlsx]

## Sheet: Sheet2
Supplementary file 2. Oligonucleotides and primers d
Oligonucleotides for MELK-targeting sgRNA in the GeneArt CRISPR nuclease vector			Comment
sgMELK-1	Forward	5'-GATTTGCCCCGGATCAAAAGTTTT-3'	target Exon 4 of MELK
	Reverse	5'-TTTTGATCCGGGGCAAATCCGGTG-3'
sgMELK-2	Forward	5'-TCAATCTCCGTTTTGATCCGGTTTT-3'	target Exon 4 of MELK
	Reverse	5'-CGGATCAAAACGGAGATTGACGGTG-3'
sgMELK-3	Forward	5'-CTATCTGACGGAAGACAACCGTTTT-3'	target Exon 5 of MELK
	Reverse	5'-GGTTGTCTTCCGTCAGATAGCGGTG-3'
sgMELK-4	Forward	5'-CTCTTCTGACAGGCGATCCTGTTTT-3'	target Exon 5 of MELK
	Reverse	5'-AGGATCGCCTGTCAGAAGAGCGGTG-3'
Primers for MELK genotyping
MELK_Ex4	Forward	5'-TTAGTGAGACAGGGTTTCATCG-3'
	Reverse	5'-ATGGAACAAAACAGGTAAGTCG-3'
MELK_Ex5	Forward	5'-CCTTACTCGGTTCCATTCCCT-3'
	Reverse	5'-AGGTATGACTGGAGCAACAACA-3'
Primers for amplifying attB-flanked MELK to be cloned into pDONR223
attB-MELK	Forward	5'-GGGGACAAGTTTGTACAAAAAAGCAGGCTTCATGAAAGATTATGATGAACTTCTCAAA-3'
	Reverse	5'-GGGGACCACTTTGTACAAGAAAGCTGGGTCTTATACCTTGCAGCTAGATAGG-3'
Mutagenesis primers for MELK (sg3R)
Q5_MELK-sg3R	Forward	5'-AGAAGAGGAGacgCGGGTTGTCT-3'
	Reverse	5'-GACAGGCGATCCTGGGAAATTATATA-3'
Oligonucleotides for non-targeting and MELK-targeting shRNA in tet-pLKO-puro
shNT-1	Forward	5'-CCGGCAACAAGATGAAGAGCACCAACTCGAGTTGGTGCTCTTCATCTTGTTGTTTTTG-3'
	Reverse	5'-AATTCAAAAACAACAAGATGAAGAGCACCAACTCGAGTTGGTGCTCTTCATCTTGTTG-3'
shNT-2	Forward	5'-CCGGGCGCGATAGCGCTAATAATTTCTCGAGAAATTATTAGCGCTATCGCGCTTTTTG-3'
	Reverse	5'-AATTCAAAAAGCGCGATAGCGCTAATAATTTCTCGAGAAATTATTAGCGCTATCGCGC-3'
shMELK-1	Forward	5'-CCGGGGTGTGATACAGCCTACATAACTCGAGTTATGTAGGCTGTATCACACCTTTTTG-3'
	Reverse	5'-AATTCAAAAAGGTGTGATACAGCCTACATAACTCGAGTTATGTAGGCTGTATCACACC-3'
shMELK-2	Forward	5'-CCGGGCCTGAAAGAAACTCCAATTACTCGAGTAATTGGAGTTTCTTTCAGGCTTTTTG-3'
	Reverse	5'-AATTCAAAAAGCCTGAAAGAAACTCCAATTACTCGAGTAATTGGAGTTTCTTTCAGGC-3'
shMELK-3	Forward	5'-CCGGCAGAAACAACAGGCAAACAATCTCGAGATTGTTTGCCTGTTGTTTCTGTTTTTG-3'
	Reverse	5'-AATTCAAAAACAGAAACAACAGGCAAACAATCTCGAGATTGTTTGCCTGTTGTTTCTG-3'
shMELK-4	Forward	5'-CCGGCTGAGTTAATACAAGGCAAATCTCGAGATTTGCCTTGTATTAACTCAGTTTTTG-3'
	Reverse	5'-AATTCAAAAACTGAGTTAATACAAGGCAAATCTCGAGATTTGCCTTGTATTAACTCAG-3'
shMELK-5	Forward	5'-CCGGGACTAAAGCTTCACTATAATGCTCGAGCATTATAGTGAAGCTTTAGTCTTTTTG-3'
	Reverse	5'-AATTCAAAAAGACTAAAGCTTCACTATAATGCTCGAGCATTATAGTGAAGCTTTAGTC-3'
Primers used in RT-qPCR experiments
qMELK-1	Forward	5'-AAACCCAAGGGTAACAAGGA-3'	primer pair 1
	Reverse	5'-ACAGTATGCCCATGCTCCAA-3'
qMELK-2	Forward	5'-CATTAGCCCTGAGAGGCGGTGC-3'	primer pair 2
	Reverse	5'-GCCCGTCTCTGGCAGAACCCTT-3'
qACTIN	Forward	5'-CGCACCACTGGCATTGTCAT-3'
	Reverse	5'-TTCTCCTTGATGTCACGCAC-3'
Oligonucleotides for MELK-targeting sgRNA in pU6-sgRNA EF1Alpha-puro-T2A-BFP
sgMELK-1i	Forward	5'-TTTGCCCGGGAGATTTGATTCCCTGTTTAAGAGC-3'
	Reverse	5'-TTAGCTCTTAAACAGGGAATCAAATCTCCCGGGCAAACAAG-3'
sgMELK-2i	Forward	5'-TTTGTGGCCGCTTCCGCCCGCCAGTTTAAGAGC-3'
	Reverse	5'-TTAGCTCTTAAACTGGCGGGCGGAAGCGGCCACAAACAAG-3'
sgMELK-3i	Forward	5'-TTTGGCGATCGAAAAGATTCTTGTTTAAGAGC-3'
	Reverse	5'-TTAGCTCTTAAACAAGAATCTTTTCGATCGCCAAACAAG-3'
sgMELK-4i	Forward	5'-TTTGCCGTACCAGCCGCGTCTCTCGTTTAAGAGC-3'
	Reverse	5'-TTAGCTCTTAAACGAGAGACGCGGCTGGTACGGCAAACAAG-3'
sgMELK-5i	Forward	5'-TTTGCCTGCTGTCCTGAGAGACGGTTTAAGAGC-3'
	Reverse	5'-TTAGCTCTTAAACCGTCTCTCAGGACAGCAGGCAAACAAG-3'
sgMELK-6i	Forward	5'-TTTGCAGGCCCCTGTCCTTCTGTGTTTAAGAGC-3'
	Reverse	5'-TTAGCTCTTAAACACAGAAGGACAGGGGCCTGCAAACAAG-3'
sgMELK-7i	Forward	5'-TTTGCGGCGCCCGACAGAAGGACGTTTAAGAGC-3'
	Reverse	5'-TTAGCTCTTAAACGTCCTTCTGTCGGGCGCCGCAAACAAG-3'
sgMELK-8i	Forward	5'-TTTAGCCGTGCCCTCCGCCCCTCGTTTAAGAGC-3'
	Reverse	5'-TTAGCTCTTAAACGAGGGGCGGAGGGCACGGCTAAACAAG-3'
Overlapping primers that encode for an AjuI cloning site and a sgRNA constant region
pLKO-AjuI-sgRNA	Forward	5'-TGCTTAACCGGTTCTGAACAGCTTCTTGGGAAGTAGTTTAAGAGCTAAGCTGGAAACAGCATAGCAAGTTTAAATAAGGCTAGTCCG-3'
	Reverse	5'-TGCTTCGAATTCAAAAAAAGCACCGACTCGGTGCCACTTTTTCAAGTTGATAACGGACTAGCCTTATTTAAACTTGCTATGCTGTTTCC-3'
Oligonucleotides for MELK-targeting sgRNA in pLKO-tet-sgRNA-puro
sgEGFP-NT2	Forward	5'-CGACCAGGATGGGCACCACCCGTTTA-3'
	Reverse	5'-GGGTGGTGCCCATCCTGGTCGGTGTC-3'
sgMELK-1i	Forward	5'-CGCCCGGGAGATTTGATTCCCTGTTTA-3'
	Reverse	5'-AGGGAATCAAATCTCCCGGGCGGTGTC-3'
sgMELK-3i	Forward	5'-CGGCGATCGAAAAGATTCTTGTTTA-3'
	Reverse	5'-AAGAATCTTTTCGATCGCCGGTGTC-3'
sgMELK-4i	Forward	5'-CGCCGTACCAGCCGCGTCTCTCGTTTA-3'
	Reverse	5'-GAGAGACGCGGCTGGTACGGCGGTGTC-3'
sgMELK-5i	Forward	5'-CGCCTGCTGTCCTGAGAGACGGTTTA-3'
	Reverse	5'-CGTCTCTCAGGACAGCAGGCGGTGTC-3'
sgMELK-7i	Forward	5'-CGCGGCGCCCGACAGAAGGACGTTTA-3'
	Reverse	5'-GTCCTTCTGTCGGGCGCCGCGGTGTC-3'
